# Supplementary material for: The unique transcriptional response produced by concurrent estrogen and progesterone treatment in breast cancer cells results in upregulation of growth factor pathways and switching from a Luminal A to a Basal-like subtype
Source: BMC Cancer. 2015 Oct 24;15:791. doi: 10.1186/s12885-015-1819-3 (PMC4620010; doi:10.1186/s12885-015-1819-3)
Supplement: Additional file 1: — Sequences of Primers used in this report. (XLS 11 kb) [file 12885_2015_1819_MOESM1_ESM.xls]

## Sheet: Additional file 1
SEQUENCES OF PRIMERS USED IN THIS REPORT
A. Expression primers
Name	Primer Name	Sequence (5' - 3')
ABCC4	ABCC4_Q1F	CCCCGTGGGAGCAGGGAAGT
	ABCC4_Q1R	CCGAGAACACCCAGGGCTGC
AR	AR_Q1F	ACTTCGCCCCTGATCTGGTTTTCA
	AR_Q1R	AGCCCATCCACTGGAATAATGCTGA
CXCL12	CXCL12_Q1F	ATGAACGCCAAGGTCGTGGTCG
	CXCL12_Q1R	TCGAAGAATCGGCATGGGCA
EGF	EGF_Q1F	TACTGCACGTGCCCTGTAGGATTT
	EGF_Q1R	CACATTGCGTGGACAGGAAACAAG
EGFR	EGFR_Q1F	CGAGTCGGGCTCTGGAGGAAAAGA
	EGFR_Q1R	ATTCCCAAGGACCACCTCACAGTT
ESR1	ESR1_Q1F	TGATTGGTCTCGTCTGGCGCT
	ESR1_Q1R	GCACACAAACTCCTCTCCCTGC
FKBP5	FKBP5_Q1F	TCCGTTTGGTTCTCCGGATAATG
	FKBP5_Q1R	GCTCGGCTGGCAGTCTCCCT
GAPDH	GAPDH_Q1F	GTCATGGGTGTGAACCATGAGA
	GAPDH_Q1R	GGTCATGAGTCCTTCCACGATAC
HMOX1	HMOX1_Q1F	ACCCAGGCAGAGAATGCTGAGTT
	HMOX1_Q1R	CCTCCTCCAGGGCCACATAGATG
MYC	MYC_Q1F	GCGACTCTGAGGAGGAACAAG
	MYC_Q1R	GACCAGTGGGCTGTGAGG
NDRG1	NDRG1_Q1F	CTGCAAGAGTTTGATGTCCAGGAG
	NDRG1_Q1R	ACACAGCGTGACGTGAACAGAG
SERPINA3	SERPINA3_Q1F	GACTCGCAGACAATGATGGTCCTG
	SERPINA3_Q1R	TGCAAACTCATCATGGGCACCA
TGF3B	TGFB3_Q1F	GGCCCTTGCCCATACCTCCG
	TGFB3_Q1R	AGCAAGGCGAGGCAGATGCT
THOC5	THOC5_Q1F	GAGTTATACAAGTACACCTGCCAGGAGC
	THOC5_Q1R	GTCATGAAATGCACACAGCTCTGG
VCL	VCL_Q1F	TCTTACAGTGGCAGAGGTGGTGGA
	VCL_Q1R	GTCTCTCGTCAATCATCTTGGCCA
ZYX	ZYX_Q1F	TCCCCTCAACCTCCCAGCTCCA
	ZYX_Q1R	CAGCTCCTCCACCTCCTTCAGAGT
B: ChIP primers
Site name	Primer name	Sequence (5' - 3')
AR-chr2-48524	AR-chr2-48524_C1F	CTAGAGAGAAGAAAGCTGCCCATCCA
	AR-chr2-48524_C1R	CCCTGAAAGAGAGGAGAAGGTGACATC
FKBP5	FKBP5_C2F	GCTCTGACTTATTGTTCTCTTACTGCCC
	FKBP5_C2R	TTGCTGTCAGCACATCGAGTTCA
LLGL2	LLGL2_C1F	CACACCCATCAGGGCAAACAGGCT
	LLGL2_C1R	TGTTCAGGGCCTAAGGGGACAGAG
MRFAP	MRFAP_C1F	GGCTGTGCTGCCTCTGGGAATCAT
	MRFAP_C1R	TCCCAGTCCTATGGCTCAGCTGTAAA
Nonspecific	NC2_C1F	GTGAGTGCCCAGTTAGAGCATCTA
	NC2_C1R	GGAACCAGTGGGTCTTGAAGTG
PCDHA15	PCDHA15_C1F	ATAAGCCAGGTACACAACTGCGGAAG
	PCDHA15_C1R	CAATTGGAGTGTACAGCCAGGGACA
SERPINA3	SERPINA3_C1F	CAGGGTTATT GAAGGCTCAG GGG
	SERPINA3_C1R	CGAGGGGGAGCTTAAAGACTCTG
ZBTB16	ZBTB16_C1F	GCCTGTTGTAAAATGCCCTGCGT
	ZBTB16_C1R	GATGAGATCTGCACGCCTGCTTACAT
ZNF341	ZNF341_C1F	TTGGTTTGGCAAGTTCTTCCTGGG
	ZNF341_C1R	GCGTCCCCATTATTGCAACTCTATCC
