# Supplementary material for: The unique transcriptional response produced by concurrent estrogen and progesterone treatment in breast cancer cells results in upregulation of growth factor pathways and switching from a Luminal A to a Basal-like subtype
Source: BMC Cancer. 2015 Oct 24;15:791. doi: 10.1186/s12885-015-1819-3 (PMC4620010; doi:10.1186/s12885-015-1819-3)
Supplement: Additional file 2: — Validation of binding sites by peak height in independent samples.ZR-75-1 cells were plated, treated, ChIP and subjected to RT-qPCR as described in materials and methods. (XLS 1611 kb) [file 12885_2015_1819_MOESM2_ESM.xls]

## Sheet: Additional file 2 
	(A) ZR75-1 cells (1.2 x 107 per 150mm plate) were treated for 72h with 10nM E2 or ethanol (Veh) and subsequently treated for 4h with 10nM P4 or Veh. Data represents fold enrichment over that observed upon Veh treatment.
