# Supplementary material for: The unique transcriptional response produced by concurrent estrogen and progesterone treatment in breast cancer cells results in upregulation of growth factor pathways and switching from a Luminal A to a Basal-like subtype
Source: BMC Cancer. 2015 Oct 24;15:791. doi: 10.1186/s12885-015-1819-3 (PMC4620010; doi:10.1186/s12885-015-1819-3)
Supplement: Additional file 3: — Assessment of receptor negative cells for E2-mediated PR upregulation. Relative steady state levels of ERα, PR-A, PR-B, AR and the ERα regulated gene CTSD and PR regulated gene FKBP5 in the ERα and PR negative breast cancer cells BT-20, MDA-MB-231 and MDA-MB-453 treated for 16 h with ethanol (v.c.), 10nM DHT, 10nM P4 and 10nM E2. (XLS 760 kb) [file 12885_2015_1819_MOESM3_ESM.xls]

## Sheet: Additional file 3 
	Additional file 3: Assessment of receptor negative cells for E2-mediated PR upregulation
	Relative steady state levels of ERα, PR-A, PR-B, AR and the ERα regulated gene CTSD and PR regulated gene FKBP5 in the ERα and PR negative breast cancer cells BT-20, MDA-MB-231 and MDA-MB-453 treated for 16h with ethanol (v.c.), 10nM DHT, 10nM P4 and 10nM E2.
