# Supplementary material for: The unique transcriptional response produced by concurrent estrogen and progesterone treatment in breast cancer cells results in upregulation of growth factor pathways and switching from a Luminal A to a Basal-like subtype
Source: BMC Cancer. 2015 Oct 24;15:791. doi: 10.1186/s12885-015-1819-3 (PMC4620010; doi:10.1186/s12885-015-1819-3)
Supplement: Additional file 4: — Genes significantly regulated by hormonal treatments in comparison to VC treatment in ZR-75-1 cells. (XLS 356 kb) [file 12885_2015_1819_MOESM4_ESM.xls]

## Sheet: Additional file 4 
A. GENES SIGNIFICANTLY REGULATED BY P4 IN COMPARISON TO VC (adj. P < 0.01) IN ZR75-1 CELLS
ID	logFC	AveExpr	t	P.Value	adj.P.Val	B	VCx1	VCx2	VCx3	VCx4	P4x1	P4x2	P4x3	P4x4	E2sx1	E2sx2	E2sx3	E2sx4	E2+P4x1	E2+P4x2	E2+P4x3	E2+P4x4
SERPINA3	1.32867	9.06755	7.34789	1.60921e-08	0.00038098	2.4712	7.98288	7.10395	6.6938	6.988	8.36422	8.81129	8.16087	8.74693	9.06959	9.21297	8.84878	9.02211	9.7993	9.8751	9.88359	9.58707
SEPT4	0.607219	6.62504	6.9003	5.92555e-08	0.000701437	2.01724	5.82446	6.00587	5.61937	5.91322	6.54221	6.52769	6.38601	6.33589	6.68078	6.66311	6.82993	6.75238	6.77803	6.9034	6.97741	6.91685
B. GENES SIGNIFICANTLY REGULATED BY E2+P4 IN COMPARISON TO VC (adj. P < 0.01) IN ZR75-1 CELLS
ID	logFC	AveExpr	t	P.Value	adj.P.Val	B	VCx1	VCx2	VCx3	VCx4	P4x1	P4x2	P4x3	P4x4	E2sx1	E2sx2	E2sx3	E2sx4	E2+P4x1	E2+P4x2	E2+P4x3	E2+P4x4
PDZK1	3.59041	7.3843	16.6541	6.13901e-18	1.45341e-13	29.4649	5.34485	5.35594	5.69761	5.22669	6.27478	5.57086	5.61195	5.87347	9.21447	9.2523	9.05021	10.1059	9.50388	8.94682	8.75073	8.78532		214
HSPB8	3.18647	8.83661	12.1137	6.74037e-14	1.59578e-10	21.2014	6.57628	6.89046	6.96714	7.32184	8.30934	7.35245	7.09942	7.79395	9.56505	10.374	9.73968	10.783	10.4339	10.1765	10.1359	9.75524
CYP2B7P1	2.70224	6.83723	10.9733	1.00227e-12	1.18644e-09	18.7094	5.2727	4.97368	5.0813	4.98802	5.49981	5.35188	5.00404	5.79439	7.09794	8.06894	7.93874	8.28867	8.07518	7.87559	7.50617	7.66774
SERPINA3	2.59411	9.06755	14.3461	5.32706e-16	4.20394e-12	25.5721	7.98288	7.10395	6.6938	6.988	8.36422	8.81129	8.16087	8.74693	9.06959	9.21297	8.84878	9.02211	9.7993	9.8751	9.88359	9.58707
HS.553187	2.5591	6.90003	10.9223	1.13503e-12	1.27962e-09	18.5938	5.64929	5.70502	5.10792	5.98237	5.88966	5.49249	5.23161	5.65217	9.01561	8.38189	8.61989	9.27578	8.80961	7.87971	7.86547	8.1262
SUSD3	2.50786	7.8615	12.8779	1.2066e-14	4.08089e-11	22.7703	6.62524	6.429	6.76782	6.36465	7.10603	6.28875	6.17444	6.63698	9.1561	9.15568	9.13978	9.73154	9.37173	9.08324	8.73336	9.02982
TNNI2	2.50409	7.32836	10.1292	8.21708e-12	7.20516e-09	16.7448	5.56626	5.39659	5.62962	5.55705	6.06765	5.91215	5.93498	6.07191	7.35912	8.48323	8.10929	8.6913	7.15369	8.17897	8.3669	8.46633
SPINK4	2.34934	6.24995	9.93185	1.36206e-11	1.11196e-08	16.2704	4.96001	5.32002	4.89175	5.05113	5.39218	5.24246	4.73599	5.25772	7.63548	7.51224	7.57609	7.93664	7.90744	7.21633	7.27536	7.22114
GREB1	2.32428	7.36642	13.8148	1.60347e-15	8.17525e-12	24.5895	5.95646	5.83114	5.97786	5.60822	6.56084	6.17605	6.13298	6.2752	8.11384	8.00537	7.79747	8.60538	8.71286	8.08657	7.97545	7.89591
FAIM3	2.29204	7.47773	12.0478	7.84482e-14	1.68842e-10	21.0623	6.30118	6.35638	6.47181	6.03173	6.79717	6.36644	6.61411	6.56604	8.76198	8.83247	8.49998	9.01248	8.98485	8.44128	8.50305	8.40007
IGFBP4	2.25803	10.0272	10.8706	1.28834e-12	1.35821e-09	18.4759	8.79562	8.88973	8.96924	8.7901	9.4559	9.01922	8.81021	8.96471	11.3009	10.9861	11.2747	11.3485	11.6687	11.1303	10.73	10.9478
ACOX2	2.14684	9.74442	13.6281	2.37879e-15	9.38632e-12	24.2359	8.59959	8.79596	8.54679	8.49862	9.17047	8.85104	8.61674	9.0988	11.0331	11.1075	10.774	11.2284	11.1965	10.6606	10.6749	10.4963
TUBA3E	2.03936	7.48451	10.8608	1.31948e-12	1.35821e-09	18.4537	5.7371	6.51512	6.09809	6.15856	7.02854	7.53724	6.82745	7.17626	6.78319	6.63689	6.1582	7.23262	8.36509	8.08726	8.10825	8.10569
PGR	1.97353	6.73407	9.21369	8.94202e-11	6.22654e-08	14.4958	5.65984	5.7649	5.87744	5.69061	5.73115	5.91984	6.03605	5.78085	8.34109	8.40975	7.97278	8.80903	8.32512	7.66073	7.35744	7.54363
RAPGEFL1	1.95825	8.5456	11.5079	2.77107e-13	5.04654e-10	19.9006	7.49651	7.41113	7.38773	7.09132	7.45005	7.47188	7.6987	7.68048	9.10631	9.48557	9.18232	9.73422	9.35428	9.2252	9.32973	9.31049
TSKU	1.91454	9.36689	15.2146	9.35798e-17	1.10775e-12	27.1063	8.08143	8.08031	8.09792	7.97019	8.57829	8.25297	8.2249	8.45655	9.73256	9.77256	9.90341	10.198	10.0297	9.9653	9.89306	9.99993
FGD3	1.8112	9.3991	11.081	7.71289e-13	1.01446e-09	18.9528	8.72444	8.17537	8.37281	8.28831	8.67232	8.29155	8.66355	9.1471	10.1622	10.3744	10.2098	10.7516	10.3609	10.2132	10.0001	10.2316
RAB31	1.78954	11.0372	13.7797	1.72656e-15	8.17525e-12	24.5233	10.2768	9.94397	9.8451	9.72184	10.1344	10.1616	9.93703	10.1666	11.8733	11.8406	11.8233	12.1295	12.1402	11.7651	11.5864	11.4542
SERPINB2	-1.75764	6.4734	-12.762	1.55934e-14	4.61467e-11	22.5375	7.79039	7.52922	7.59048	7.59668	7.31931	7.58163	7.61923	7.37822	5.94902	5.78402	6.06033	5.75561	5.84827	5.76873	5.96051	5.89869
TUBA3C	1.74531	6.01255	8.73081	3.29068e-10	1.85492e-07	13.2606	5.28077	4.66366	4.71187	4.88777	5.08824	5.20632	5.61365	5.26055	5.28211	5.63343	5.18194	5.72104	6.64854	6.53886	6.74348	6.59442
TUBA3D	1.68449	8.48875	6.6189	1.35695e-07	3.56952e-05	7.50277	6.36805	8.19665	7.06798	7.18017	8.54547	8.11442	8.06767	7.70569	7.60742	8.32605	7.53778	8.56056	8.89279	8.89323	9.10333	8.66145
LOXL4	1.56778	6.25122	9.24093	8.31573e-11	5.96591e-08	14.5645	5.51614	5.15439	5.41098	5.63999	5.83323	5.53853	5.48959	5.73726	7.20232	6.94565	7.0761	7.31712	7.32669	6.79852	7.06958	6.79784
WISP2	1.56565	9.28216	12.6073	2.20138e-14	5.79086e-11	22.2238	8.26023	8.34249	8.23131	8.28274	8.5593	8.56012	8.4654	8.53896	9.88636	10.1456	10.0243	9.91036	9.99122	10.041	9.69495	9.65217
SOX3	1.56023	6.43441	10.0206	1.08448e-11	9.16965e-09	16.4844	5.43957	5.75354	5.32709	5.48372	6.14781	5.99488	5.68574	5.61874	7.32155	7.25881	7.22002	7.4012	7.42941	6.83224	7.0352	6.948
TFF1	1.53414	12.5522	6.6368	1.28705e-07	3.46462e-05	7.55356	11.2405	11.9027	11.9612	12.1485	12.144	12.0253	11.8966	12.2471	13.3448	13.7308	13.6047	13.3835	13.6724	13.5611	13.0471	13.1088
HS.374023	1.50809	6.86338	10.4415	3.73213e-12	3.3984e-09	17.4839	6.05371	5.73964	5.81396	5.97375	6.48768	6.7386	6.72297	6.18864	6.73759	6.50636	6.493	6.73177	7.54504	7.30712	7.56823	7.19303
TIPARP	1.49636	10.6448	11.0398	8.52447e-13	1.06219e-09	18.8599	9.35899	9.97622	9.73476	9.60254	10.1352	9.9822	9.73726	10.0374	11.1047	11.2437	10.7897	11.4331	11.4614	11.0155	11.1651	11.016
SLC2A14	1.49523	6.54877	8.03687	2.25312e-09	9.52549e-07	11.4286	5.09738	5.41443	4.97638	5.46622	5.94515	5.4873	5.8927	5.53238	6.57885	6.74677	6.18843	6.73433	6.75056	6.86428	6.81736	6.50313
RAMP1	1.48408	7.81829	9.82584	1.79055e-11	1.32473e-08	16.0132	6.7793	7.19839	7.1688	7.10048	7.49987	7.02899	6.92084	7.58957	8.77507	8.83881	8.8189	9.0268	8.80287	8.36765	8.53743	8.47534
A4GALT	1.47181	6.11622	9.00963	1.54515e-10	9.88688e-08	13.9779	5.17473	5.5954	5.35762	5.35071	5.63706	5.75596	5.12471	5.43802	6.99039	6.59708	6.64923	6.81611	7.18666	6.99295	6.56904	6.61704
SYT8	1.42421	6.72484	7.00962	4.30248e-08	1.35815e-05	8.60541	5.26793	6.17136	6.05441	5.72011	6.07318	5.93123	5.68262	6.38803	6.77011	7.53331	6.9532	7.16064	6.95572	7.2405	7.33205	7.3824
LEF1	1.40371	7.11329	11.4744	3.00073e-13	5.07445e-10	19.8271	6.27139	6.47959	6.30774	6.15199	6.61304	6.51787	6.48656	6.80077	7.41764	7.39498	7.15431	7.91281	7.91145	7.56227	7.69548	7.65636
OKL38	1.4014	10.2133	11.3239	4.29623e-13	6.35708e-10	19.4952	9.57133	9.29866	9.22051	9.23761	9.51202	9.39192	9.4164	9.59277	10.5339	10.7968	10.8002	10.9503	10.856	10.7922	10.6685	10.6171
CXCR7	-1.39531	9.26519	-10.6499	2.22007e-12	2.19001e-09	17.969	10.104	10.1944	10.0846	10.275	10.0728	10.192	10.1919	10.009	8.92773	8.91266	8.55496	8.44989	8.74578	8.71134	8.96806	8.65152
OLFM1	1.39008	9.82314	8.33322	9.83641e-10	4.85161e-07	12.219	8.53259	9.44688	8.94554	8.99151	9.39803	9.40309	9.37118	9.4675	10.4402	10.5924	10.35	10.7587	10.669	10.4756	10.3034	10.0288
ANKRD33	1.37873	12.1566	9.02276	1.49145e-10	9.80838e-08	14.0114	11.393	11.1408	11.4315	11.1745	11.625	11.3728	11.657	11.7185	12.2692	12.8234	12.6678	12.8655	12.7602	13.0669	12.3993	12.4283
PGM5	-1.37595	6.88132	-11.377	3.78425e-13	5.9728e-10	19.6126	7.94913	7.7172	8.03015	7.93947	7.62024	7.49595	7.57641	7.42236	6.79982	6.60002	6.58156	6.26343	6.65447	6.56376	6.48026	6.43368
MGC20983	1.34715	6.80655	8.7582	3.05384e-10	1.76341e-07	13.3316	6.09132	6.24332	5.87986	6.12046	6.36671	6.1658	6.26204	6.49052	7.69354	7.7859	7.63129	7.91241	7.97599	7.43437	7.24837	7.06482
EGLN2	1.34714	11.3316	11.2303	5.37854e-13	7.4904e-10	19.2871	10.5524	10.4687	10.5107	10.4052	10.6348	10.5404	10.5998	10.8219	11.6028	12.058	11.9716	12.0867	11.8361	11.992	11.6597	11.8378
SEC14L2	1.30069	7.38148	6.57099	1.56348e-07	3.98015e-05	7.36669	6.01979	6.24285	5.62886	5.57259	6.02153	6.19578	6.14772	6.15637	6.2647	6.28897	5.78402	6.68884	7.11877	7.14146	7.35834	7.04828
SCNN1G	1.28873	6.29224	10.6274	2.34759e-12	2.22317e-09	17.9169	5.45874	5.30136	5.4221	5.51484	5.6288	5.76833	5.55667	5.77992	6.39324	6.41621	6.25588	6.65165	6.80957	6.86989	6.74954	6.42294
ADRA2A	1.26217	6.59799	8.34079	9.63171e-10	4.85161e-07	12.239	6.00476	5.84735	6.07891	5.69424	6.14456	5.71649	5.82951	6.47679	7.13048	7.08859	7.10086	7.31397	7.2618	7.1254	7.06727	7.21948
HEY2	1.23792	8.29315	8.76628	2.98727e-10	1.76341e-07	13.3525	7.90232	7.50524	7.55119	7.52474	7.64103	7.54556	7.70251	7.75973	9.059	9.00453	8.8824	9.39263	9.01952	8.83097	8.84587	8.73879
HS.170296	1.22988	6.29914	9.18666	9.61073e-11	6.50097e-08	14.4276	5.27273	5.7524	5.55189	5.67259	6.00674	5.57519	5.96943	6.06135	6.68779	6.8102	6.67952	7.03724	6.95254	6.71095	6.83051	6.67511
ANXA1	1.19976	8.28978	6.63897	1.27883e-07	3.46462e-05	7.55971	7.09723	7.83677	6.95337	7.23088	7.87684	8.33971	8.06663	7.87091	8.34019	8.66695	7.88525	8.14113	8.61423	8.49591	8.63771	8.16943
KCNF1	1.19769	9.27089	9.86917	1.60087e-11	1.26335e-08	16.1185	8.68477	8.37289	8.5683	8.66329	8.94641	8.8381	8.90529	8.86625	9.57731	9.81886	9.76715	9.75659	9.88931	9.9582	9.49683	9.73565
SCNN1B	1.18663	8.66806	8.30711	1.05773e-09	5.00834e-07	12.1498	7.86146	8.28429	7.75425	7.99265	8.25914	8.44437	7.97168	8.55462	9.25802	8.94766	8.75106	8.72163	9.40473	9.08644	9.03905	9.10894
HERC5	1.17557	6.532	6.6366	1.2878e-07	3.46462e-05	7.553	6.20044	5.31409	5.46678	5.49803	5.56405	5.80267	5.69761	5.90995	6.71721	6.82981	6.45415	6.7904	6.41989	6.78499	7.18299	6.79375
CLIC6	1.15887	9.47515	8.90315	2.05985e-10	1.25044e-07	13.7053	8.95082	8.80759	8.34963	8.40577	8.94249	8.93191	8.74848	8.97895	9.64762	9.73324	9.20458	9.649	9.95437	9.7454	9.72455	9.72498
SERPINA5	1.15887	6.31742	8.5078	6.06691e-10	3.12248e-07	12.679	5.21432	5.95632	5.32398	5.47141	5.8276	5.99109	6.00057	5.85216	6.73759	7.15247	6.33167	6.81626	6.78297	6.42686	6.65539	6.7363
SCUBE2	1.15842	8.7431	9.83556	1.74608e-11	1.32473e-08	16.0368	8.06229	7.72557	7.64166	7.78962	8.30935	8.41277	8.50563	8.54319	8.57596	8.21259	8.64508	8.47104	8.96939	8.94488	9.10164	8.83691
IRS1	1.15397	7.77012	8.2043	1.40885e-09	6.2933e-07	11.8766	7.16917	7.00702	7.19344	6.81556	7.09839	7.03115	7.11927	7.39055	8.37043	8.19961	8.26704	8.70745	8.67732	8.21446	7.95675	7.95251
SCGB1D2	1.14755	13.196	6.94036	5.26905e-08	1.64138e-05	8.41096	12.2995	12.6299	12.2765	12.698	13.252	13.5204	13.3592	13.2632	12.7847	12.7008	12.9858	12.6014	13.6481	13.7121	13.5898	13.5442
GPR68	1.14374	5.85887	7.31026	1.79423e-08	6.15628e-06	9.44403	5.02815	5.54128	5.48855	5.25348	5.49362	5.56879	4.96375	5.50011	6.75768	6.5343	6.39845	6.94314	6.78737	6.44748	6.30599	6.34559
BOK	1.13552	10.0648	8.93176	1.90647e-10	1.18778e-07	13.7787	9.25883	9.27582	9.42379	9.49978	9.51688	9.56332	9.56949	9.65205	10.1602	10.5156	10.4614	10.6209	10.5305	10.7115	10.3815	10.3768
FADS1	1.13541	8.06275	7.50846	1.01301e-08	3.93165e-06	9.99156	7.59099	7.12233	7.09577	7.20486	7.7678	7.29489	7.63927	7.68646	8.11512	7.89856	7.80281	8.20252	8.37944	8.35889	8.56493	8.25234
ADCY1	1.12641	7.9254	6.58106	1.5176e-07	3.90534e-05	7.3953	7.50769	7.53076	7.96117	7.27487	7.51902	7.03388	7.15988	7.39183	9.40357	8.94893	9.12047	9.73121	9.30083	8.46643	8.52128	8.49159
KCNE4	1.1216	5.9604	4.91473	2.20583e-05	0.00308606	2.61477	5.0848	5.05146	5.58463	5.14288	6.38156	5.37222	5.83258	5.47707	6.14857	6.33067	6.19682	6.66173	6.55445	6.33469	6.35707	6.10397
HERC6	1.11288	6.8665	7.26275	2.05897e-08	6.77029e-06	9.31213	6.02067	6.26544	6.14013	5.99533	6.25274	6.36882	5.85235	6.08035	7.48971	7.32304	7.09329	7.32955	7.56241	6.92576	7.43393	6.95099
PNMT	1.10572	6.28997	5.69391	2.13903e-06	0.0004084	4.85303	5.34212	5.41087	4.92174	5.68739	6.35618	6.73266	6.21642	6.38149	5.70451	5.14473	5.45074	4.9458	6.0004	6.54486	6.72561	6.51413
KCNK5	1.1027	5.99744	5.64511	2.47609e-06	0.000448778	4.71247	5.76643	5.15693	5.2213	5.99202	5.869	5.61135	5.81603	5.80435	6.66102	6.55439	6.50345	6.68663	6.73358	6.67196	6.46235	6.67958
LEPREL1	1.0906	7.08226	6.29783	3.51708e-07	8.24424e-05	6.58778	6.2241	6.10524	5.60707	5.98348	6.83184	6.2976	6.44226	6.41846	6.07845	6.10106	6.15367	6.49303	6.94081	6.80466	7.48373	7.05308
ADAMTSL5	1.08937	6.70992	6.89411	6.03415e-08	1.80833e-05	8.28084	6.30102	6.08997	6.22474	5.89058	6.37718	6.43914	6.38292	6.17345	7.38573	7.31194	7.3032	7.71294	7.25625	7.15532	7.3553	7.09691
PREX1	1.08331	8.3092	5.49552	3.87806e-06	0.000680097	4.28162	8.13605	7.46162	7.95402	7.88585	7.75689	7.6562	7.53622	8.0375	9.1021	8.74618	9.0546	9.34613	9.37307	8.71001	8.9014	8.78629
GOLSYN	1.07859	9.17499	7.57454	8.37981e-09	3.36258e-06	10.1731	8.56	8.18879	7.8555	8.1133	8.66216	8.96528	8.74231	9.0063	8.57156	8.21192	8.18547	8.24449	9.12228	9.00231	9.50904	9.39833
CLEC3A	-1.074	6.22248	-7.34957	1.60143e-08	5.57556e-06	9.55295	7.38693	6.77487	7.16323	6.94032	6.94724	6.96267	6.685	6.72686	6.20245	5.85142	6.2868	6.00454	5.79031	5.81517	6.29992	6.06395
C9ORF61	1.07299	6.94347	7.38071	1.46363e-08	5.25023e-06	9.63915	6.22298	6.66681	6.30757	5.94564	6.50413	6.30818	6.33615	6.76222	7.4732	7.46761	7.25817	7.58964	7.58001	7.08013	7.43536	7.33948
KISS1R	1.06844	9.51624	8.09689	1.90336e-09	8.34484e-07	11.5896	9.37739	8.53215	8.88724	8.77782	9.21932	9.03148	9.09392	9.26935	9.95901	10.0531	10.0036	10.3232	10.0751	10.0508	9.90478	9.81767
KRT15	1.06484	8.28783	8.64187	4.19679e-10	2.25816e-07	13.0295	7.66662	7.492	7.32645	7.53758	7.99733	7.76533	7.83345	7.692	8.23221	8.37658	8.21061	8.37009	8.49552	8.57017	8.55012	8.66619
RERG	1.06178	10.0143	7.49366	1.05702e-08	4.0363e-06	9.95084	9.00535	9.7864	9.73761	9.50672	9.63267	9.4596	9.47697	9.60103	10.9657	10.9324	10.5516	10.9684	10.8604	10.5033	10.4731	10.4463
STC2	1.05993	9.09787	8.29117	1.1057e-09	5.13283e-07	12.1075	8.75153	8.58346	8.55448	8.45948	8.67727	8.5544	8.67544	8.8852	9.87417	9.72387	9.71003	10.0473	10.1009	9.49991	9.44071	9.54714
SEPT4	1.05319	6.62504	11.9682	9.42674e-14	1.85982e-10	20.8936	5.82446	6.00587	5.61937	5.91322	6.54221	6.52769	6.38601	6.33589	6.68078	6.66311	6.82993	6.75238	6.77803	6.9034	6.97741	6.91685
CELSR2	1.04913	7.47214	4.80664	3.04324e-05	0.00400271	2.30685	6.3313	7.50442	7.04072	6.73322	7.11559	6.88981	6.96191	7.13944	8.18987	8.08716	7.8595	8.04225	8.35863	7.82173	7.82433	7.80151
CTSD	1.04041	12.807	8.65106	4.0925e-10	2.25326e-07	13.0534	12.311	12.1143	12.3233	11.9863	12.2766	12.1351	12.1029	12.3598	13.0647	13.2242	13.0873	13.2884	13.3409	13.3793	13.1076	13.0687
DKFZP564O0823	1.03257	8.36156	7.37416	1.49159e-08	5.27066e-06	9.62102	7.69472	7.53541	7.60539	7.29334	7.77253	7.90302	7.58735	7.99644	8.52795	8.21511	7.99779	8.34539	8.96953	8.52539	8.50441	8.25979
HS.201441	-1.03129	6.6255	-7.12773	3.04823e-08	9.75229e-06	8.93597	7.72393	7.20732	7.50325	7.39335	7.31658	7.43272	7.30744	7.37643	6.42996	6.28757	6.29306	6.22561	6.25888	6.52017	6.40346	6.52019
DEPDC6	1.02803	7.25522	7.2944	1.87854e-08	6.3535e-06	9.40002	6.23528	7.05465	6.90458	6.52295	6.77692	6.69485	6.69687	6.77448	8.15695	7.94715	7.9823	8.45628	8.05275	7.66262	7.63311	7.48109
C6ORF141	1.02748	5.94286	6.45559	2.20083e-07	5.42757e-05	7.03822	5.36245	5.31662	5.44936	5.34608	5.84979	5.41305	5.33488	5.19719	7.06528	7.03758	6.46648	7.21298	6.55045	5.98979	6.41497	6.62923
CACNA1H	1.02259	6.85106	7.42904	1.27314e-08	4.70962e-06	9.77271	6.68422	6.21653	6.47484	6.22418	6.67176	6.21129	6.38756	6.69336	7.62038	7.4845	7.61537	7.79236	7.71984	7.30049	7.3521	7.31771
DHRS2	1.01434	7.74279	6.27497	3.7647e-07	8.65332e-05	6.5224	6.74271	7.14422	6.81623	6.92029	7.47114	7.24135	7.15816	7.2159	7.67487	8.17066	7.91605	8.6059	8.02451	8.1077	7.93221	7.61638
KIAA1622	1.00445	5.58396	7.69101	6.00542e-09	2.45135e-06	10.4919	4.98663	5.07161	5.14185	4.94689	5.22181	5.14319	5.04387	5.23307	6.2552	6.14432	6.06236	6.64344	6.34499	5.78699	6.27672	5.75607
HS.570308	1.00258	6.45406	6.93066	5.42094e-08	1.66676e-05	8.38369	5.90615	5.76788	5.83651	5.84463	5.76678	5.81941	6.09999	6.14656	6.85595	7.08905	6.74669	6.87144	6.90986	6.9498	6.67653	6.8293
DOK7	0.996772	6.59704	7.2731	1.99813e-08	6.66277e-06	9.34088	5.99829	5.76026	6.07613	5.97627	6.14086	6.351	6.20752	6.26774	7.10973	7.43624	7.30682	7.13517	7.08371	6.89226	7.00448	6.81758
HS.121575	0.958015	5.91688	6.20929	4.5784e-07	0.000102258	6.33436	5.24047	5.42635	5.25865	5.616	5.93634	5.70233	5.57375	5.72474	6.39363	6.6123	6.42104	6.57459	6.49167	6.33516	6.09544	6.45126
GPR110	-0.943138	6.08275	-8.5312	5.68815e-10	2.9926e-07	12.7404	6.76131	6.40092	6.66947	6.50199	6.45111	6.5924	6.63258	6.60148	5.66799	5.4574	5.6691	5.36284	5.71992	5.60046	5.66039	5.58035
LOC642464	0.942072	5.9983	5.66665	2.32123e-06	0.000432717	4.77451	5.11406	5.16573	4.95408	5.09031	5.25863	5.04166	5.45603	5.67783	5.54708	6.12162	5.45148	6.17137	5.83435	6.00933	6.12407	6.12473
C19ORF33	0.935747	7.82961	4.98988	1.7628e-05	0.00259219	2.82944	6.69149	7.4309	7.17313	7.66585	7.32564	7.37831	7.18486	7.54267	7.88786	8.43801	8.41612	7.65774	8.21277	8.33384	8.0218	8.13596
INPP4B	0.934436	7.24909	7.15745	2.79563e-08	9.06664e-06	9.01893	6.43387	6.93979	6.90198	6.60742	6.90639	6.91647	6.67234	6.69045	7.42271	7.60575	7.32206	7.80273	7.91616	7.65904	7.54459	7.50102
C4ORF19	0.928631	8.1158	5.10033	1.26728e-05	0.00196097	3.14563	7.028	7.84119	7.48842	7.67716	8.09961	8.19488	7.82239	7.96774	8.19964	8.51247	8.10923	8.76493	8.74796	8.48715	8.50342	8.01077
SPOCD1	0.91658	8.16992	6.12318	5.91935e-07	0.000128569	6.0875	7.87652	7.31092	7.37142	7.40027	7.41316	7.7616	7.42053	8.02728	8.47888	8.46399	8.51614	8.75318	8.04717	8.35697	8.57404	8.64728
KCTD6	0.90248	9.43383	6.0139	8.20453e-07	0.000170388	5.77377	8.37183	9.4367	8.87755	8.8084	9.39975	9.23928	8.99792	9.05348	10.0328	10.2353	9.7291	10.1537	9.94809	9.73458	9.73795	9.68377
UST	0.895913	8.12391	8.30782	1.05563e-09	5.00834e-07	12.1517	7.82202	7.67282	7.6859	7.67771	7.54007	7.74435	7.52991	7.6968	8.90948	8.60049	8.71823	8.97413	8.78834	8.52223	8.70475	8.42679
PPM1K	0.890658	7.41345	6.09074	6.52147e-07	0.000139095	5.99441	6.60199	7.23619	6.87486	6.39268	6.90768	6.78006	6.64419	6.73566	7.88846	8.0752	7.55081	8.09859	7.70608	7.63497	7.52097	7.80634
EGR1	0.885894	9.57633	5.76237	1.74219e-06	0.000340878	5.05018	9.17304	9.14873	8.86354	9.30776	9.21941	9.28614	9.28893	9.23615	9.88157	10.0957	10.0616	10.073	10.168	10.1103	9.9884	9.7699
TRIB2	-0.882948	9.20497	-6.90897	5.77679e-08	1.7534e-05	8.32267	9.86959	9.5335	9.79615	9.79597	9.35844	9.6743	9.64205	9.66094	8.91179	8.59951	9.06433	8.67034	8.90749	8.69921	8.9183	8.93842
FHL2	0.878263	8.36202	6.70989	1.03732e-07	2.92365e-05	7.76071	8.03613	7.85758	7.77352	7.62448	8.14577	7.96363	7.8998	8.083	8.81524	8.8939	8.51995	8.82427	9.01427	8.70072	8.64644	8.44334
CAP2	0.871773	10.2578	4.9519	1.97437e-05	0.0028502	2.7209	8.80155	10.1108	9.52888	9.7886	10.0736	10.0089	9.7653	9.78744	10.4195	10.3988	10.13	10.616	10.6052	10.4636	10.5028	10.1454
TTC21A	0.871667	6.72235	5.44819	4.46959e-06	0.000755839	4.14533	5.56779	5.90305	5.57193	5.52144	6.36148	6.46386	6.36619	6.43737	6.0746	5.96049	5.86777	5.61277	6.23615	6.66933	6.84873	6.29667
HS3ST3A1	0.869586	6.24521	5.6229	2.6466e-06	0.000474684	4.64851	5.90366	6.10654	5.62796	5.80894	5.63103	5.88247	5.19603	6.11856	6.84776	6.96818	6.75063	6.86453	7.11626	6.77425	6.45525	6.57969
NOD2	0.864673	8.78731	7.7882	4.55301e-09	1.89109e-06	10.7566	8.4051	8.43342	8.14079	8.33549	8.59461	8.26866	8.28548	8.7663	9.40369	9.21057	9.22995	9.32395	9.40305	9.03264	9.2878	9.05
NXPH3	0.864199	5.66183	5.43941	4.58874e-06	0.000770485	4.12007	5.27479	4.99022	5.22074	5.4011	5.77026	5.31573	5.42107	5.45652	6.66333	6.05499	6.71822	6.75912	6.43888	5.79387	6.21797	5.89292
CBLN1	0.8506	6.81085	5.69575	2.12724e-06	0.0004084	4.85834	5.98786	6.83856	6.08713	6.30944	6.62193	6.90404	6.57626	6.63211	7.39077	6.85583	7.05056	7.39687	7.31833	6.9929	7.18892	7.12524
THOC5	0.845374	11.0371	8.05197	2.15941e-09	9.29526e-07	11.4692	10.6581	10.4456	10.4483	10.6278	10.5696	10.7311	10.6999	10.7452	10.7483	10.8234	10.9421	10.923	11.3182	11.354	11.4011	11.488
RARA	0.84309	9.54358	7.38441	1.4481e-08	5.25023e-06	9.64937	9.31497	8.99528	9.19574	8.81435	9.12367	8.90315	9.08623	9.14354	10.0292	9.8553	9.79571	10.0253	10.1377	9.86903	9.70807	9.97785
SIAH2	0.83689	9.27057	8.25358	1.22779e-09	5.59e-07	12.0077	8.78244	8.78327	8.85041	8.71356	9.15596	8.84864	8.77968	8.98911	9.58387	9.49058	9.37303	9.71573	9.91838	9.5133	9.63455	9.41101
BCAS1	-0.831542	10.6981	-6.75922	8.97002e-08	2.55862e-05	7.90027	11.0869	11.4528	11.2315	11.2822	11.0354	11.204	11.3096	11.0789	10.5079	10.0337	10.4646	10.2049	10.522	10.4789	10.2218	10.5046
SHISA2	-0.831461	7.24449	-5.83784	1.38958e-06	0.000274152	5.26746	7.69521	7.70548	7.55481	7.57221	7.86249	7.70186	7.18376	7.38773	6.93059	6.85505	6.76581	7.06644	6.70364	6.96372	6.76044	6.77408
CBLN2	-0.831448	9.20954	-5.12769	1.16769e-05	0.00183079	3.22408	10.1718	10.126	10.7785	10.6064	10.2379	10.1042	10.1818	10.156	10.0214	9.71243	9.99772	9.51355	9.47327	9.27006	9.7777	9.83591
ASB13	0.830128	9.39456	6.2541	4.0061e-07	9.11965e-05	6.46268	9.15112	8.78232	9.06036	8.73034	8.83591	8.85025	8.76544	8.98527	9.7773	9.51399	9.57143	9.91839	9.8596	9.5515	9.86693	9.76662
TFCP2L1	0.83007	6.05924	5.56082	3.1882e-06	0.000567524	4.4697	5.59585	5.4859	5.42616	5.55804	5.67725	6.24166	5.9857	5.63557	6.30707	5.90416	6.12504	6.23565	6.25651	6.28536	6.62094	6.22343
ABCC8	0.828383	6.8319	6.27728	3.73894e-07	8.65332e-05	6.529	6.15072	6.16987	6.00093	6.48386	6.55448	6.93993	6.72697	6.80621	6.46131	6.37225	6.49619	6.56621	6.77289	6.87324	7.28369	7.1891
VSTM2L	0.827945	6.28064	4.61217	5.41749e-05	0.00644518	1.75579	5.68043	5.91543	5.33534	5.3462	5.86121	6.1028	5.89636	5.63669	5.82874	5.53464	5.70473	5.98692	6.67593	6.09571	6.55328	6.26425
AMZ1	0.827664	5.96302	5.66941	2.30207e-06	0.000432552	4.78247	5.32886	5.62671	5.23129	5.78718	6.15873	5.64717	5.99386	5.45425	6.34874	6.15411	6.48627	6.39379	6.34525	6.42615	6.22186	6.29144
ARHGAP15	-0.816495	7.42718	-4.85312	2.65021e-05	0.00354485	2.43913	8.00888	8.20672	7.91476	7.86209	8.1281	8.02083	7.79697	7.85377	7.37714	6.77377	6.63315	6.90274	7.23806	6.99732	7.17543	7.31567
HS.562504	0.805945	6.33118	5.66315	2.34568e-06	0.00043386	4.76444	6.26478	6.04907	5.70117	5.92025	6.06545	6.04283	5.89418	6.3048	7.2564	6.92209	6.48398	7.16295	7.13874	6.63719	6.81659	6.56654
MICB	0.805526	8.66659	6.82496	7.3925e-08	2.16071e-05	8.08596	8.5534	7.94537	8.51857	8.42656	8.36674	8.48768	8.11188	8.51417	9.1428	9.16941	9.22046	9.19014	9.13848	9.23956	9.07306	9.21491
RHBDL3	-0.805443	8.3397	-5.99036	8.80284e-07	0.000181224	5.70613	9.08625	8.83078	9.22672	9.14558	8.65874	8.89649	9.12024	8.96079	8.63665	8.0434	8.59564	8.07842	8.22539	8.24	8.23608	8.36609
PLCE1	0.805341	6.02394	4.71674	3.9747e-05	0.00495269	2.05157	5.34836	5.31043	5.76066	5.85667	5.65023	5.45875	5.84439	5.98098	6.83677	6.75783	6.35942	7.00304	6.42748	6.18729	6.41409	6.46863
C9ORF89	0.805029	9.65052	6.10707	6.211e-07	0.000133678	6.04128	9.27638	9.1265	9.39431	9.43199	9.41455	9.15638	9.15195	9.34794	10.0831	10.1267	10.0909	10.1635	10.2608	10.1017	10.1095	9.97729
STC1	0.804798	10.0846	6.84553	6.95897e-08	2.05942e-05	8.14397	9.88222	9.79578	9.73535	9.73854	9.92875	9.88175	9.72344	10.0407	10.5139	10.4059	10.3752	10.6131	10.7516	10.7171	10.3995	10.5028
LOC91461	0.804334	5.9212	5.31742	6.61518e-06	0.0010876	3.76905	5.50381	5.38602	6.06598	5.50668	5.73041	5.55696	5.44043	5.70882	6.48665	6.63976	6.67052	6.64812	6.31469	6.35101	6.44952	6.5646
GRPR	0.801596	5.90712	6.05048	7.35475e-07	0.000155468	5.87885	5.59161	5.55684	5.63362	5.66351	5.55346	5.28294	5.56833	5.44409	6.1232	6.15603	5.67651	6.37939	6.48168	6.32313	6.50408	6.34308
AGPS	0.801459	7.13991	5.35375	5.93258e-06	0.000982195	3.87355	6.91304	6.51143	6.51451	6.50753	6.67094	6.86664	6.6986	6.89551	7.64685	7.38385	7.03054	7.56448	7.4584	7.50454	7.35925	7.33015
MAOA	-0.793062	6.5603	-5.67628	2.25512e-06	0.000427119	4.80227	6.81857	7.00422	6.69988	6.9915	6.83971	6.97616	6.75068	6.88172	6.23296	5.68156	5.77659	5.83025	5.81486	5.87532	6.22518	6.42655
SNX24	0.791416	6.4899	5.64415	2.48321e-06	0.000448778	4.70972	5.99132	6.23907	6.01607	5.88777	6.57779	6.21531	6.14357	6.39629	6.54657	6.98923	6.79349	7.28759	7.12472	6.61848	6.92566	6.63102
LFNG	0.78705	9.5981	7.51402	9.96935e-09	3.93165e-06	10.0069	9.2756	9.15488	9.2511	9.41419	9.46965	9.4429	9.31512	9.66177	9.99164	10.2221	9.98569	9.9642	10.2019	10.1023	9.97148	9.96839
CMAH	-0.785384	6.71201	-5.28241	7.34703e-06	0.00119138	3.66838	7.51528	6.97565	7.23441	7.06396	6.98529	7.20456	6.86459	7.36677	6.40032	6.15975	6.57734	6.34475	6.16573	6.35956	6.76454	6.35792
NPNT	-0.78159	6.95467	-5.75594	1.77605e-06	0.000344655	5.03169	7.36188	7.41255	7.2167	7.18889	6.91548	7.07596	7.4782	7.06077	7.03841	6.50032	6.8801	6.94061	6.41211	6.39569	6.68919	6.55667
OLFML3	0.778315	5.50449	5.29163	7.14684e-06	0.00116691	3.69488	4.98606	5.04506	4.79564	5.07249	5.45474	5.22848	5.35271	5.57184	6.03142	5.81345	5.87385	5.87604	5.69869	5.98224	5.75535	5.57623
CACNG1	0.77525	6.76983	6.0158	8.15805e-07	0.000170388	5.77923	6.5492	6.12867	6.32583	6.43154	6.74924	6.32159	6.38866	6.88368	7.0981	7.28977	6.97179	6.78736	7.14506	7.3501	6.88179	7.1593
VGLL1	-0.773152	9.12463	-6.44625	2.26265e-07	5.5225e-05	7.01161	9.6531	9.62958	9.45886	9.79209	9.42127	9.55813	9.57156	9.43117	8.65766	8.50978	8.87534	8.46474	8.78932	8.92398	8.7795	8.94823
SYT13	0.771112	7.803	4.74164	3.69151e-05	0.00469874	2.12222	7.13912	7.62338	7.27532	7.37508	7.87001	7.77725	7.61825	7.60738	8.49665	8.33598	7.98577	8.40445	8.60783	8.25872	7.97149	7.65932
AKR1C3	0.767507	7.05487	4.61408	5.38691e-05	0.00644116	1.76119	6.10328	6.23275	5.57637	6.16084	6.66638	6.43102	6.70188	6.60994	6.36415	6.79498	5.98867	6.47026	6.92532	6.72506	7.07007	6.42283
HS.170534	0.766972	6.12761	6.81721	7.56292e-08	2.18356e-05	8.06408	5.5957	5.84754	5.40446	5.72945	6.04458	6.03069	6.23217	5.842	6.59073	6.71703	6.47691	6.53083	6.60673	6.32786	6.45221	6.25825
MXD1	0.760365	8.77739	6.56181	1.60654e-07	4.04626e-05	7.34059	8.12543	8.4613	8.36201	8.20395	8.37876	8.41243	8.08568	8.28737	9.0634	9.0416	8.89827	9.07631	9.18137	9.00123	9.06626	8.94529
ALOX5AP	0.757781	6.12905	4.8204	2.92123e-05	0.0038854	2.34599	5.4363	6.0124	5.41955	5.63931	5.96803	6.25567	5.9709	5.62811	5.88882	5.96932	5.7194	5.69076	6.31268	6.75873	6.27478	6.19249
MYB	0.757218	10.5976	7.44621	1.21172e-08	4.55355e-06	9.82006	9.99447	10.4004	10.3405	10.3175	10.3923	10.4835	10.2436	10.4691	11.0981	10.98	11.1079	11.2384	11.0846	11.0071	10.995	10.995
LOC388135	0.750393	7.97883	4.86064	2.59153e-05	0.00348606	2.46055	7.44811	7.8558	7.56512	8.09838	8.00268	7.70491	7.44068	7.78966	8.64243	8.63091	8.46666	8.60991	8.46926	8.294	8.5415	8.66422
TPD52L1	0.747145	10.7345	6.22086	4.4232e-07	9.97327e-05	6.3675	9.93605	10.5738	10.1644	10.4502	10.5968	10.4332	10.5424	10.6312	11.0536	11.2378	11.0472	11.1667	11.1453	11.05	11.0036	10.9142
GPR37L1	0.746818	5.70734	4.57902	5.97485e-05	0.00703754	1.66232	5.46653	5.20671	5.20334	5.34717	5.55498	5.54953	4.83846	5.22162	6.51897	6.04251	6.5283	6.55105	6.50011	6.18599	5.82548	5.69946
BAIAP2L2	0.744045	7.6293	5.64521	2.47533e-06	0.000448778	4.71277	7.42971	7.22193	7.2563	7.11252	7.4928	7.38319	7.09176	7.29256	8.08237	7.87913	7.75987	8.02357	8.15903	7.70146	8.16908	7.96706
PGBD5	0.741961	7.39869	6.31244	3.36745e-07	7.97244e-05	6.62956	7.13768	6.92969	6.75941	6.99744	7.02651	6.79224	6.82372	7.01674	8.00782	7.75416	7.68317	7.74847	7.7035	7.78237	7.6173	7.68889
RUNX1	0.738888	8.55572	5.89383	1.17507e-06	0.000235761	5.42857	7.93165	8.39293	8.0341	8.08167	8.18599	8.34932	8.08824	7.96992	8.9261	8.82237	8.5857	8.97393	9.0139	8.6988	8.84823	8.83497
SGK3	0.730756	7.88887	6.47389	2.08453e-07	5.19488e-05	7.09038	7.49982	7.60745	7.515	7.5081	7.78771	7.5744	7.45477	7.90437	8.01713	8.15294	7.90389	8.44771	8.52571	8.23143	8.1337	8.16256
TIMP1	0.722593	9.77461	4.47095	8.2159e-05	0.00930677	1.35855	9.23267	9.54882	9.27657	9.48838	9.70594	9.77731	9.38543	9.36873	9.87428	10.3937	9.91694	9.8157	10.3914	10.2313	10.0281	9.78605
KIF5C	-0.709986	8.1835	-6.16115	5.28521e-07	0.000115859	6.1964	8.36377	8.65251	8.5735	8.63065	8.08966	8.54148	8.49829	8.38674	8.06274	7.895	8.04636	7.62431	7.81298	7.89449	7.76885	7.90417
MAPT	0.709802	8.37065	6.6021	1.42606e-07	3.71012e-05	7.45505	7.90529	7.91175	7.95885	7.85312	7.80595	7.995	7.94091	7.99358	8.6957	8.31337	8.40956	8.52155	8.85939	8.35202	8.66531	8.59151
HSD11B2	0.709401	9.1663	6.17347	5.09454e-07	0.000112723	6.23171	8.44308	8.32323	8.12065	8.38007	8.79653	8.88446	8.5214	8.89446	8.40263	8.32254	8.28555	8.27611	8.80607	9.17087	9.23088	8.89682
ACOT4	0.69867	10.8188	4.99391	1.74171e-05	0.00257719	2.84096	10.1354	10.6709	10.3315	10.7601	10.948	10.6098	10.4516	10.8373	11.1152	11.2425	11.0842	11.1724	11.3911	11.1199	11.1252	11.0565
PKIB	0.696554	9.56352	5.45189	4.42016e-06	0.000752858	4.156	9.47039	9.08476	9.09459	9.12636	9.43342	9.22518	9.05935	9.41426	9.95595	9.77417	9.95364	10.0102	10.1047	9.77226	9.87901	9.80634
RBBP8	0.693518	9.76179	6.34166	3.08707e-07	7.38245e-05	6.71309	9.46183	9.53621	9.44475	9.3021	9.46654	9.38584	9.2745	9.57174	10.4171	10.4837	10.031	10.3223	10.4487	10.0168	9.94303	10.1105
IER3	0.693059	12.3966	6.35777	2.94269e-07	7.10899e-05	6.75912	11.9846	12.0582	11.9404	11.989	12.0019	12.055	12.1811	12.1247	12.5387	12.934	12.8657	12.7359	12.6057	12.9129	12.4821	12.7437
ARHGEF6	-0.692269	8.44788	-5.01124	1.65388e-05	0.00246262	2.89052	9.35086	8.77214	9.13076	9.02365	8.70922	8.91935	8.79989	8.8997	8.69483	8.11183	8.43509	8.25306	8.3952	8.16864	8.48414	8.46035
PHEX	-0.676118	8.2219	-4.788	3.21665e-05	0.00418429	2.25386	8.967	8.31424	8.79877	8.64856	8.60342	8.49928	8.69656	8.74956	8.09902	7.72326	7.94599	7.65094	8.0834	7.90409	8.03366	8.00294
WNT3A	-0.675759	7.28466	-5.169	1.03188e-05	0.00162865	3.34261	7.96494	7.74353	7.88047	7.72681	7.58927	7.78183	7.70273	7.52046	7.44958	7.28794	7.26633	7.27975	6.95604	7.17086	7.2392	7.24662
AGR2	0.663678	10.7453	5.2385	8.38014e-06	0.00134966	3.54217	10.5261	10.2685	10.1289	10.4273	10.4752	10.6157	10.616	10.7545	10.5498	10.7475	10.6447	10.7043	10.9692	11.1447	10.9965	10.8952
FBXO32	-0.660097	9.46948	-5.89079	1.18582e-06	0.000235918	5.41982	9.99696	9.80574	9.56328	9.82409	9.73262	9.78649	9.73074	9.77547	9.18171	8.96295	9.23099	8.95093	9.11049	9.20783	9.0761	9.15526
SPTLC2	-0.658722	10.6559	-5.45656	4.3587e-06	0.00074777	4.16945	11.4455	10.9754	11.3709	10.8873	10.9403	10.9025	10.8783	10.9311	10.6517	10.2868	10.3897	10.478	10.6022	10.525	10.4724	10.4446
MAG	0.658419	5.61916	5.4722	4.15898e-06	0.000723998	4.21448	5.25678	5.33559	5.27813	5.03368	5.30637	5.53026	5.43904	5.5059	5.94751	5.84417	5.90993	5.79768	5.98653	5.79189	5.83796	5.92148
OLR1	-0.653585	6.35005	-4.48395	7.90764e-05	0.00904412	1.395	6.82137	6.54209	6.25755	6.55834	6.28036	5.93399	6.12157	6.05388	6.1359	5.95704	6.29753	6.0613	5.95127	5.80972	5.76162	6.04239
PBX1	-0.648154	10.3936	-6.63033	1.31187e-07	3.48973e-05	7.53521	11.159	10.6903	10.9152	10.8576	10.7136	10.7667	10.6697	10.7169	10.129	9.91784	10.1087	9.88587	10.2672	10.1994	10.3495	10.2135
DLG2	-0.646907	6.15344	-5.92092	1.08354e-06	0.000219256	5.50649	6.70705	6.60753	6.66221	6.5296	6.34078	6.28239	6.17337	6.47923	6.38027	6.51865	6.25799	6.00006	5.96523	5.99053	6.0202	5.94279
OSGIN1	0.642675	6.31567	6.6823	1.12528e-07	3.13423e-05	7.68256	5.84466	5.91723	5.81334	5.78857	6.02418	5.78918	5.70426	5.75302	6.68413	6.5628	6.6886	6.85506	6.62957	6.4945	6.27923	6.5312
ANXA9	0.641159	8.24191	5.17664	1.00856e-05	0.00160595	3.36453	7.63329	8.18198	7.97872	8.17557	8.3181	8.14859	8.07567	8.26632	8.70198	8.57914	8.69036	8.92596	8.86438	8.59623	8.53444	8.53914
LOC644151	0.639786	9.0812	4.89968	2.30703e-05	0.00319408	2.57184	8.56327	8.5989	8.51007	8.56536	8.72383	9.02922	8.90257	8.87501	9.02744	9.39166	8.89863	9.06803	8.83516	9.36188	9.23772	9.36198
SEMA3G	0.639521	5.61569	4.81274	2.98852e-05	0.00395269	2.32421	5.21942	5.42183	5.05767	5.1055	5.88829	5.59309	5.62071	5.30698	5.83086	5.69056	5.82941	5.91562	5.7692	5.88493	5.68666	6.02171
FKBP5	0.63766	10.1824	5.0295	1.56611e-05	0.00236163	2.94276	9.26033	9.38496	8.90029	8.87223	9.4215	9.41149	9.34924	9.52859	9.47506	9.07526	9.00785	9.23378	9.56828	9.63673	9.99862	9.76483
RHOD	0.63129	10.8165	5.95865	9.67867e-07	0.000197537	5.61498	10.5256	10.4457	10.4498	10.6861	10.5194	10.5312	10.433	10.5665	11.0829	11.4033	11.2619	11.0481	11.2285	11.2157	11.1188	11.0692
C1ORF116	0.629726	7.17532	4.74968	3.60445e-05	0.00461272	2.14503	6.12278	6.10018	5.64824	5.85187	6.45143	6.41002	6.1945	6.30662	5.64747	5.74218	5.61196	5.73929	6.49465	6.38941	6.89366	6.46425
CYP2A7	0.624421	5.25338	5.5161	3.64594e-06	0.000644162	4.34088	4.81974	5.01784	4.75865	4.7309	5.29703	5.29096	5.01073	5.10595	5.4004	5.3537	5.03592	5.32692	5.30912	5.46575	5.59505	5.45489
SOX2	-0.624415	6.21491	-4.96683	1.88835e-05	0.00274275	2.76355	6.29012	7.03354	6.87599	6.71128	6.89531	6.71891	6.79621	6.57869	6.27885	6.46837	6.13843	6.40245	6.19094	6.03621	6.31632	5.8698
VTCN1	-0.615465	12.7098	-4.71386	4.00876e-05	0.00496898	2.04342	13.1518	13.0195	13.2223	13.3335	12.7625	13.1562	13.3004	13.2041	12.4412	12.5462	12.6457	12.2149	12.3719	12.7528	12.5346	12.606
HS.570988	0.609972	10.3278	4.52399	7.02802e-05	0.00815629	1.50744	9.85569	10.1519	10.1943	9.76306	9.92257	10.0142	9.86351	9.92023	10.8958	10.3774	10.4626	10.7171	10.8094	10.5829	10.5563	10.4562
ABCC5	-0.608456	8.75368	-5.17593	1.01072e-05	0.00160595	3.36248	9.12626	8.94337	9.05047	9.06005	8.72844	9.12154	9.08775	9.09056	8.36085	8.35403	8.32389	8.37456	8.16053	8.27394	8.69788	8.61398
PDLIM3	0.604575	5.38429	4.67729	4.46776e-05	0.00542432	1.93985	5.04237	5.21665	5.27059	4.90013	4.98832	5.50638	5.04232	5.16141	5.86283	5.80486	5.7776	6.09029	5.85156	5.72777	5.69256	5.57614
SOSTDC1	-0.601888	9.27097	-4.77445	3.34886e-05	0.00433247	2.21534	10.0035	9.60738	10.0503	9.77632	9.67047	9.55012	9.62062	9.63417	9.59447	9.46617	9.52391	9.42349	9.16206	9.075	9.27729	9.51562
NBL1	0.598188	9.98852	5.45999	4.3141e-06	0.00074552	4.17932	9.53273	9.66464	9.32729	9.51015	9.58655	9.55536	9.43512	9.5816	10.1414	10.1729	9.88797	10.0358	10.0936	10.0591	10.2123	10.0625
HEATR4	0.595113	6.09886	4.53975	6.70907e-05	0.0078245	1.55174	5.7323	5.82972	5.70714	5.93879	6.02873	5.59582	5.91919	5.98949	6.5038	6.48855	5.99141	6.65016	6.35823	6.2155	6.58024	6.43443
MXRA5	-0.583822	10.6976	-4.76841	3.40952e-05	0.00438697	2.19818	11.3056	11.3108	11.4507	10.9259	10.714	10.8845	11.1429	11.0439	11.2881	10.8241	10.9588	10.836	10.928	10.5861	10.4311	10.7126
PDGFD	-0.583382	6.72775	-4.57907	5.97412e-05	0.00703754	1.66244	6.79583	7.5073	7.39565	7.17915	7.06016	7.4343	6.95817	7.33563	6.70372	6.57832	6.55663	6.67646	6.63719	6.78451	6.52443	6.59827
EHD2	0.58233	6.51376	4.47498	8.11905e-05	0.00924127	1.36985	6.23424	6.23758	6.26899	5.99863	6.82038	6.60604	6.33439	6.39	6.58469	6.59187	6.33917	6.78594	6.58809	6.89232	6.81743	6.77092
SGPP2	0.581538	6.74922	4.46915	8.25935e-05	0.00931143	1.35352	6.06844	6.07731	6.00674	6.11414	6.59118	6.36138	6.53601	6.25505	6.24285	6.33319	6.07452	6.30085	6.44883	6.69519	6.99859	6.45018
TMEM40	-0.575555	6.90084	-4.89406	2.34597e-05	0.00322912	2.55582	7.31505	7.20467	7.30939	7.40297	6.74215	7.22651	6.94059	6.91036	6.9237	6.87331	6.81152	6.84909	6.73288	6.60377	6.84336	6.74984
SERPINA11	0.572919	5.67777	4.91833	2.18226e-05	0.0030753	2.62506	5.26621	5.45372	5.28682	5.48729	5.54011	5.62769	5.41064	5.43322	5.95577	5.9529	6.01431	5.951	6.06906	6.09918	5.53711	6.08037
CUEDC1	0.571593	12.0299	5.42706	4.76192e-06	0.000793933	4.08451	11.8259	11.6416	11.3407	11.5206	11.6431	11.7215	11.7391	11.6688	11.9905	12.1371	12.0503	12.0355	12.1562	12.2698	12.0957	12.0934
STK32B	-0.565288	7.82882	-4.92963	2.10996e-05	0.00300923	2.65731	8.30513	7.77476	8.01157	7.94455	7.63266	7.97535	7.9312	7.88672	7.42639	7.34327	7.50559	7.51463	7.26967	7.32179	7.53326	7.65014
RAD54L	0.564676	7.7219	4.4403	8.9903e-05	0.00994605	1.27271	7.04575	7.61032	7.32464	7.35117	7.71407	7.59134	7.92183	7.74872	7.77165	7.72167	7.91721	8.13443	7.61048	7.9915	8.07347	7.91514
DHRS3	-0.563059	9.22371	-4.70604	4.10282e-05	0.00500693	2.02126	9.87175	9.78183	9.74989	10.0079	9.71876	9.55645	9.87637	9.73127	9.3418	9.15605	9.43499	8.97367	9.37801	9.20287	9.22098	9.3573
TNS3	-0.545414	9.00753	-4.72298	3.90171e-05	0.00488746	2.06929	9.26256	9.29471	9.32758	9.39848	8.85647	9.1329	9.23018	8.88151	9.0375	8.62057	8.85815	8.7395	8.87881	8.53708	8.87253	8.81325
LIN7A	-0.537171	7.06197	-5.09743	1.2783e-05	0.00196518	3.13733	7.53906	7.40478	7.39432	7.45606	7.42335	7.41829	7.28857	7.27089	7.02208	6.94222	7.05032	6.79767	6.91705	6.87132	6.83321	7.02396
ABCB11	-0.534655	5.19975	-4.91319	2.21597e-05	0.00308606	2.61038	5.34903	5.35968	5.38724	5.47406	5.32917	5.07898	5.05711	5.01874	5.14715	5.02797	5.18586	5.23762	4.70076	4.8537	5.15372	4.72322
TH	0.531824	8.03116	5.02371	1.59342e-05	0.00238761	2.9262	7.64433	8.08937	7.72053	7.95145	7.96123	8.02566	7.97322	8.1798	8.63113	8.56955	8.48695	8.60017	8.28381	8.25783	8.4331	8.55825
LHX4	0.52532	6.99172	4.97322	1.85268e-05	0.00270755	2.78181	6.53633	6.90818	6.65109	6.6266	6.93303	7.01985	6.88533	7.05126	7.32852	7.14454	7.30776	7.41917	7.32794	7.13202	7.14671	7.21681
ARHGAP24	-0.523434	6.81112	-4.73536	3.761e-05	0.00476158	2.10439	7.29011	7.15498	7.27776	7.03252	7.15489	7.02402	7.03496	7.11011	7.09067	6.64659	6.76576	6.67983	6.72881	6.56437	6.7274	6.64104
SEPT5	0.522828	7.94352	4.55496	6.41475e-05	0.00751827	1.59453	7.72767	7.37713	7.51247	7.55511	7.4254	7.50791	8.00855	7.85878	8.13883	8.01204	8.12566	8.20529	7.95784	8.12631	8.15534	8.02421
TMEM173	-0.519483	8.22359	-4.67292	4.52599e-05	0.00546698	1.92748	8.53527	8.39699	8.42847	8.4522	8.71459	8.47054	8.0785	8.30878	8.28027	8.28211	8.14859	8.14493	7.90746	8.04367	7.83865	7.94522
SLC7A2	0.519287	8.77844	5.07781	1.35556e-05	0.0020705	3.0811	8.4294	8.61757	8.54075	8.38219	8.55925	8.43196	8.28651	8.32083	9.32567	9.12607	8.95264	9.24005	9.2358	8.92593	8.96226	8.92308
MFGE8	0.519246	8.69867	4.86657	2.54618e-05	0.00346441	2.47745	8.51189	8.22695	8.30421	8.26095	8.47042	8.46353	8.33131	8.3775	8.80774	8.91408	8.74684	8.68967	8.80866	8.96541	8.89989	8.70702
AP1S2	0.514704	7.95751	4.6326	5.0998e-05	0.00612882	1.81348	7.57201	7.82907	7.75424	7.68205	8.10996	7.94751	7.71463	7.80671	8.27433	8.18991	7.87156	8.21596	8.32979	8.1095	8.40456	8.05235
CORO2A	-0.505745	9.51457	-5.07552	1.36486e-05	0.00207136	3.07454	9.96704	9.68394	9.58462	9.59459	9.66879	9.68772	9.63637	9.55356	9.25123	9.10286	9.09858	9.04554	9.20373	9.17493	9.23806	9.19049
CEP135	0.505448	8.67102	4.87998	2.44652e-05	0.00334805	2.51566	8.4597	8.5957	8.29851	8.33137	8.40645	8.43048	8.36954	8.54258	9.23187	9.07199	8.64951	9.1472	8.92749	8.89843	8.91528	8.96586
MAFB	-0.495881	8.92895	-4.45156	8.69776e-05	0.00971319	1.30423	9.3551	9.17252	8.90488	8.88755	9.11816	8.84277	8.99697	8.84365	8.74939	8.56595	8.41061	8.60531	8.46363	8.48708	8.70984	8.67598
FAM102A	0.493549	9.41302	4.50973	7.32962e-05	0.00846481	1.46737	8.96319	9.17743	9.15295	9.23734	8.99245	9.18368	9.27231	9.44945	9.61864	9.5003	9.54025	9.75164	9.72137	9.5298	9.61252	9.6414
CYP2S1	0.482688	5.57148	4.73031	3.81784e-05	0.00480784	2.09006	5.10571	5.40289	5.2002	4.98727	5.34851	5.31643	5.06553	5.26699	5.95798	5.9521	5.64289	6.18839	5.72912	5.52981	5.68006	5.68784
FAM113B	-0.474924	11.227	-4.4844	7.89704e-05	0.00904412	1.39628	11.9961	11.5599	11.8599	11.7944	11.5209	11.62	11.6908	11.5969	11.4786	11.3283	11.4926	11.3106	11.2447	11.2574	11.3282	11.4803
RTN1	0.464719	6.1961	5.10166	1.26223e-05	0.00196097	3.14945	6.18648	6.01477	6.10881	5.85767	5.89699	5.888	5.71395	6.18188	6.81591	6.72837	6.67708	6.84721	6.61874	6.46292	6.49296	6.45198
XRCC3	0.457307	8.7039	4.92027	2.16971e-05	0.0030753	2.63058	8.42341	8.5292	8.31021	8.48987	8.35035	8.43378	8.48797	8.71149	8.99651	8.94567	8.96987	8.88867	8.94762	8.68788	9.04615	8.90025
PFKFB3	0.456371	10.6026	4.70738	4.08649e-05	0.00500693	2.02507	10.5532	10.1258	10.3893	10.2203	10.2273	10.3106	10.2393	10.4942	10.7352	10.8364	10.7377	10.6962	10.7864	10.6601	10.8373	10.8302
LOC253012	-0.452067	6.05733	-4.86256	2.57677e-05	0.00348601	2.46602	6.29225	6.20695	6.26902	6.13879	6.31415	6.09331	6.10806	6.03955	6.1648	5.78917	5.88877	5.91287	5.7005	5.6444	5.81984	5.934
SLC25A25	0.446797	7.89012	4.70969	4.05867e-05	0.00500463	2.0316	7.78525	7.49888	7.70602	7.56934	7.54097	7.66346	7.52071	7.81428	8.05778	7.94045	7.92479	8.02212	7.98077	8.03059	8.13402	8.20129
CA12	0.441779	12.6083	4.44934	8.75472e-05	0.00973089	1.29801	12.656	12.181	12.4301	12.292	12.2296	12.375	12.3318	12.3914	12.6089	12.7077	12.8659	12.687	12.8291	12.9085	12.7878	12.8008
FAM57A	0.426473	9.25205	4.79716	3.13028e-05	0.00409444	2.27989	9.08863	9.07794	8.96711	9.18407	9.1209	9.18089	8.97841	9.14647	9.59277	9.42187	9.46166	9.44686	9.6926	9.32229	9.54551	9.46324
ENO2	0.419705	10.9006	4.45569	8.59297e-05	0.00964164	1.31578	10.6249	10.6174	10.5866	10.7092	10.5786	10.6991	10.6308	10.7117	11.0515	11.1048	11.1052	10.9474	11.0631	11.0817	11.0589	11.0133
ATP6V1B1	0.38949	11.957	4.9434	2.02509e-05	0.0029057	2.69661	11.761	11.7611	11.7384	11.8275	11.7562	11.8272	11.8155	11.8441	12.1586	12.2803	12.1248	12.2665	12.1283	12.2886	12.0612	12.1679
C. GENES SIGNIFICANTLY REGULATED BY E2 IN COMPARISON TO VC (adj. P < 0.01) IN ZR75-1 CELLS
ID	logFC	AveExpr	t	P.Value	adj.P.Val	B	VCx1	VCx2	VCx3	VCx4	P4x1	P4x2	P4x3	P4x4	E2sx1	E2sx2	E2sx3	E2sx4	E2+P4x1	E2+P4x2	E2+P4x3	E2+P4x4
PDZK1	3.99944	7.3843	18.5513	2.22055e-19	5.25715e-15	32.4853	5.34485	5.35594	5.69761	5.22669	6.27478	5.57086	5.61195	5.87347	9.21447	9.2523	9.05021	10.1059	9.50388	8.94682	8.75073	8.78532
HS.553187	3.21214	6.90003	13.7095	2.00202e-15	6.77112e-12	24.5074	5.64929	5.70502	5.10792	5.98237	5.88966	5.49249	5.23161	5.65217	9.01561	8.38189	8.61989	9.27578	8.80961	7.87971	7.86547	8.1262
HSPB8	3.17651	8.83661	12.0759	7.35313e-14	1.31913e-10	21.2049	6.57628	6.89046	6.96714	7.32184	8.30934	7.35245	7.09942	7.79395	9.56505	10.374	9.73968	10.783	10.4339	10.1765	10.1359	9.75524
CYP2B7P1	2.76964	6.83723	11.247	5.16668e-13	6.11606e-10	19.3917	5.2727	4.97368	5.0813	4.98802	5.49981	5.35188	5.00404	5.79439	7.09794	8.06894	7.93874	8.28867	8.07518	7.87559	7.50617	7.66774
SUSD3	2.7491	7.8615	14.1166	8.54283e-16	4.04503e-12	25.2775	6.62524	6.429	6.76782	6.36465	7.10603	6.28875	6.17444	6.63698	9.1561	9.15568	9.13978	9.73154	9.37173	9.08324	8.73336	9.02982
PGR	2.63496	6.73407	12.3017	4.38695e-14	9.44192e-11	21.6823	5.65984	5.7649	5.87744	5.69061	5.73115	5.91984	6.03605	5.78085	8.34109	8.40975	7.97278	8.80903	8.32512	7.66073	7.35744	7.54363
TNNI2	2.62335	7.32836	10.6116	2.44099e-12	2.22271e-09	17.9362	5.56626	5.39659	5.62962	5.55705	6.06765	5.91215	5.93498	6.07191	7.35912	8.48323	8.10929	8.6913	7.15369	8.17897	8.3669	8.46633
SPINK4	2.60939	6.24995	11.0312	8.70424e-13	8.95969e-10	18.9038	4.96001	5.32002	4.89175	5.05113	5.39218	5.24246	4.73599	5.25772	7.63548	7.51224	7.57609	7.93664	7.90744	7.21633	7.27536	7.22114
FAIM3	2.48645	7.47773	13.0697	7.91844e-15	2.08299e-11	23.2553	6.30118	6.35638	6.47181	6.03173	6.79717	6.36644	6.61411	6.56604	8.76198	8.83247	8.49998	9.01248	8.98485	8.44128	8.50305	8.40007
ACOX2	2.42551	9.74442	15.3971	6.55471e-17	7.75914e-13	27.5717	8.59959	8.79596	8.54679	8.49862	9.17047	8.85104	8.61674	9.0988	11.0331	11.1075	10.774	11.2284	11.1965	10.6606	10.6749	10.4963
IGFBP4	2.36639	10.0272	11.3922	3.64887e-13	4.54668e-10	19.7164	8.79562	8.88973	8.96924	8.7901	9.4559	9.01922	8.81021	8.96471	11.3009	10.9861	11.2747	11.3485	11.6687	11.1303	10.73	10.9478
GREB1	2.2871	7.36642	13.5938	2.55862e-15	7.57193e-12	24.2848	5.95646	5.83114	5.97786	5.60822	6.56084	6.17605	6.13298	6.2752	8.11384	8.00537	7.79747	8.60538	8.71286	8.08657	7.97545	7.89591
RAPGEFL1	2.03044	8.5456	11.9321	1.02493e-13	1.51658e-10	20.8973	7.49651	7.41113	7.38773	7.09132	7.45005	7.47188	7.6987	7.68048	9.10631	9.48557	9.18232	9.73422	9.35428	9.2252	9.32973	9.31049
FGD3	1.98426	9.3991	12.1397	6.35013e-14	1.25283e-10	21.3406	8.72444	8.17537	8.37281	8.28831	8.67232	8.29155	8.66355	9.1471	10.1622	10.3744	10.2098	10.7516	10.3609	10.2132	10.0001	10.2316
RAB31	1.96973	11.0372	15.1671	1.02705e-16	8.10516e-13	27.1735	10.2768	9.94397	9.8451	9.72184	10.1344	10.1616	9.93703	10.1666	11.8733	11.8406	11.8233	12.1295	12.1402	11.7651	11.5864	11.4542
SERPINA3	1.8462	9.06755	10.21	6.6921e-12	5.46329e-09	16.9859	7.98288	7.10395	6.6938	6.988	8.36422	8.81129	8.16087	8.74693	9.06959	9.21297	8.84878	9.02211	9.7993	9.8751	9.88359	9.58707
TSKU	1.84416	9.36689	14.6553	2.84309e-16	1.68275e-12	26.2658	8.08143	8.08031	8.09792	7.97019	8.57829	8.25297	8.2249	8.45655	9.73256	9.77256	9.90341	10.198	10.0297	9.9653	9.89306	9.99993
RAMP1	1.80315	7.81829	11.9384	1.01021e-13	1.51658e-10	20.9107	6.7793	7.19839	7.1688	7.10048	7.49987	7.02899	6.92084	7.58957	8.77507	8.83881	8.8189	9.0268	8.80287	8.36765	8.53743	8.47534
SOX3	1.79942	6.43441	11.5568	2.46841e-13	3.24664e-10	20.0806	5.43957	5.75354	5.32709	5.48372	6.14781	5.99488	5.68574	5.61874	7.32155	7.25881	7.22002	7.4012	7.42941	6.83224	7.0352	6.948
SERPINB2	-1.73945	6.4734	-12.6299	2.09292e-14	4.95499e-11	22.3641	7.79039	7.52922	7.59048	7.59668	7.31931	7.58163	7.61923	7.37822	5.94902	5.78402	6.06033	5.75561	5.84827	5.76873	5.96051	5.89869
ADCY1	1.73243	7.9254	10.1217	8.37642e-12	6.39715e-09	16.7739	7.50769	7.53076	7.96117	7.27487	7.51902	7.03388	7.15988	7.39183	9.40357	8.94893	9.12047	9.73121	9.30083	8.46643	8.52128	8.49159
WISP2	1.71247	9.28216	13.7895	1.6911e-15	6.67281e-12	24.6603	8.26023	8.34249	8.23131	8.28274	8.5593	8.56012	8.4654	8.53896	9.88636	10.1456	10.0243	9.91036	9.99122	10.041	9.69495	9.65217
LOXL4	1.70492	6.25122	10.0493	1.00778e-11	7.23008e-09	16.5992	5.51614	5.15439	5.41098	5.63999	5.83323	5.53853	5.48959	5.73726	7.20232	6.94565	7.0761	7.31712	7.32669	6.79852	7.06958	6.79784
TFF1	1.70275	12.5522	7.36624	1.52611e-08	4.81741e-06	9.60391	11.2405	11.9027	11.9612	12.1485	12.144	12.0253	11.8966	12.2471	13.3448	13.7308	13.6047	13.3835	13.6724	13.5611	13.0471	13.1088
MGC20983	1.67204	6.80655	10.8704	1.28871e-12	1.22041e-09	18.5361	6.09132	6.24332	5.87986	6.12046	6.36671	6.1658	6.26204	6.49052	7.69354	7.7859	7.63129	7.91241	7.97599	7.43437	7.24837	7.06482
C6ORF141	1.57695	5.94286	9.90785	1.44886e-11	1.00887e-08	16.2557	5.36245	5.31662	5.44936	5.34608	5.84979	5.41305	5.33488	5.19719	7.06528	7.03758	6.46648	7.21298	6.55045	5.98979	6.41497	6.62923
OLFM1	1.5562	9.82314	9.3291	6.57857e-11	3.62204e-08	14.8199	8.53259	9.44688	8.94554	8.99151	9.39803	9.40309	9.37118	9.4675	10.4402	10.5924	10.35	10.7587	10.669	10.4756	10.3034	10.0288
TIPARP	1.47467	10.6448	10.8798	1.25966e-12	1.22041e-09	18.5575	9.35899	9.97622	9.73476	9.60254	10.1352	9.9822	9.73726	10.0374	11.1047	11.2437	10.7897	11.4331	11.4614	11.0155	11.1651	11.016
HEY2	1.46377	8.29315	10.3657	4.51562e-12	3.95953e-09	17.357	7.90232	7.50524	7.55119	7.52474	7.64103	7.54556	7.70251	7.75973	9.059	9.00453	8.8824	9.39263	9.01952	8.83097	8.84587	8.73879
DEPDC6	1.4563	7.25522	10.3333	4.89941e-12	4.14263e-09	17.2801	6.23528	7.05465	6.90458	6.52295	6.77692	6.69485	6.69687	6.77448	8.15695	7.94715	7.9823	8.45628	8.05275	7.66262	7.63311	7.48109
CXCR7	-1.45317	9.26519	-11.0915	7.51831e-13	8.09072e-10	19.0409	10.104	10.1944	10.0846	10.275	10.0728	10.192	10.1919	10.009	8.92773	8.91266	8.55496	8.44989	8.74578	8.71134	8.96806	8.65152
EGLN2	1.4455	11.3316	12.0502	7.80054e-14	1.31913e-10	21.1502	10.5524	10.4687	10.5107	10.4052	10.6348	10.5404	10.5998	10.8219	11.6028	12.058	11.9716	12.0867	11.8361	11.992	11.6597	11.8378
OKL38	1.43828	10.2133	11.6219	2.11669e-13	2.9478e-10	20.2237	9.57133	9.29866	9.22051	9.23761	9.51202	9.39192	9.4164	9.59277	10.5339	10.7968	10.8002	10.9503	10.856	10.7922	10.6685	10.6171
A4GALT	1.39359	6.11622	8.53081	5.69429e-10	2.59254e-07	12.7607	5.17473	5.5954	5.35762	5.35071	5.63706	5.75596	5.12471	5.43802	6.99039	6.59708	6.64923	6.81611	7.18666	6.99295	6.56904	6.61704
ANKRD33	1.37154	12.1566	8.97572	1.69303e-10	8.35053e-08	13.9194	11.393	11.1408	11.4315	11.1745	11.625	11.3728	11.657	11.7185	12.2692	12.8234	12.6678	12.8655	12.7602	13.0669	12.3993	12.4283
PGM5	-1.34778	6.88132	-11.1441	6.62055e-13	7.46389e-10	19.1599	7.94913	7.7172	8.03015	7.93947	7.62024	7.49595	7.57641	7.42236	6.79982	6.60002	6.58156	6.26343	6.65447	6.56376	6.48026	6.43368
RERG	1.34551	10.0143	9.4961	4.23221e-11	2.53576e-08	15.2392	9.00535	9.7864	9.73761	9.50672	9.63267	9.4596	9.47697	9.60103	10.9657	10.9324	10.5516	10.9684	10.8604	10.5033	10.4731	10.4463
IRS1	1.33983	7.77012	9.52576	3.91477e-11	2.43901e-08	15.3132	7.16917	7.00702	7.19344	6.81556	7.09839	7.03115	7.11927	7.39055	8.37043	8.19961	8.26704	8.70745	8.67732	8.21446	7.95675	7.95251
GPR68	1.33053	5.85887	8.50411	6.12903e-10	2.69169e-07	12.6903	5.02815	5.54128	5.48855	5.25348	5.49362	5.56879	4.96375	5.50011	6.75768	6.5343	6.39845	6.94314	6.78737	6.44748	6.30599	6.34559
NXPH3	1.3272	5.66183	8.35365	9.29382e-10	3.8602e-07	12.2917	5.27479	4.99022	5.22074	5.4011	5.77026	5.31573	5.42107	5.45652	6.66333	6.05499	6.71822	6.75912	6.43888	5.79387	6.21797	5.89292
SLC2A14	1.32349	6.54877	7.11379	3.17457e-08	8.73931e-06	8.89852	5.09738	5.41443	4.97638	5.46622	5.94515	5.4873	5.8927	5.53238	6.57885	6.74677	6.18843	6.73433	6.75056	6.86428	6.81736	6.50313
ADAMTSL5	1.30188	6.70992	8.23898	1.27881e-09	4.88321e-07	11.9859	6.30102	6.08997	6.22474	5.89058	6.37718	6.43914	6.38292	6.17345	7.38573	7.31194	7.3032	7.71294	7.25625	7.15532	7.3553	7.09691
SYT8	1.30087	6.72484	6.40252	2.5763e-07	5.92174e-05	6.87961	5.26793	6.17136	6.05441	5.72011	6.07318	5.93123	5.68262	6.38803	6.77011	7.53331	6.9532	7.16064	6.95572	7.2405	7.33205	7.3824
DOK7	1.29426	6.59704	9.44374	4.85804e-11	2.73843e-08	15.1081	5.99829	5.76026	6.07613	5.97627	6.14086	6.351	6.20752	6.26774	7.10973	7.43624	7.30682	7.13517	7.08371	6.89226	7.00448	6.81758
SERPINA5	1.26799	6.31742	9.30889	6.94092e-11	3.73469e-08	14.7689	5.21432	5.95632	5.32398	5.47141	5.8276	5.99109	6.00057	5.85216	6.73759	7.15247	6.33167	6.81626	6.78297	6.42686	6.65539	6.7363
ADRA2A	1.25216	6.59799	8.27463	1.15783e-09	4.4937e-07	12.0811	6.00476	5.84735	6.07891	5.69424	6.14456	5.71649	5.82951	6.47679	7.13048	7.08859	7.10086	7.31397	7.2618	7.1254	7.06727	7.21948
STC2	1.25161	9.09787	9.79055	1.96189e-11	1.32708e-08	15.9686	8.75153	8.58346	8.55448	8.45948	8.67727	8.5544	8.67544	8.8852	9.87417	9.72387	9.71003	10.0473	10.1009	9.49991	9.44071	9.54714
HS.170296	1.24129	6.29914	9.2719	7.65776e-11	4.02883e-08	14.6753	5.27273	5.7524	5.55189	5.67259	6.00674	5.57519	5.96943	6.06135	6.68779	6.8102	6.67952	7.03724	6.95254	6.71095	6.83051	6.67511
KIAA1622	1.23959	5.58396	9.49145	4.28428e-11	2.53576e-08	15.2276	4.98663	5.07161	5.14185	4.94689	5.22181	5.14319	5.04387	5.23307	6.2552	6.14432	6.06236	6.64344	6.34499	5.78699	6.27672	5.75607
CACNA1H	1.22821	6.85106	8.92287	1.95286e-10	9.43548e-08	13.7832	6.68422	6.21653	6.47484	6.22418	6.67176	6.21129	6.38756	6.69336	7.62038	7.4845	7.61537	7.79236	7.71984	7.30049	7.3521	7.31771
CXCL12	1.22567	5.48086	8.50349	6.13944e-10	2.69169e-07	12.6887	5.1441	4.96114	5.08653	5.23157	5.54842	5.20922	4.99981	5.20217	6.41604	6.31879	6.27666	6.31453	5.89166	5.89125	5.63124	5.4499
HERC6	1.2035	6.8665	7.8542	3.77494e-09	1.31429e-06	10.9472	6.02067	6.26544	6.14013	5.99533	6.25274	6.36882	5.85235	6.08035	7.48971	7.32304	7.09329	7.32955	7.56241	6.92576	7.43393	6.95099
PREX1	1.20287	8.3092	6.10202	6.30532e-07	0.000129807	6.01607	8.13605	7.46162	7.95402	7.88585	7.75689	7.6562	7.53622	8.0375	9.1021	8.74618	9.0546	9.34613	9.37307	8.71001	8.9014	8.78629
KISS1R	1.19109	9.51624	9.0263	1.47731e-10	7.44158e-08	14.0494	9.37739	8.53215	8.88724	8.77782	9.21932	9.03148	9.09392	9.26935	9.95901	10.0531	10.0036	10.3232	10.0751	10.0508	9.90478	9.81767
DHRS2	1.18601	7.74279	7.33695	1.66092e-08	5.14511e-06	9.52242	6.74271	7.14422	6.81623	6.92029	7.47114	7.24135	7.15816	7.2159	7.67487	8.17066	7.91605	8.6059	8.02451	8.1077	7.93221	7.61638
PLCE1	1.17024	6.02394	6.85385	6.79101e-08	1.78641e-05	8.16562	5.34836	5.31043	5.76066	5.85667	5.65023	5.45875	5.84439	5.98098	6.83677	6.75783	6.35942	7.00304	6.42748	6.18729	6.41409	6.46863
LEF1	1.16726	7.11329	9.54152	3.75614e-11	2.41698e-08	15.3525	6.27139	6.47959	6.30774	6.15199	6.61304	6.51787	6.48656	6.80077	7.41764	7.39498	7.15431	7.91281	7.91145	7.56227	7.69548	7.65636
KCTD6	1.16411	9.43383	7.75732	4.97118e-09	1.68132e-06	10.6827	8.37183	9.4367	8.87755	8.8084	9.39975	9.23928	8.99792	9.05348	10.0328	10.2353	9.7291	10.1537	9.94809	9.73458	9.73795	9.68377
C9ORF61	1.1614	6.94347	7.98885	2.57955e-09	9.3955e-07	11.3128	6.22298	6.66681	6.30757	5.94564	6.50413	6.30818	6.33615	6.76222	7.4732	7.46761	7.25817	7.58964	7.58001	7.08013	7.43536	7.33948
KCNF1	1.15766	9.27089	9.53938	3.77732e-11	2.41698e-08	15.3472	8.68477	8.37289	8.5683	8.66329	8.94641	8.8381	8.90529	8.86625	9.57731	9.81886	9.76715	9.75659	9.88931	9.9582	9.49683	9.73565
HS.201441	-1.14791	6.6255	-7.93376	3.01365e-09	1.0649e-06	11.1635	7.72393	7.20732	7.50325	7.39335	7.31658	7.43272	7.30744	7.37643	6.42996	6.28757	6.29306	6.22561	6.25888	6.52017	6.40346	6.52019
CELSR2	1.14228	7.47214	5.2334	8.5092e-06	0.00121359	3.50767	6.3313	7.50442	7.04072	6.73322	7.11559	6.88981	6.96191	7.13944	8.18987	8.08716	7.8595	8.04225	8.35863	7.82173	7.82433	7.80151
PPM1K	1.12683	7.41345	7.70581	5.75706e-09	1.9197e-06	10.5417	6.60199	7.23619	6.87486	6.39268	6.90768	6.78006	6.64419	6.73566	7.88846	8.0752	7.55081	8.09859	7.70608	7.63497	7.52097	7.80634
KCNE4	1.1185	5.9604	4.90115	2.29694e-05	0.00297159	2.55305	5.0848	5.05146	5.58463	5.14288	6.38156	5.37222	5.83258	5.47707	6.14857	6.33067	6.19682	6.66173	6.55445	6.33469	6.35707	6.10397
HS.121575	1.11502	5.91688	7.22692	2.28451e-08	6.76073e-06	9.21546	5.24047	5.42635	5.25865	5.616	5.93634	5.70233	5.57375	5.72474	6.39363	6.6123	6.42104	6.57459	6.49167	6.33516	6.09544	6.45126
GPR37L1	1.10427	5.70734	6.77069	8.67214e-08	2.16119e-05	7.92985	5.46653	5.20671	5.20334	5.34717	5.55498	5.54953	4.83846	5.22162	6.51897	6.04251	6.5283	6.55105	6.50011	6.18599	5.82548	5.69946
UST	1.08597	8.12391	10.0702	9.55242e-12	7.0673e-09	16.6498	7.82202	7.67282	7.6859	7.67771	7.54007	7.74435	7.52991	7.6968	8.90948	8.60049	8.71823	8.97413	8.78834	8.52223	8.70475	8.42679
HERC5	1.07806	6.532	6.08611	6.61223e-07	0.000134952	5.97022	6.20044	5.31409	5.46678	5.49803	5.56405	5.80267	5.69761	5.90995	6.71721	6.82981	6.45415	6.7904	6.41989	6.78499	7.18299	6.79375
ARHGAP15	-1.07642	7.42718	-6.39806	2.61069e-07	5.94308e-05	6.86682	8.00888	8.20672	7.91476	7.86209	8.1281	8.02083	7.79697	7.85377	7.37714	6.77377	6.63315	6.90274	7.23806	6.99732	7.17543	7.31567
BOK	1.07498	10.0648	8.45552	7.00888e-10	3.017e-07	12.5619	9.25883	9.27582	9.42379	9.49978	9.51688	9.56332	9.56949	9.65205	10.1602	10.5156	10.4614	10.6209	10.5305	10.7115	10.3815	10.3768
KCNK5	1.0672	5.99744	5.46339	4.27036e-06	0.000687761	4.17155	5.76643	5.15693	5.2213	5.99202	5.869	5.61135	5.81603	5.80435	6.66102	6.55439	6.50345	6.68663	6.73358	6.67196	6.46235	6.67958
SPOCD1	1.06326	8.16992	7.10309	3.27513e-08	8.9125e-06	8.86847	7.87652	7.31092	7.37142	7.40027	7.41316	7.7616	7.42053	8.02728	8.47888	8.46399	8.51614	8.75318	8.04717	8.35697	8.57404	8.64728
HS.570308	1.05199	6.45406	7.27221	2.0033e-08	6.00356e-06	9.34196	5.90615	5.76788	5.83651	5.84463	5.76678	5.81941	6.09999	6.14656	6.85595	7.08905	6.74669	6.87144	6.90986	6.9498	6.67653	6.8293
GPR110	-1.04409	6.08275	-9.44435	4.85024e-11	2.73843e-08	15.1097	6.76131	6.40092	6.66947	6.50199	6.45111	6.5924	6.63258	6.60148	5.66799	5.4574	5.6691	5.36284	5.71992	5.60046	5.66039	5.58035
SERPINA6	1.0238	5.68781	6.29831	3.51201e-07	7.69878e-05	6.58068	5.30792	5.29047	5.26827	5.00992	5.36077	5.31085	4.87878	5.05866	6.34129	5.94355	6.12105	6.56592	6.32736	5.65746	5.70055	6.0471
EHF	-1.02284	10.2247	-4.69372	4.25546e-05	0.00511412	1.96151	10.7976	10.0008	10.6345	9.62676	9.97349	10.0438	10.319	10.4643	9.49297	8.76881	9.31426	9.39228	9.37136	9.65647	9.59412	9.54287
VGLL1	-1.00653	9.12463	-8.39203	8.35519e-10	3.53231e-07	12.3937	9.6531	9.62958	9.45886	9.79209	9.42127	9.55813	9.57156	9.43117	8.65766	8.50978	8.87534	8.46474	8.78932	8.92398	8.7795	8.94823
SCNN1G	1.00499	6.29224	8.28753	1.11695e-09	4.40729e-07	12.1156	5.45874	5.30136	5.4221	5.51484	5.6288	5.76833	5.55667	5.77992	6.39324	6.41621	6.25588	6.65165	6.80957	6.86989	6.74954	6.42294
MAOA	-0.998201	6.5603	-7.14455	2.90254e-08	8.18067e-06	8.98483	6.81857	7.00422	6.69988	6.9915	6.83971	6.97616	6.75068	6.88172	6.23296	5.68156	5.77659	5.83025	5.81486	5.87532	6.22518	6.42655
HS3ST3A1	0.996003	6.24521	6.44034	2.30271e-07	5.39769e-05	6.98792	5.90366	6.10654	5.62796	5.80894	5.63103	5.88247	5.19603	6.11856	6.84776	6.96818	6.75063	6.86453	7.11626	6.77425	6.45525	6.57969
LOC91461	0.995643	5.9212	6.58216	1.51267e-07	3.61742e-05	7.39328	5.50381	5.38602	6.06598	5.50668	5.73041	5.55696	5.44043	5.70882	6.48665	6.63976	6.67052	6.64812	6.31469	6.35101	6.44952	6.5646
NRCAM	0.992045	5.89126	5.76756	1.71527e-06	0.000303052	5.05075	5.49603	5.99352	5.71374	5.88335	5.42196	5.67467	5.3648	5.61098	6.52711	6.83897	6.69938	6.98935	6.73309	6.12392	5.88897	5.8596
KIF12	0.985062	7.12568	6.16796	5.17888e-07	0.000108504	6.20595	6.84081	6.83855	6.91718	6.99948	6.70728	6.76818	6.73985	7.02716	7.80737	7.85531	7.83565	8.03794	6.97832	7.57724	7.72918	7.73911
ATP8B3	0.98335	6.18979	6.82173	7.46321e-08	1.92056e-05	8.07461	5.58834	5.96915	5.84862	5.77508	5.96623	5.88998	5.52216	5.97382	6.93011	6.37202	6.79754	7.01491	6.6889	6.40177	6.39214	6.24138
CTSD	0.982454	12.807	8.16914	1.55442e-09	5.84141e-07	11.7988	12.311	12.1143	12.3233	11.9863	12.2766	12.1351	12.1029	12.3598	13.0647	13.2242	13.0873	13.2884	13.3409	13.3793	13.1076	13.0687
CLEC3A	-0.980035	6.22248	-6.70655	1.04761e-07	2.55692e-05	7.74761	7.38693	6.77487	7.16323	6.94032	6.94724	6.96267	6.685	6.72686	6.20245	5.85142	6.2868	6.00454	5.79031	5.81517	6.29992	6.06395
ANXA1	0.978817	8.28978	5.41637	4.917e-06	0.000762002	4.03572	7.09723	7.83677	6.95337	7.23088	7.87684	8.33971	8.06663	7.87091	8.34019	8.66695	7.88525	8.14113	8.61423	8.49591	8.63771	8.16943
HS.562504	0.972536	6.33118	6.83374	7.20434e-08	1.87432e-05	8.10865	6.26478	6.04907	5.70117	5.92025	6.06545	6.04283	5.89418	6.3048	7.2564	6.92209	6.48398	7.16295	7.13874	6.63719	6.81659	6.56654
NOD2	0.963341	8.78731	8.67691	3.81286e-10	1.76999e-07	13.1442	8.4051	8.43342	8.14079	8.33549	8.59461	8.26866	8.28548	8.7663	9.40369	9.21057	9.22995	9.32395	9.40305	9.03264	9.2878	9.05
BCAS1	-0.960592	10.6981	-7.8082	4.30143e-09	1.47589e-06	10.8218	11.0869	11.4528	11.2315	11.2822	11.0354	11.204	11.3096	11.0789	10.5079	10.0337	10.4646	10.2049	10.522	10.4789	10.2218	10.5046
MLF1IP	0.960075	8.26729	4.42681	9.35368e-05	0.00988608	1.20783	7.11557	8.28853	7.68083	7.83973	8.21142	7.93947	8.57244	8.12901	8.67032	8.86514	8.25432	8.97518	8.78956	8.47408	8.38896	8.59445
SYT13	0.952484	7.803	5.85692	1.31241e-06	0.000242745	5.30893	7.13912	7.62338	7.27532	7.37508	7.87001	7.77725	7.61825	7.60738	8.49665	8.33598	7.98577	8.40445	8.60783	8.25872	7.97149	7.65932
GPRC5A	-0.950455	7.56945	-6.78671	8.27279e-08	2.0836e-05	7.97531	7.75619	7.42097	7.57328	7.58443	7.61269	7.74494	7.34758	7.75903	6.58255	6.5772	6.84347	6.52982	7.18561	7.28748	7.40511	6.9245
SCNN1B	0.94643	8.66806	6.62558	1.33044e-07	3.2141e-05	7.5171	7.86146	8.28429	7.75425	7.99265	8.25914	8.44437	7.97168	8.55462	9.25802	8.94766	8.75106	8.72163	9.40473	9.08644	9.03905	9.10894
FHL2	0.940413	8.36202	7.18471	2.5825e-08	7.54824e-06	9.09737	8.03613	7.85758	7.77352	7.62448	8.14577	7.96363	7.8998	8.083	8.81524	8.8939	8.51995	8.82427	9.01427	8.70072	8.64644	8.44334
TRIB2	-0.937313	9.20497	-7.33436	1.67338e-08	5.14511e-06	9.51522	9.86959	9.5335	9.79615	9.79597	9.35844	9.6743	9.64205	9.66094	8.91179	8.59951	9.06433	8.67034	8.90749	8.69921	8.9183	8.93842
HS.170534	0.934584	6.12761	8.30703	1.05797e-09	4.3185e-07	12.1676	5.5957	5.84754	5.40446	5.72945	6.04458	6.03069	6.23217	5.842	6.59073	6.71703	6.47691	6.53083	6.60673	6.32786	6.45221	6.25825
CLIC6	0.930159	9.47515	7.14603	2.89002e-08	8.18067e-06	8.98899	8.95082	8.80759	8.34963	8.40577	8.94249	8.93191	8.74848	8.97895	9.64762	9.73324	9.20458	9.649	9.95437	9.7454	9.72455	9.72498
OLFML3	0.923879	5.50449	6.2813	3.69443e-07	8.02437e-05	6.53183	4.98606	5.04506	4.79564	5.07249	5.45474	5.22848	5.35271	5.57184	6.03142	5.81345	5.87385	5.87604	5.69869	5.98224	5.75535	5.57623
EGR1	0.904689	9.57633	5.88462	1.20794e-06	0.000230969	5.38893	9.17304	9.14873	8.86354	9.30776	9.21941	9.28614	9.28893	9.23615	9.88157	10.0957	10.0616	10.073	10.168	10.1103	9.9884	9.7699
SSTR2	0.895343	8.77467	6.07962	6.74168e-07	0.000136418	5.95152	8.17241	8.87593	8.21475	8.39154	8.21968	8.62734	8.60791	8.77589	9.48724	9.58256	9.0458	9.12041	8.78626	8.93147	8.79209	9.18243
PBX1	-0.895183	10.3936	-9.15734	1.03941e-10	5.34955e-08	14.3845	11.159	10.6903	10.9152	10.8576	10.7136	10.7667	10.6697	10.7169	10.129	9.91784	10.1087	9.88587	10.2672	10.1994	10.3495	10.2135
MGP	0.892175	11.1806	5.05908	1.4336e-05	0.00197329	3.00594	10.4362	11.0913	10.7469	10.8234	10.9527	10.9538	10.8097	10.9637	11.6737	11.7641	11.5487	11.68	11.6948	11.5346	11.4524	11.434
SEPT4	0.890821	6.62504	10.1231	8.34634e-12	6.39715e-09	16.7773	5.82446	6.00587	5.61937	5.91322	6.54221	6.52769	6.38601	6.33589	6.68078	6.66311	6.82993	6.75238	6.77803	6.9034	6.97741	6.91685
C4ORF19	0.887873	8.1158	4.87647	2.47219e-05	0.00314672	2.48246	7.028	7.84119	7.48842	7.67716	8.09961	8.19488	7.82239	7.96774	8.19964	8.51247	8.10923	8.76493	8.74796	8.48715	8.50342	8.01077
RBBP8	0.877283	9.76179	8.02204	2.3492e-09	8.6902e-07	11.4026	9.46183	9.53621	9.44475	9.3021	9.46654	9.38584	9.2745	9.57174	10.4171	10.4837	10.031	10.3223	10.4487	10.0168	9.94303	10.1105
SNX24	0.870663	6.4899	6.20932	4.57801e-07	9.67717e-05	6.32493	5.99132	6.23907	6.01607	5.88777	6.57779	6.21531	6.14357	6.39629	6.54657	6.98923	6.79349	7.28759	7.12472	6.61848	6.92566	6.63102
CBLN1	0.867759	6.81085	5.81065	1.50751e-06	0.000268348	5.17526	5.98786	6.83856	6.08713	6.30944	6.62193	6.90404	6.57626	6.63211	7.39077	6.85583	7.05056	7.39687	7.31833	6.9929	7.18892	7.12524
C19ORF33	0.859588	7.82961	4.58377	5.89175e-05	0.00670612	1.64988	6.69149	7.4309	7.17313	7.66585	7.32564	7.37831	7.18486	7.54267	7.88786	8.43801	8.41612	7.65774	8.21277	8.33384	8.0218	8.13596
OSGIN1	0.856697	6.31567	8.90762	2.0351e-10	9.63622e-08	13.7439	5.84466	5.91723	5.81334	5.78857	6.02418	5.78918	5.70426	5.75302	6.68413	6.5628	6.6886	6.85506	6.62957	6.4945	6.27923	6.5312
AMZ1	0.852219	5.96302	5.83761	1.39056e-06	0.000253134	5.25314	5.32886	5.62671	5.23129	5.78718	6.15873	5.64717	5.99386	5.45425	6.34874	6.15411	6.48627	6.39379	6.34525	6.42615	6.22186	6.29144
THBS1	0.84901	7.46064	4.91616	2.19644e-05	0.00285718	2.59601	7.17847	6.79222	6.81288	6.35545	6.33101	6.74574	6.6595	7.08775	7.80581	7.39653	7.46455	7.86818	7.61901	7.28349	7.53658	7.20156
TUBB2B	0.846721	5.79249	5.39181	5.29289e-06	0.000798148	3.96477	5.47268	5.17593	5.5161	5.48646	5.38246	5.02663	5.4575	5.39146	6.36587	6.54397	5.8838	6.24441	5.86774	5.71584	6.21819	6.0045
RARA	0.846308	9.54358	7.41258	1.33502e-08	4.27116e-06	9.73267	9.31497	8.99528	9.19574	8.81435	9.12367	8.90315	9.08623	9.14354	10.0292	9.8553	9.79571	10.0253	10.1377	9.86903	9.70807	9.97785
LOC388135	0.845627	7.97883	5.47752	4.09319e-06	0.000663741	4.21237	7.44811	7.8558	7.56512	8.09838	8.00268	7.70491	7.44068	7.78966	8.64243	8.63091	8.46666	8.60991	8.46926	8.294	8.5415	8.66422
ELOVL2	0.845261	6.11344	5.04391	1.50008e-05	0.00204105	2.96237	6.33998	5.8187	5.68791	5.82506	6.20296	5.63632	5.82188	6.23928	7.00761	6.49993	6.63253	6.91261	6.76183	6.16779	6.07904	6.23595
TPD52L1	0.845197	10.7345	7.03726	3.96864e-08	1.0677e-05	8.6834	9.93605	10.5738	10.1644	10.4502	10.5968	10.4332	10.5424	10.6312	11.0536	11.2378	11.0472	11.1667	11.1453	11.05	11.0036	10.9142
MYB	0.842893	10.5976	8.2887	1.11333e-09	4.40729e-07	12.1187	9.99447	10.4004	10.3405	10.3175	10.3923	10.4835	10.2436	10.4691	11.0981	10.98	11.1079	11.2384	11.0846	11.0071	10.995	10.995
PGBD5	0.842348	7.39869	7.16651	2.72291e-08	7.86157e-06	9.04637	7.13768	6.92969	6.75941	6.99744	7.02651	6.79224	6.82372	7.01674	8.00782	7.75416	7.68317	7.74847	7.7035	7.78237	7.6173	7.68889
SLCO2A1	0.841016	5.91278	5.94916	9.95766e-07	0.000196456	5.57525	5.68408	5.68994	5.79213	5.71682	5.34381	5.47469	5.47735	5.97597	6.78815	6.62747	6.27088	6.56054	6.48637	5.69853	6.04149	6.1039
TMEM83	0.834589	6.47875	5.44231	4.54906e-06	0.000717994	4.11064	5.62924	6.22628	5.69282	6.09438	6.12648	5.90474	6.108	6.03722	6.66626	6.964	6.24271	7.10812	6.47674	6.3931	6.69247	6.63733
CAP2	0.833573	10.2578	4.73492	3.76599e-05	0.00461967	2.07864	8.80155	10.1108	9.52888	9.7886	10.0736	10.0089	9.7653	9.78744	10.4195	10.3988	10.13	10.616	10.6052	10.4636	10.5028	10.1454
PHEX	-0.827339	8.2219	-5.85889	1.30468e-06	0.000242745	5.31462	8.967	8.31424	8.79877	8.64856	8.60342	8.49928	8.69656	8.74956	8.09902	7.72326	7.94599	7.65094	8.0834	7.90409	8.03366	8.00294
CMAH	-0.826784	6.71201	-5.56087	3.1878e-06	0.000535256	4.45327	7.51528	6.97565	7.23441	7.06396	6.98529	7.20456	6.86459	7.36677	6.40032	6.15975	6.57734	6.34475	6.16573	6.35956	6.76454	6.35792
MICB	0.819726	8.66659	6.94527	5.1938e-08	1.38161e-05	8.4241	8.5534	7.94537	8.51857	8.42656	8.36674	8.48768	8.11188	8.51417	9.1428	9.16941	9.22046	9.19014	9.13848	9.23956	9.07306	9.21491
INPP4B	0.817544	7.24909	6.2621	3.91185e-07	8.34352e-05	6.47665	6.43387	6.93979	6.90198	6.60742	6.90639	6.91647	6.67234	6.69045	7.42271	7.60575	7.32206	7.80273	7.91616	7.65904	7.54459	7.50102
C9ORF89	0.808767	9.65052	6.13543	5.70674e-07	0.000118515	6.11231	9.27638	9.1265	9.39431	9.43199	9.41455	9.15638	9.15195	9.34794	10.0831	10.1267	10.0909	10.1635	10.2608	10.1017	10.1095	9.97729
AGPS	0.794804	7.13991	5.3093	6.7783e-06	0.00100928	3.72658	6.91304	6.51143	6.51451	6.50753	6.67094	6.86664	6.6986	6.89551	7.64685	7.38385	7.03054	7.56448	7.4584	7.50454	7.35925	7.33015
KRT15	0.791711	8.28783	6.42527	2.40802e-07	5.5892e-05	6.94478	7.66662	7.492	7.32645	7.53758	7.99733	7.76533	7.83345	7.692	8.23221	8.37658	8.21061	8.37009	8.49552	8.57017	8.55012	8.66619
SEMA3B	0.785972	6.60801	5.13098	1.15624e-05	0.0016294	3.21269	5.96795	6.20324	6.23477	6.52806	6.18708	6.24116	6.21043	6.42057	6.73709	7.11334	6.90756	7.31991	6.85637	7.00073	6.74487	6.81088
YPEL2	-0.779138	6.97584	-5.28064	7.38617e-06	0.00108113	3.6439	7.74179	7.24431	7.5224	7.1132	7.13227	7.23075	7.27905	7.34017	6.91305	6.32342	6.55168	6.71701	6.8782	6.62423	6.85508	6.99667
PDLIM3	0.776461	5.38429	6.00708	8.37352e-07	0.000168003	5.7424	5.04237	5.21665	5.27059	4.90013	4.98832	5.50638	5.04232	5.16141	5.86283	5.80486	5.7776	6.09029	5.85156	5.72777	5.69256	5.57614
IER3	0.775563	12.3966	7.11462	3.16686e-08	8.73931e-06	8.90086	11.9846	12.0582	11.9404	11.989	12.0019	12.055	12.1811	12.1247	12.5387	12.934	12.8657	12.7359	12.6057	12.9129	12.4821	12.7437
LFNG	0.766965	9.5981	7.32227	1.73298e-08	5.26003e-06	9.48153	9.2756	9.15488	9.2511	9.41419	9.46965	9.4429	9.31512	9.66177	9.99164	10.2221	9.98569	9.9642	10.2019	10.1023	9.97148	9.96839
ASB13	0.764245	9.39456	5.75774	1.76649e-06	0.000309791	5.02238	9.15112	8.78232	9.06036	8.73034	8.83591	8.85025	8.76544	8.98527	9.7773	9.51399	9.57143	9.91839	9.8596	9.5515	9.86693	9.76662
CYP2S1	0.76132	5.57148	7.46087	1.1616e-08	3.76724e-06	9.86658	5.10571	5.40289	5.2002	4.98727	5.34851	5.31643	5.06553	5.26699	5.95798	5.9521	5.64289	6.18839	5.72912	5.52981	5.68006	5.68784
COLEC12	-0.761026	5.60264	-5.55409	3.25324e-06	0.000542397	4.43369	6.02225	6.19268	6.07914	6.06446	5.74683	5.87599	6.10306	5.66932	5.68727	5.26714	5.19482	5.1652	5.41137	5.50309	5.28168	5.8503
SIAH2	0.758381	9.27057	7.47931	1.10159e-08	3.62223e-06	9.91762	8.78244	8.78327	8.85041	8.71356	9.15596	8.84864	8.77968	8.98911	9.58387	9.49058	9.37303	9.71573	9.91838	9.5133	9.63455	9.41101
DYNLT3	0.755776	8.59209	4.89064	2.37003e-05	0.003033	2.52297	7.87847	8.72694	8.04722	8.30917	8.58766	8.47925	8.39826	8.29269	9.09458	9.24878	8.67708	8.96447	8.75666	8.78895	8.73436	8.50167
FADS1	0.751261	8.06275	4.96809	1.88126e-05	0.00246072	2.74478	7.59099	7.12233	7.09577	7.20486	7.7678	7.29489	7.63927	7.68646	8.11512	7.89856	7.80281	8.20252	8.37944	8.35889	8.56493	8.25234
LOC642464	0.741842	5.9983	4.46224	8.42896e-05	0.00919611	1.30731	5.11406	5.16573	4.95408	5.09031	5.25863	5.04166	5.45603	5.67783	5.54708	6.12162	5.45148	6.17137	5.83435	6.00933	6.12407	6.12473
DKFZP564O0823	0.739348	8.36156	5.28012	7.39779e-06	0.00108113	3.64239	7.69472	7.53541	7.60539	7.29334	7.77253	7.90302	7.58735	7.99644	8.52795	8.21511	7.99779	8.34539	8.96953	8.52539	8.50441	8.25979
C20ORF160	0.736476	6.78783	5.01712	1.62512e-05	0.0021615	2.88542	6.76751	6.37474	6.4341	6.68533	6.83942	6.7403	6.36017	6.41067	7.37445	7.47246	7.03818	7.32249	7.26655	6.41652	7.34614	6.90922
ZSWIM6	0.735531	7.77504	5.42088	4.85096e-06	0.000760573	4.04875	7.09546	7.83679	7.54016	7.45874	7.63249	7.6736	7.42096	7.71442	8.31546	8.2764	7.87089	8.41052	8.18024	7.96525	8.18069	7.93192
RHBDL3	-0.7338	8.3397	-5.45753	4.34603e-06	0.000695218	4.15463	9.08625	8.83078	9.22672	9.14558	8.65874	8.89649	9.12024	8.96079	8.63665	8.0434	8.59564	8.07842	8.22539	8.24	8.23608	8.36609
C13ORF25	0.732139	5.91025	4.45848	8.52256e-05	0.00925558	1.29675	5.38485	5.78275	5.16671	5.41306	5.81364	5.82819	5.63948	6.46565	5.97615	6.49095	5.98877	6.22006	5.75965	5.69606	5.97953	5.94535
ANXA9	0.73197	8.24191	5.90983	1.12012e-06	0.000217367	5.46174	7.63329	8.18198	7.97872	8.17557	8.3181	8.14859	8.07567	8.26632	8.70198	8.57914	8.69036	8.92596	8.86438	8.59623	8.53444	8.53914
MXD1	0.731724	8.77739	6.31464	3.34543e-07	7.40217e-05	6.62756	8.12543	8.4613	8.36201	8.20395	8.37876	8.41243	8.08568	8.28737	9.0634	9.0416	8.89827	9.07631	9.18137	9.00123	9.06626	8.94529
PKIB	0.729457	9.56352	5.70942	2.04185e-06	0.000350296	4.8827	9.47039	9.08476	9.09459	9.12636	9.43342	9.22518	9.05935	9.41426	9.95595	9.77417	9.95364	10.0102	10.1047	9.77226	9.87901	9.80634
SHISA2	-0.727455	7.24449	-5.10759	1.24003e-05	0.00172692	3.14541	7.69521	7.70548	7.55481	7.57221	7.86249	7.70186	7.18376	7.38773	6.93059	6.85505	6.76581	7.06644	6.70364	6.96372	6.76044	6.77408
RTN1	0.725213	6.1961	7.96135	2.78771e-09	9.99985e-07	11.2383	6.18648	6.01477	6.10881	5.85767	5.89699	5.888	5.71395	6.18188	6.81591	6.72837	6.67708	6.84721	6.61874	6.46292	6.49296	6.45198
HS.374023	0.721915	6.86338	4.99832	1.71896e-05	0.00226091	2.83147	6.05371	5.73964	5.81396	5.97375	6.48768	6.7386	6.72297	6.18864	6.73759	6.50636	6.493	6.73177	7.54504	7.30712	7.56823	7.19303
TH	0.720529	8.03116	6.80625	7.81061e-08	1.98835e-05	8.03075	7.64433	8.08937	7.72053	7.95145	7.96123	8.02566	7.97322	8.1798	8.63113	8.56955	8.48695	8.60017	8.28381	8.25783	8.4331	8.55825
ABAT	0.720443	6.71048	6.75819	8.9973e-08	2.21887e-05	7.89436	6.36187	6.50822	6.4816	6.3621	6.72861	6.40149	6.55373	6.36976	7.07017	7.21916	6.92235	7.38389	7.12834	6.79626	6.81418	6.83371
VTCN1	-0.71979	12.7098	-5.51289	3.6812e-06	0.000605224	4.31459	13.1518	13.0195	13.2223	13.3335	12.7625	13.1562	13.3004	13.2041	12.4412	12.5462	12.6457	12.2149	12.3719	12.7528	12.5346	12.606
SPTLC2	-0.718195	10.6559	-5.94921	9.95616e-07	0.000196456	5.5754	11.4455	10.9754	11.3709	10.8873	10.9403	10.9025	10.8783	10.9311	10.6517	10.2868	10.3897	10.478	10.6022	10.525	10.4724	10.4446
RUNX1	0.716938	8.55572	5.71875	1.98552e-06	0.000343119	4.90967	7.93165	8.39293	8.0341	8.08167	8.18599	8.34932	8.08824	7.96992	8.9261	8.82237	8.5857	8.97393	9.0139	8.6988	8.84823	8.83497
FBXO32	-0.715873	9.46948	-6.38854	2.68551e-07	6.05519e-05	6.83955	9.99696	9.80574	9.56328	9.82409	9.73262	9.78649	9.73074	9.77547	9.18171	8.96295	9.23099	8.95093	9.11049	9.20783	9.0761	9.15526
BBOX1	-0.70848	7.13716	-4.61509	5.37092e-05	0.00623316	1.7385	7.72399	7.59039	7.41843	7.27909	7.32299	7.75799	7.31466	7.41238	6.92323	6.8266	6.78817	6.63997	6.9709	7.09621	6.91935	6.66988
MBOAT1	0.696573	6.94749	5.83519	1.40066e-06	0.000253134	5.24616	6.63287	6.78137	6.4412	6.67048	6.98434	6.882	6.63685	6.96127	7.36928	7.21174	7.23438	7.49682	7.36539	7.23993	6.89917	6.90771
GULP1	-0.696405	6.77759	-4.61705	5.33975e-05	0.00622752	1.74407	7.21667	6.87872	7.20963	6.58639	6.71114	6.76816	6.701	6.74189	6.48085	5.93626	6.30657	6.38212	6.12264	6.22513	6.57249	6.41518
ARHGEF6	-0.695649	8.44788	-5.03571	1.53732e-05	0.00207977	2.9388	9.35086	8.77214	9.13076	9.02365	8.70922	8.91935	8.79989	8.8997	8.69483	8.11183	8.43509	8.25306	8.3952	8.16864	8.48414	8.46035
KRT80	-0.694559	9.76226	-5.92229	1.07913e-06	0.000211144	5.4977	9.92566	9.93908	9.64324	9.76482	9.64437	10.1923	10.0233	9.87513	9.24915	9.15231	9.13759	8.95551	9.37349	9.10929	9.62269	9.39556
ABCC5	-0.691708	8.75368	-5.88413	1.20972e-06	0.000230969	5.38751	9.12626	8.94337	9.05047	9.06005	8.72844	9.12154	9.08775	9.09056	8.36085	8.35403	8.32389	8.37456	8.16053	8.27394	8.69788	8.61398
STC1	0.68906	10.0846	5.86108	1.29616e-06	0.000242745	5.32095	9.88222	9.79578	9.73535	9.73854	9.92875	9.88175	9.72344	10.0407	10.5139	10.4059	10.3752	10.6131	10.7516	10.7171	10.3995	10.5028
CLIP4	-0.68355	6.80657	-4.77599	3.33359e-05	0.00415383	2.1956	7.33982	6.69402	7.41086	6.93874	7.07279	6.81072	6.94185	6.74374	6.45966	6.46168	6.33163	6.39626	6.67123	6.41056	6.61688	6.6442
BAIAP2L2	0.681122	7.6293	5.1678	1.03559e-05	0.00146812	3.31869	7.42971	7.22193	7.2563	7.11252	7.4928	7.38319	7.09176	7.29256	8.08237	7.87913	7.75987	8.02357	8.15903	7.70146	8.16908	7.96706
ACOT4	0.679108	10.8188	4.85409	2.6426e-05	0.00334565	2.41847	10.1354	10.6709	10.3315	10.7601	10.948	10.6098	10.4516	10.8373	11.1152	11.2425	11.0842	11.1724	11.3911	11.1199	11.1252	11.0565
CACNG1	0.677944	6.76983	5.26073	7.8403e-06	0.00113877	3.58647	6.5492	6.12867	6.32583	6.43154	6.74924	6.32159	6.38866	6.88368	7.0981	7.28977	6.97179	6.78736	7.14506	7.3501	6.88179	7.1593
RHOD	0.67225	10.8165	6.34527	3.05411e-07	6.82133e-05	6.71546	10.5256	10.4457	10.4498	10.6861	10.5194	10.5312	10.433	10.5665	11.0829	11.4033	11.2619	11.0481	11.2285	11.2157	11.1188	11.0692
SCUBE2	0.671383	8.7431	5.70039	2.09788e-06	0.000357319	4.8566	8.06229	7.72557	7.64166	7.78962	8.30935	8.41277	8.50563	8.54319	8.57596	8.21259	8.64508	8.47104	8.96939	8.94488	9.10164	8.83691
SLC7A2	0.668629	8.77844	6.53813	1.72318e-07	4.07963e-05	7.2676	8.4294	8.61757	8.54075	8.38219	8.55925	8.43196	8.28651	8.32083	9.32567	9.12607	8.95264	9.24005	9.2358	8.92593	8.96226	8.92308
SOS1	-0.656459	6.85815	-4.62173	5.26637e-05	0.00617275	1.75732	7.28838	6.84724	7.37996	7.15803	6.87945	7.05045	6.72973	6.80535	6.86245	6.24876	6.59866	6.3379	6.49997	6.61284	6.44649	6.73013
MAG	0.648779	5.61916	5.39209	5.28848e-06	0.000798148	3.96557	5.25678	5.33559	5.27813	5.03368	5.30637	5.53026	5.43904	5.5059	5.94751	5.84417	5.90993	5.79768	5.98653	5.79189	5.83796	5.92148
KIF5C	-0.648008	8.1835	-5.62332	2.64331e-06	0.000447002	4.6338	8.36377	8.65251	8.5735	8.63065	8.08966	8.54148	8.49829	8.38674	8.06274	7.895	8.04636	7.62431	7.81298	7.89449	7.76885	7.90417
FGFRL1	0.646836	8.435	5.45447	4.38614e-06	0.000696924	4.14578	8.01252	8.21732	7.90845	8.22808	8.03147	8.22946	8.17751	8.37878	8.86704	8.87062	8.63036	8.58569	8.41049	8.3092	8.64568	8.76468
TGIF2	0.641449	8.72364	5.74774	1.82028e-06	0.000316876	4.99345	8.71346	8.39412	8.5243	8.53305	8.80192	8.38547	8.62746	8.51547	9.27134	9.10027	9.15685	9.20226	8.96383	8.91719	8.94999	9.07749
RND1	-0.630483	8.25845	-5.24783	8.14922e-06	0.00117642	3.54927	8.71277	8.3795	8.80316	8.52253	8.69019	8.65904	8.28142	8.61687	7.97105	8.07869	7.95204	7.89423	8.19006	7.99747	8.3397	8.34721
FOXI1	-0.627506	7.26901	-4.79706	3.13125e-05	0.00392234	2.25566	7.78422	7.56794	7.86365	7.88602	7.7475	7.61767	7.63563	7.44227	7.07328	7.17195	7.30194	7.04463	7.21381	7.27418	7.23824	7.1808
DHRS3	-0.626221	9.22371	-5.23395	8.49507e-06	0.00121359	3.50927	9.87175	9.78183	9.74989	10.0079	9.71876	9.55645	9.87637	9.73127	9.3418	9.15605	9.43499	8.97367	9.37801	9.20287	9.22098	9.3573
ADORA1	0.625999	8.4439	5.41107	4.99585e-06	0.000768031	4.0204	8.61412	8.0992	8.31283	8.31509	8.22568	8.32199	8.08483	8.28603	8.86819	8.91682	8.96515	9.09507	8.87295	8.80918	8.61642	8.81784
HS.570988	0.622019	10.3278	4.61334	5.39863e-05	0.00623476	1.73357	9.85569	10.1519	10.1943	9.76306	9.92257	10.0142	9.86351	9.92023	10.8958	10.3774	10.4626	10.7171	10.8094	10.5829	10.5563	10.4562
LHX4	0.619448	6.99172	5.86434	1.28358e-06	0.000242745	5.33035	6.53633	6.90818	6.65109	6.6266	6.93303	7.01985	6.88533	7.05126	7.32852	7.14454	7.30776	7.41917	7.32794	7.13202	7.14671	7.21681
SEMA3G	0.615506	5.61569	4.63202	5.10858e-05	0.00607767	1.78645	5.21942	5.42183	5.05767	5.1055	5.88829	5.59309	5.62071	5.30698	5.83086	5.69056	5.82941	5.91562	5.7692	5.88493	5.68666	6.02171
HEATR4	0.60649	6.09886	4.62653	5.19218e-05	0.00614625	1.77091	5.7323	5.82972	5.70714	5.93879	6.02873	5.59582	5.91919	5.98949	6.5038	6.48855	5.99141	6.65016	6.35823	6.2155	6.58024	6.43443
CEP135	0.603822	8.67102	5.82976	1.42364e-06	0.000255339	5.23047	8.4597	8.5957	8.29851	8.33137	8.40645	8.43048	8.36954	8.54258	9.23187	9.07199	8.64951	9.1472	8.92749	8.89843	8.91528	8.96586
PPM1E	0.600487	8.03821	4.74306	3.67604e-05	0.00453282	2.10182	7.4905	8.23701	7.90694	7.72708	7.96891	8.15557	7.80623	7.92096	8.63395	8.50264	8.15828	8.4686	8.45794	8.11814	8.14516	8.13036
SGK3	0.597819	7.88887	5.29617	7.05021e-06	0.00104321	3.68871	7.49982	7.60745	7.515	7.5081	7.78771	7.5744	7.45477	7.90437	8.01713	8.15294	7.90389	8.44771	8.52571	8.23143	8.1337	8.16256
SERPINA11	0.594987	5.67777	5.10778	1.23934e-05	0.00172692	3.14595	5.26621	5.45372	5.28682	5.48729	5.54011	5.62769	5.41064	5.43322	5.95577	5.9529	6.01431	5.951	6.06906	6.09918	5.53711	6.08037
PDGFD	-0.5907	6.72775	-4.6365	5.04121e-05	0.00602781	1.79917	6.79583	7.5073	7.39565	7.17915	7.06016	7.4343	6.95817	7.33563	6.70372	6.57832	6.55663	6.67646	6.63719	6.78451	6.52443	6.59827
C14ORF132	0.590255	8.30616	5.41587	4.92444e-06	0.000762002	4.03426	8.42739	8.16972	8.26815	8.14472	8.00758	8.08231	7.67934	8.0733	9.02134	8.75721	8.78278	8.80966	8.64533	8.35991	8.48951	8.42896
CORO2A	-0.582994	9.51457	-5.85076	1.33683e-06	0.000245345	5.29114	9.96704	9.68394	9.58462	9.59459	9.66879	9.68772	9.63637	9.55356	9.25123	9.10286	9.09858	9.04554	9.20373	9.17493	9.23806	9.19049
SHB	-0.580853	8.32142	-5.04714	1.48569e-05	0.00203316	2.97164	8.7231	8.57009	8.73455	8.68708	8.42225	8.52216	8.40447	8.38958	8.23163	7.92428	8.30762	7.92786	8.21957	8.11772	8.22877	8.20523
DPYSL2	0.577837	8.66056	4.59297	5.73371e-05	0.00658959	1.67591	8.06428	8.53428	8.27318	8.06782	8.26114	8.64773	8.08856	8.4817	8.97543	8.81328	8.63296	8.82925	8.85393	8.53065	8.96279	8.5012
MAPT	0.57779	8.37065	5.37421	5.57964e-06	0.000836063	3.91396	7.90529	7.91175	7.95885	7.85312	7.80595	7.995	7.94091	7.99358	8.6957	8.31337	8.40956	8.52155	8.85939	8.35202	8.66531	8.59151
SEPT5	0.577359	7.94352	5.03004	1.56358e-05	0.00210328	2.92252	7.72767	7.37713	7.51247	7.55511	7.4254	7.50791	8.00855	7.85878	8.13883	8.01204	8.12566	8.20529	7.95784	8.12631	8.15534	8.02421
GINS4	0.57498	9.34609	4.72335	3.89743e-05	0.00475627	2.04575	8.99772	9.37143	8.76584	9.08893	9.36779	9.39484	9.04201	9.22309	9.71957	9.76724	9.47286	9.56416	9.68393	9.50191	9.49763	9.5565
ELF3	-0.574554	12.5665	-6.26278	3.90393e-07	8.34352e-05	6.47861	12.9264	12.6968	12.7916	12.812	12.5883	12.8054	12.8544	12.8068	12.2626	12.2997	12.2563	12.11	12.3167	12.503	12.3924	12.5647
ST3GAL1	-0.572765	10.3753	-4.62171	5.26672e-05	0.00617275	1.75726	10.9404	10.5835	10.9244	10.6027	10.5531	10.6911	10.6967	10.62	10.3884	10.0913	10.284	9.99638	10.2744	10.1935	10.2746	10.2439
CASP7	0.571637	8.71737	5.40179	5.13682e-06	0.000784608	3.9936	8.62628	8.3769	8.62103	8.5489	8.56685	8.46664	8.3438	8.65335	9.18092	9.01057	9.06635	9.20181	9.05321	9.01614	8.87034	8.89256
ENDOD1	0.56514	9.37337	4.58517	5.86733e-05	0.00670612	1.65386	9.29845	8.81394	9.34277	8.96674	9.04713	8.82485	8.95102	9.01607	9.6519	9.62022	9.39739	10.0129	9.84936	9.43481	9.72107	9.56779
STK32B	-0.561534	7.82882	-4.8969	2.32623e-05	0.00299312	2.54088	8.30513	7.77476	8.01157	7.94455	7.63266	7.97535	7.9312	7.88672	7.42639	7.34327	7.50559	7.51463	7.26967	7.32179	7.53326	7.65014
NBL1	0.550797	9.98852	5.02742	1.57583e-05	0.00210778	2.91502	9.53273	9.66464	9.32729	9.51015	9.58655	9.55536	9.43512	9.5816	10.1414	10.1729	9.88797	10.0358	10.0936	10.0591	10.2123	10.0625
BMF	-0.535899	6.84644	-4.44255	8.93108e-05	0.00961106	1.25201	7.32155	7.06369	7.1903	7.35879	7.13608	7.19445	7.02174	7.09329	6.82964	6.71991	6.69888	6.54231	6.97769	6.67737	6.81384	6.80094
SPINT1	-0.534545	9.87561	-4.84603	2.70672e-05	0.0034086	2.39546	10.197	10.2078	10.2279	10.0288	9.85878	9.77456	9.85899	10.1576	9.87556	9.46923	9.56356	9.61497	9.62421	9.69931	9.74934	9.73389
LMCD1	0.513744	9.33308	4.50279	7.48099e-05	0.00831514	1.42138	9.05113	9.57417	9.1263	9.16695	9.30924	9.30191	9.48654	9.65828	9.77259	9.85273	9.69792	9.65028	9.76885	9.54061	9.45641	9.3753
XRCC3	0.512013	8.7039	5.50885	3.726e-06	0.000608365	4.30293	8.42341	8.5292	8.31021	8.48987	8.35035	8.43378	8.48797	8.71149	8.99651	8.94567	8.96987	8.88867	8.94762	8.68788	9.04615	8.90025
MAFB	-0.497199	8.92895	-4.46339	8.40043e-05	0.00919611	1.31055	9.3551	9.17252	8.90488	8.88755	9.11816	8.84277	8.99697	8.84365	8.74939	8.56595	8.41061	8.60531	8.46363	8.48708	8.70984	8.67598
LIN7A	-0.495481	7.06197	-4.70182	4.15446e-05	0.00503692	1.98453	7.53906	7.40478	7.39432	7.45606	7.42335	7.41829	7.28857	7.27089	7.02208	6.94222	7.05032	6.79767	6.91705	6.87132	6.83321	7.02396
NVL	-0.49306	10.9713	-4.54526	6.60085e-05	0.00744167	1.54112	11.4388	10.9821	11.4216	11.3217	10.9237	11.2695	11.2083	11.222	10.7893	10.5779	11.0057	10.819	10.7705	10.8735	10.796	11.0281
MAP6D1	0.492792	7.87007	4.57427	6.05929e-05	0.00686382	1.62304	8.00483	7.46668	7.70974	7.6198	7.62784	7.66445	7.7964	7.57188	8.21378	8.23746	8.08377	8.23721	8.11197	7.83056	8.18915	8.05712
MANSC1	-0.478201	9.72613	-4.42873	9.30104e-05	0.00988608	1.21322	10.2212	9.69357	10.107	9.83657	9.89877	9.70794	9.68105	9.93449	9.48343	9.48742	9.50282	9.47188	9.70723	9.56129	9.49379	9.58702
VAV3	0.476963	9.07356	5.06241	1.41941e-05	0.00196518	3.01551	8.98744	8.94941	9.197	9.02059	9.02683	9.04361	8.91373	9.09398	9.58642	9.43862	9.42781	9.60945	9.45824	9.17467	9.2729	9.26781
RFC4	0.472837	11.1752	4.45681	8.56469e-05	0.00925886	1.29204	10.6352	11.2196	10.8784	11.0399	11.1929	11.1507	11.1491	11.059	11.3709	11.4873	11.3616	11.4446	11.4232	11.3746	11.2699	11.2948
CUEDC1	0.471183	12.0299	4.47371	8.14948e-05	0.00897391	1.33954	11.8259	11.6416	11.3407	11.5206	11.6431	11.7215	11.7391	11.6688	11.9905	12.1371	12.0503	12.0355	12.1562	12.2698	12.0957	12.0934
C16ORF59	0.469447	10.0977	5.00583	1.68081e-05	0.00222308	2.85304	9.89123	9.81209	9.80638	10.1346	9.97158	10.1397	9.99511	10.0141	10.2959	10.5011	10.3142	10.4109	10.092	10.2917	10.2965	10.4266
GAS6	0.454181	8.44389	4.74369	3.66918e-05	0.00453282	2.10361	8.4561	8.06217	8.30971	8.35961	8.14394	8.20746	8.17479	8.18338	8.70089	8.75466	8.78343	8.76532	8.56055	8.61134	8.63284	8.64985
ATP6V1B1	0.43555	11.957	5.528	3.51811e-06	0.000582457	4.35825	11.761	11.7611	11.7384	11.8275	11.7562	11.8272	11.8155	11.8441	12.1586	12.2803	12.1248	12.2665	12.1283	12.2886	12.0612	12.1679
PFKFB3	0.429214	10.6026	4.42726	9.34112e-05	0.00988608	1.20911	10.5532	10.1258	10.3893	10.2203	10.2273	10.3106	10.2393	10.4942	10.7352	10.8364	10.7377	10.6962	10.7864	10.6601	10.8373	10.8302
NT5DC3	0.420557	8.09822	4.48043	7.99004e-05	0.00883944	1.35844	8.08735	7.73932	7.91853	7.73055	7.88788	7.78815	7.83102	7.86367	8.439	8.17768	8.30275	8.23855	8.33382	8.07651	8.21464	8.06163
ENO2	0.4177	10.9006	4.43439	9.1476e-05	0.00979952	1.22912	10.6249	10.6174	10.5866	10.7092	10.5786	10.6991	10.6308	10.7117	11.0515	11.1048	11.1052	10.9474	11.0631	11.0817	11.0589	11.0133
SPRY1	-0.412027	9.13499	-4.51203	7.2802e-05	0.00813012	1.44741	9.51161	9.28956	9.41658	9.34327	9.26599	9.47193	9.22755	9.46283	9.07785	9.03986	8.92702	8.86819	9.05918	8.94717	9.22616	9.27499
FAM57A	0.401352	9.25205	4.51458	7.22558e-05	0.00810737	1.45461	9.08863	9.07794	8.96711	9.18407	9.1209	9.18089	8.97841	9.14647	9.59277	9.42187	9.46166	9.44686	9.6926	9.32229	9.54551	9.46324
LRRC20	0.387875	9.64184	4.70056	4.16995e-05	0.00503692	1.98097	9.35626	9.45462	9.3818	9.44289	9.41457	9.49021	9.57266	9.6073	9.8616	9.83384	9.66701	9.82462	9.78047	9.70562	9.80756	9.73963
D. GENES SIGNIFICANTLY REGULATED BY E2 ALONE AND E2+P4 IN ZR75-1 CELLS
ID	logFC	AveExpr E2	t E2	P.Value E2	adj.P.Val E2	B E2	ID E2+P4	logFC E2+P4	AveExpr E2+P4	t E2+P4	P.Value E2+P4	adj.P.Val E2+P4	B E2+P4	VCx1	VCx2	VCx3	VCx4	PROGx1	PROGx2	PROGx3	PROGx4	E2sx1	E2sx2	E2sx3	E2sx4	E2s_PROGx1	E2s_PROGx2	E2s_PROGx3	E2s_PROGx4
PDZK1	3.59041	7.3843	16.6541	6.13901e-18	1.45341e-13	29.4649	PDZK1	3.99944	7.3843	18.5513	2.22055e-19	5.25715e-15	32.4853	5.34485	5.35594	5.69761	5.22669	6.27478	5.57086	5.61195	5.87347	9.21447	9.2523	9.05021	10.1059	9.50388	8.94682	8.75073	8.78532
HSPB8	3.18647	8.83661	12.1137	6.74037e-14	1.59578e-10	21.2014	HSPB8	3.17651	8.83661	12.0759	7.35313e-14	1.31913e-10	21.2049	6.57628	6.89046	6.96714	7.32184	8.30934	7.35245	7.09942	7.79395	9.56505	10.374	9.73968	10.783	10.4339	10.1765	10.1359	9.75524
CYP2B7P1	2.70224	6.83723	10.9733	1.00227e-12	1.18644e-09	18.7094	CYP2B7P1	2.76964	6.83723	11.247	5.16668e-13	6.11606e-10	19.3917	5.2727	4.97368	5.0813	4.98802	5.49981	5.35188	5.00404	5.79439	7.09794	8.06894	7.93874	8.28867	8.07518	7.87559	7.50617	7.66774
SERPINA3	2.59411	9.06755	14.3461	5.32706e-16	4.20394e-12	25.5721	SERPINA3	1.8462	9.06755	10.21	6.6921e-12	5.46329e-09	16.9859	7.98288	7.10395	6.6938	6.988	8.36422	8.81129	8.16087	8.74693	9.06959	9.21297	8.84878	9.02211	9.7993	9.8751	9.88359	9.58707
HS.553187	2.5591	6.90003	10.9223	1.13503e-12	1.27962e-09	18.5938	HS.553187	3.21214	6.90003	13.7095	2.00202e-15	6.77112e-12	24.5074	5.64929	5.70502	5.10792	5.98237	5.88966	5.49249	5.23161	5.65217	9.01561	8.38189	8.61989	9.27578	8.80961	7.87971	7.86547	8.1262
SUSD3	2.50786	7.8615	12.8779	1.2066e-14	4.08089e-11	22.7703	SUSD3	2.7491	7.8615	14.1166	8.54283e-16	4.04503e-12	25.2775	6.62524	6.429	6.76782	6.36465	7.10603	6.28875	6.17444	6.63698	9.1561	9.15568	9.13978	9.73154	9.37173	9.08324	8.73336	9.02982
TNNI2	2.50409	7.32836	10.1292	8.21708e-12	7.20516e-09	16.7448	TNNI2	2.62335	7.32836	10.6116	2.44099e-12	2.22271e-09	17.9362	5.56626	5.39659	5.62962	5.55705	6.06765	5.91215	5.93498	6.07191	7.35912	8.48323	8.10929	8.6913	7.15369	8.17897	8.3669	8.46633
SPINK4	2.34934	6.24995	9.93185	1.36206e-11	1.11196e-08	16.2704	SPINK4	2.60939	6.24995	11.0312	8.70424e-13	8.95969e-10	18.9038	4.96001	5.32002	4.89175	5.05113	5.39218	5.24246	4.73599	5.25772	7.63548	7.51224	7.57609	7.93664	7.90744	7.21633	7.27536	7.22114
GREB1	2.32428	7.36642	13.8148	1.60347e-15	8.17525e-12	24.5895	GREB1	2.2871	7.36642	13.5938	2.55862e-15	7.57193e-12	24.2848	5.95646	5.83114	5.97786	5.60822	6.56084	6.17605	6.13298	6.2752	8.11384	8.00537	7.79747	8.60538	8.71286	8.08657	7.97545	7.89591
FAIM3	2.29204	7.47773	12.0478	7.84482e-14	1.68842e-10	21.0623	FAIM3	2.48645	7.47773	13.0697	7.91844e-15	2.08299e-11	23.2553	6.30118	6.35638	6.47181	6.03173	6.79717	6.36644	6.61411	6.56604	8.76198	8.83247	8.49998	9.01248	8.98485	8.44128	8.50305	8.40007
IGFBP4	2.25803	10.0272	10.8706	1.28834e-12	1.35821e-09	18.4759	IGFBP4	2.36639	10.0272	11.3922	3.64887e-13	4.54668e-10	19.7164	8.79562	8.88973	8.96924	8.7901	9.4559	9.01922	8.81021	8.96471	11.3009	10.9861	11.2747	11.3485	11.6687	11.1303	10.73	10.9478
ACOX2	2.14684	9.74442	13.6281	2.37879e-15	9.38632e-12	24.2359	ACOX2	2.42551	9.74442	15.3971	6.55471e-17	7.75914e-13	27.5717	8.59959	8.79596	8.54679	8.49862	9.17047	8.85104	8.61674	9.0988	11.0331	11.1075	10.774	11.2284	11.1965	10.6606	10.6749	10.4963
PGR	1.97353	6.73407	9.21369	8.94202e-11	6.22654e-08	14.4958	PGR	2.63496	6.73407	12.3017	4.38695e-14	9.44192e-11	21.6823	5.65984	5.7649	5.87744	5.69061	5.73115	5.91984	6.03605	5.78085	8.34109	8.40975	7.97278	8.80903	8.32512	7.66073	7.35744	7.54363
RAPGEFL1	1.95825	8.5456	11.5079	2.77107e-13	5.04654e-10	19.9006	RAPGEFL1	2.03044	8.5456	11.9321	1.02493e-13	1.51658e-10	20.8973	7.49651	7.41113	7.38773	7.09132	7.45005	7.47188	7.6987	7.68048	9.10631	9.48557	9.18232	9.73422	9.35428	9.2252	9.32973	9.31049
TSKU	1.91454	9.36689	15.2146	9.35798e-17	1.10775e-12	27.1063	TSKU	1.84416	9.36689	14.6553	2.84309e-16	1.68275e-12	26.2658	8.08143	8.08031	8.09792	7.97019	8.57829	8.25297	8.2249	8.45655	9.73256	9.77256	9.90341	10.198	10.0297	9.9653	9.89306	9.99993
FGD3	1.8112	9.3991	11.081	7.71289e-13	1.01446e-09	18.9528	FGD3	1.98426	9.3991	12.1397	6.35013e-14	1.25283e-10	21.3406	8.72444	8.17537	8.37281	8.28831	8.67232	8.29155	8.66355	9.1471	10.1622	10.3744	10.2098	10.7516	10.3609	10.2132	10.0001	10.2316
RAB31	1.78954	11.0372	13.7797	1.72656e-15	8.17525e-12	24.5233	RAB31	1.96973	11.0372	15.1671	1.02705e-16	8.10516e-13	27.1735	10.2768	9.94397	9.8451	9.72184	10.1344	10.1616	9.93703	10.1666	11.8733	11.8406	11.8233	12.1295	12.1402	11.7651	11.5864	11.4542
SERPINB2	-1.75764	6.4734	-12.762	1.55934e-14	4.61467e-11	22.5375	SERPINB2	-1.73945	6.4734	-12.6299	2.09292e-14	4.95499e-11	22.3641	7.79039	7.52922	7.59048	7.59668	7.31931	7.58163	7.61923	7.37822	5.94902	5.78402	6.06033	5.75561	5.84827	5.76873	5.96051	5.89869
LOXL4	1.56778	6.25122	9.24093	8.31573e-11	5.96591e-08	14.5645	LOXL4	1.70492	6.25122	10.0493	1.00778e-11	7.23008e-09	16.5992	5.51614	5.15439	5.41098	5.63999	5.83323	5.53853	5.48959	5.73726	7.20232	6.94565	7.0761	7.31712	7.32669	6.79852	7.06958	6.79784
WISP2	1.56565	9.28216	12.6073	2.20138e-14	5.79086e-11	22.2238	WISP2	1.71247	9.28216	13.7895	1.6911e-15	6.67281e-12	24.6603	8.26023	8.34249	8.23131	8.28274	8.5593	8.56012	8.4654	8.53896	9.88636	10.1456	10.0243	9.91036	9.99122	10.041	9.69495	9.65217
SOX3	1.56023	6.43441	10.0206	1.08448e-11	9.16965e-09	16.4844	SOX3	1.79942	6.43441	11.5568	2.46841e-13	3.24664e-10	20.0806	5.43957	5.75354	5.32709	5.48372	6.14781	5.99488	5.68574	5.61874	7.32155	7.25881	7.22002	7.4012	7.42941	6.83224	7.0352	6.948
TFF1	1.53414	12.5522	6.6368	1.28705e-07	3.46462e-05	7.55356	TFF1	1.70275	12.5522	7.36624	1.52611e-08	4.81741e-06	9.60391	11.2405	11.9027	11.9612	12.1485	12.144	12.0253	11.8966	12.2471	13.3448	13.7308	13.6047	13.3835	13.6724	13.5611	13.0471	13.1088
HS.374023	1.50809	6.86338	10.4415	3.73213e-12	3.3984e-09	17.4839	HS.374023	0.721915	6.86338	4.99832	1.71896e-05	0.00226091	2.83147	6.05371	5.73964	5.81396	5.97375	6.48768	6.7386	6.72297	6.18864	6.73759	6.50636	6.493	6.73177	7.54504	7.30712	7.56823	7.19303
TIPARP	1.49636	10.6448	11.0398	8.52447e-13	1.06219e-09	18.8599	TIPARP	1.47467	10.6448	10.8798	1.25966e-12	1.22041e-09	18.5575	9.35899	9.97622	9.73476	9.60254	10.1352	9.9822	9.73726	10.0374	11.1047	11.2437	10.7897	11.4331	11.4614	11.0155	11.1651	11.016
SLC2A14	1.49523	6.54877	8.03687	2.25312e-09	9.52549e-07	11.4286	SLC2A14	1.32349	6.54877	7.11379	3.17457e-08	8.73931e-06	8.89852	5.09738	5.41443	4.97638	5.46622	5.94515	5.4873	5.8927	5.53238	6.57885	6.74677	6.18843	6.73433	6.75056	6.86428	6.81736	6.50313
RAMP1	1.48408	7.81829	9.82584	1.79055e-11	1.32473e-08	16.0132	RAMP1	1.80315	7.81829	11.9384	1.01021e-13	1.51658e-10	20.9107	6.7793	7.19839	7.1688	7.10048	7.49987	7.02899	6.92084	7.58957	8.77507	8.83881	8.8189	9.0268	8.80287	8.36765	8.53743	8.47534
A4GALT	1.47181	6.11622	9.00963	1.54515e-10	9.88688e-08	13.9779	A4GALT	1.39359	6.11622	8.53081	5.69429e-10	2.59254e-07	12.7607	5.17473	5.5954	5.35762	5.35071	5.63706	5.75596	5.12471	5.43802	6.99039	6.59708	6.64923	6.81611	7.18666	6.99295	6.56904	6.61704
SYT8	1.42421	6.72484	7.00962	4.30248e-08	1.35815e-05	8.60541	SYT8	1.30087	6.72484	6.40252	2.5763e-07	5.92174e-05	6.87961	5.26793	6.17136	6.05441	5.72011	6.07318	5.93123	5.68262	6.38803	6.77011	7.53331	6.9532	7.16064	6.95572	7.2405	7.33205	7.3824
LEF1	1.40371	7.11329	11.4744	3.00073e-13	5.07445e-10	19.8271	LEF1	1.16726	7.11329	9.54152	3.75614e-11	2.41698e-08	15.3525	6.27139	6.47959	6.30774	6.15199	6.61304	6.51787	6.48656	6.80077	7.41764	7.39498	7.15431	7.91281	7.91145	7.56227	7.69548	7.65636
OKL38	1.4014	10.2133	11.3239	4.29623e-13	6.35708e-10	19.4952	OKL38	1.43828	10.2133	11.6219	2.11669e-13	2.9478e-10	20.2237	9.57133	9.29866	9.22051	9.23761	9.51202	9.39192	9.4164	9.59277	10.5339	10.7968	10.8002	10.9503	10.856	10.7922	10.6685	10.6171
CXCR7	-1.39531	9.26519	-10.6499	2.22007e-12	2.19001e-09	17.969	CXCR7	-1.45317	9.26519	-11.0915	7.51831e-13	8.09072e-10	19.0409	10.104	10.1944	10.0846	10.275	10.0728	10.192	10.1919	10.009	8.92773	8.91266	8.55496	8.44989	8.74578	8.71134	8.96806	8.65152
OLFM1	1.39008	9.82314	8.33322	9.83641e-10	4.85161e-07	12.219	OLFM1	1.5562	9.82314	9.3291	6.57857e-11	3.62204e-08	14.8199	8.53259	9.44688	8.94554	8.99151	9.39803	9.40309	9.37118	9.4675	10.4402	10.5924	10.35	10.7587	10.669	10.4756	10.3034	10.0288
ANKRD33	1.37873	12.1566	9.02276	1.49145e-10	9.80838e-08	14.0114	ANKRD33	1.37154	12.1566	8.97572	1.69303e-10	8.35053e-08	13.9194	11.393	11.1408	11.4315	11.1745	11.625	11.3728	11.657	11.7185	12.2692	12.8234	12.6678	12.8655	12.7602	13.0669	12.3993	12.4283
PGM5	-1.37595	6.88132	-11.377	3.78425e-13	5.9728e-10	19.6126	PGM5	-1.34778	6.88132	-11.1441	6.62055e-13	7.46389e-10	19.1599	7.94913	7.7172	8.03015	7.93947	7.62024	7.49595	7.57641	7.42236	6.79982	6.60002	6.58156	6.26343	6.65447	6.56376	6.48026	6.43368
MGC20983	1.34715	6.80655	8.7582	3.05384e-10	1.76341e-07	13.3316	MGC20983	1.67204	6.80655	10.8704	1.28871e-12	1.22041e-09	18.5361	6.09132	6.24332	5.87986	6.12046	6.36671	6.1658	6.26204	6.49052	7.69354	7.7859	7.63129	7.91241	7.97599	7.43437	7.24837	7.06482
EGLN2	1.34714	11.3316	11.2303	5.37854e-13	7.4904e-10	19.2871	EGLN2	1.4455	11.3316	12.0502	7.80054e-14	1.31913e-10	21.1502	10.5524	10.4687	10.5107	10.4052	10.6348	10.5404	10.5998	10.8219	11.6028	12.058	11.9716	12.0867	11.8361	11.992	11.6597	11.8378
SCNN1G	1.28873	6.29224	10.6274	2.34759e-12	2.22317e-09	17.9169	SCNN1G	1.00499	6.29224	8.28753	1.11695e-09	4.40729e-07	12.1156	5.45874	5.30136	5.4221	5.51484	5.6288	5.76833	5.55667	5.77992	6.39324	6.41621	6.25588	6.65165	6.80957	6.86989	6.74954	6.42294
ADRA2A	1.26217	6.59799	8.34079	9.63171e-10	4.85161e-07	12.239	ADRA2A	1.25216	6.59799	8.27463	1.15783e-09	4.4937e-07	12.0811	6.00476	5.84735	6.07891	5.69424	6.14456	5.71649	5.82951	6.47679	7.13048	7.08859	7.10086	7.31397	7.2618	7.1254	7.06727	7.21948
HEY2	1.23792	8.29315	8.76628	2.98727e-10	1.76341e-07	13.3525	HEY2	1.46377	8.29315	10.3657	4.51562e-12	3.95953e-09	17.357	7.90232	7.50524	7.55119	7.52474	7.64103	7.54556	7.70251	7.75973	9.059	9.00453	8.8824	9.39263	9.01952	8.83097	8.84587	8.73879
HS.170296	1.22988	6.29914	9.18666	9.61073e-11	6.50097e-08	14.4276	HS.170296	1.24129	6.29914	9.2719	7.65776e-11	4.02883e-08	14.6753	5.27273	5.7524	5.55189	5.67259	6.00674	5.57519	5.96943	6.06135	6.68779	6.8102	6.67952	7.03724	6.95254	6.71095	6.83051	6.67511
ANXA1	1.19976	8.28978	6.63897	1.27883e-07	3.46462e-05	7.55971	ANXA1	0.978817	8.28978	5.41637	4.917e-06	0.000762002	4.03572	7.09723	7.83677	6.95337	7.23088	7.87684	8.33971	8.06663	7.87091	8.34019	8.66695	7.88525	8.14113	8.61423	8.49591	8.63771	8.16943
KCNF1	1.19769	9.27089	9.86917	1.60087e-11	1.26335e-08	16.1185	KCNF1	1.15766	9.27089	9.53938	3.77732e-11	2.41698e-08	15.3472	8.68477	8.37289	8.5683	8.66329	8.94641	8.8381	8.90529	8.86625	9.57731	9.81886	9.76715	9.75659	9.88931	9.9582	9.49683	9.73565
SCNN1B	1.18663	8.66806	8.30711	1.05773e-09	5.00834e-07	12.1498	SCNN1B	0.94643	8.66806	6.62558	1.33044e-07	3.2141e-05	7.5171	7.86146	8.28429	7.75425	7.99265	8.25914	8.44437	7.97168	8.55462	9.25802	8.94766	8.75106	8.72163	9.40473	9.08644	9.03905	9.10894
HERC5	1.17557	6.532	6.6366	1.2878e-07	3.46462e-05	7.553	HERC5	1.07806	6.532	6.08611	6.61223e-07	0.000134952	5.97022	6.20044	5.31409	5.46678	5.49803	5.56405	5.80267	5.69761	5.90995	6.71721	6.82981	6.45415	6.7904	6.41989	6.78499	7.18299	6.79375
CLIC6	1.15887	9.47515	8.90315	2.05985e-10	1.25044e-07	13.7053	CLIC6	0.930159	9.47515	7.14603	2.89002e-08	8.18067e-06	8.98899	8.95082	8.80759	8.34963	8.40577	8.94249	8.93191	8.74848	8.97895	9.64762	9.73324	9.20458	9.649	9.95437	9.7454	9.72455	9.72498
SERPINA5	1.15887	6.31742	8.5078	6.06691e-10	3.12248e-07	12.679	SERPINA5	1.26799	6.31742	9.30889	6.94092e-11	3.73469e-08	14.7689	5.21432	5.95632	5.32398	5.47141	5.8276	5.99109	6.00057	5.85216	6.73759	7.15247	6.33167	6.81626	6.78297	6.42686	6.65539	6.7363
SCUBE2	1.15842	8.7431	9.83556	1.74608e-11	1.32473e-08	16.0368	SCUBE2	0.671383	8.7431	5.70039	2.09788e-06	0.000357319	4.8566	8.06229	7.72557	7.64166	7.78962	8.30935	8.41277	8.50563	8.54319	8.57596	8.21259	8.64508	8.47104	8.96939	8.94488	9.10164	8.83691
IRS1	1.15397	7.77012	8.2043	1.40885e-09	6.2933e-07	11.8766	IRS1	1.33983	7.77012	9.52576	3.91477e-11	2.43901e-08	15.3132	7.16917	7.00702	7.19344	6.81556	7.09839	7.03115	7.11927	7.39055	8.37043	8.19961	8.26704	8.70745	8.67732	8.21446	7.95675	7.95251
GPR68	1.14374	5.85887	7.31026	1.79423e-08	6.15628e-06	9.44403	GPR68	1.33053	5.85887	8.50411	6.12903e-10	2.69169e-07	12.6903	5.02815	5.54128	5.48855	5.25348	5.49362	5.56879	4.96375	5.50011	6.75768	6.5343	6.39845	6.94314	6.78737	6.44748	6.30599	6.34559
BOK	1.13552	10.0648	8.93176	1.90647e-10	1.18778e-07	13.7787	BOK	1.07498	10.0648	8.45552	7.00888e-10	3.017e-07	12.5619	9.25883	9.27582	9.42379	9.49978	9.51688	9.56332	9.56949	9.65205	10.1602	10.5156	10.4614	10.6209	10.5305	10.7115	10.3815	10.3768
FADS1	1.13541	8.06275	7.50846	1.01301e-08	3.93165e-06	9.99156	FADS1	0.751261	8.06275	4.96809	1.88126e-05	0.00246072	2.74478	7.59099	7.12233	7.09577	7.20486	7.7678	7.29489	7.63927	7.68646	8.11512	7.89856	7.80281	8.20252	8.37944	8.35889	8.56493	8.25234
ADCY1	1.12641	7.9254	6.58106	1.5176e-07	3.90534e-05	7.3953	ADCY1	1.73243	7.9254	10.1217	8.37642e-12	6.39715e-09	16.7739	7.50769	7.53076	7.96117	7.27487	7.51902	7.03388	7.15988	7.39183	9.40357	8.94893	9.12047	9.73121	9.30083	8.46643	8.52128	8.49159
KCNE4	1.1216	5.9604	4.91473	2.20583e-05	0.00308606	2.61477	KCNE4	1.1185	5.9604	4.90115	2.29694e-05	0.00297159	2.55305	5.0848	5.05146	5.58463	5.14288	6.38156	5.37222	5.83258	5.47707	6.14857	6.33067	6.19682	6.66173	6.55445	6.33469	6.35707	6.10397
HERC6	1.11288	6.8665	7.26275	2.05897e-08	6.77029e-06	9.31213	HERC6	1.2035	6.8665	7.8542	3.77494e-09	1.31429e-06	10.9472	6.02067	6.26544	6.14013	5.99533	6.25274	6.36882	5.85235	6.08035	7.48971	7.32304	7.09329	7.32955	7.56241	6.92576	7.43393	6.95099
KCNK5	1.1027	5.99744	5.64511	2.47609e-06	0.000448778	4.71247	KCNK5	1.0672	5.99744	5.46339	4.27036e-06	0.000687761	4.17155	5.76643	5.15693	5.2213	5.99202	5.869	5.61135	5.81603	5.80435	6.66102	6.55439	6.50345	6.68663	6.73358	6.67196	6.46235	6.67958
ADAMTSL5	1.08937	6.70992	6.89411	6.03415e-08	1.80833e-05	8.28084	ADAMTSL5	1.30188	6.70992	8.23898	1.27881e-09	4.88321e-07	11.9859	6.30102	6.08997	6.22474	5.89058	6.37718	6.43914	6.38292	6.17345	7.38573	7.31194	7.3032	7.71294	7.25625	7.15532	7.3553	7.09691
PREX1	1.08331	8.3092	5.49552	3.87806e-06	0.000680097	4.28162	PREX1	1.20287	8.3092	6.10202	6.30532e-07	0.000129807	6.01607	8.13605	7.46162	7.95402	7.88585	7.75689	7.6562	7.53622	8.0375	9.1021	8.74618	9.0546	9.34613	9.37307	8.71001	8.9014	8.78629
CLEC3A	-1.074	6.22248	-7.34957	1.60143e-08	5.57556e-06	9.55295	CLEC3A	-0.980035	6.22248	-6.70655	1.04761e-07	2.55692e-05	7.74761	7.38693	6.77487	7.16323	6.94032	6.94724	6.96267	6.685	6.72686	6.20245	5.85142	6.2868	6.00454	5.79031	5.81517	6.29992	6.06395
C9ORF61	1.07299	6.94347	7.38071	1.46363e-08	5.25023e-06	9.63915	C9ORF61	1.1614	6.94347	7.98885	2.57955e-09	9.3955e-07	11.3128	6.22298	6.66681	6.30757	5.94564	6.50413	6.30818	6.33615	6.76222	7.4732	7.46761	7.25817	7.58964	7.58001	7.08013	7.43536	7.33948
KISS1R	1.06844	9.51624	8.09689	1.90336e-09	8.34484e-07	11.5896	KISS1R	1.19109	9.51624	9.0263	1.47731e-10	7.44158e-08	14.0494	9.37739	8.53215	8.88724	8.77782	9.21932	9.03148	9.09392	9.26935	9.95901	10.0531	10.0036	10.3232	10.0751	10.0508	9.90478	9.81767
KRT15	1.06484	8.28783	8.64187	4.19679e-10	2.25816e-07	13.0295	KRT15	0.791711	8.28783	6.42527	2.40802e-07	5.5892e-05	6.94478	7.66662	7.492	7.32645	7.53758	7.99733	7.76533	7.83345	7.692	8.23221	8.37658	8.21061	8.37009	8.49552	8.57017	8.55012	8.66619
RERG	1.06178	10.0143	7.49366	1.05702e-08	4.0363e-06	9.95084	RERG	1.34551	10.0143	9.4961	4.23221e-11	2.53576e-08	15.2392	9.00535	9.7864	9.73761	9.50672	9.63267	9.4596	9.47697	9.60103	10.9657	10.9324	10.5516	10.9684	10.8604	10.5033	10.4731	10.4463
STC2	1.05993	9.09787	8.29117	1.1057e-09	5.13283e-07	12.1075	STC2	1.25161	9.09787	9.79055	1.96189e-11	1.32708e-08	15.9686	8.75153	8.58346	8.55448	8.45948	8.67727	8.5544	8.67544	8.8852	9.87417	9.72387	9.71003	10.0473	10.1009	9.49991	9.44071	9.54714
SEPT4	1.05319	6.62504	11.9682	9.42674e-14	1.85982e-10	20.8936	SEPT4	0.890821	6.62504	10.1231	8.34634e-12	6.39715e-09	16.7773	5.82446	6.00587	5.61937	5.91322	6.54221	6.52769	6.38601	6.33589	6.68078	6.66311	6.82993	6.75238	6.77803	6.9034	6.97741	6.91685
CELSR2	1.04913	7.47214	4.80664	3.04324e-05	0.00400271	2.30685	CELSR2	1.14228	7.47214	5.2334	8.5092e-06	0.00121359	3.50767	6.3313	7.50442	7.04072	6.73322	7.11559	6.88981	6.96191	7.13944	8.18987	8.08716	7.8595	8.04225	8.35863	7.82173	7.82433	7.80151
CTSD	1.04041	12.807	8.65106	4.0925e-10	2.25326e-07	13.0534	CTSD	0.982454	12.807	8.16914	1.55442e-09	5.84141e-07	11.7988	12.311	12.1143	12.3233	11.9863	12.2766	12.1351	12.1029	12.3598	13.0647	13.2242	13.0873	13.2884	13.3409	13.3793	13.1076	13.0687
DKFZP564O0823	1.03257	8.36156	7.37416	1.49159e-08	5.27066e-06	9.62102	DKFZP564O0823	0.739348	8.36156	5.28012	7.39779e-06	0.00108113	3.64239	7.69472	7.53541	7.60539	7.29334	7.77253	7.90302	7.58735	7.99644	8.52795	8.21511	7.99779	8.34539	8.96953	8.52539	8.50441	8.25979
HS.201441	-1.03129	6.6255	-7.12773	3.04823e-08	9.75229e-06	8.93597	HS.201441	-1.14791	6.6255	-7.93376	3.01365e-09	1.0649e-06	11.1635	7.72393	7.20732	7.50325	7.39335	7.31658	7.43272	7.30744	7.37643	6.42996	6.28757	6.29306	6.22561	6.25888	6.52017	6.40346	6.52019
DEPDC6	1.02803	7.25522	7.2944	1.87854e-08	6.3535e-06	9.40002	DEPDC6	1.4563	7.25522	10.3333	4.89941e-12	4.14263e-09	17.2801	6.23528	7.05465	6.90458	6.52295	6.77692	6.69485	6.69687	6.77448	8.15695	7.94715	7.9823	8.45628	8.05275	7.66262	7.63311	7.48109
C6ORF141	1.02748	5.94286	6.45559	2.20083e-07	5.42757e-05	7.03822	C6ORF141	1.57695	5.94286	9.90785	1.44886e-11	1.00887e-08	16.2557	5.36245	5.31662	5.44936	5.34608	5.84979	5.41305	5.33488	5.19719	7.06528	7.03758	6.46648	7.21298	6.55045	5.98979	6.41497	6.62923
CACNA1H	1.02259	6.85106	7.42904	1.27314e-08	4.70962e-06	9.77271	CACNA1H	1.22821	6.85106	8.92287	1.95286e-10	9.43548e-08	13.7832	6.68422	6.21653	6.47484	6.22418	6.67176	6.21129	6.38756	6.69336	7.62038	7.4845	7.61537	7.79236	7.71984	7.30049	7.3521	7.31771
DHRS2	1.01434	7.74279	6.27497	3.7647e-07	8.65332e-05	6.5224	DHRS2	1.18601	7.74279	7.33695	1.66092e-08	5.14511e-06	9.52242	6.74271	7.14422	6.81623	6.92029	7.47114	7.24135	7.15816	7.2159	7.67487	8.17066	7.91605	8.6059	8.02451	8.1077	7.93221	7.61638
KIAA1622	1.00445	5.58396	7.69101	6.00542e-09	2.45135e-06	10.4919	KIAA1622	1.23959	5.58396	9.49145	4.28428e-11	2.53576e-08	15.2276	4.98663	5.07161	5.14185	4.94689	5.22181	5.14319	5.04387	5.23307	6.2552	6.14432	6.06236	6.64344	6.34499	5.78699	6.27672	5.75607
HS.570308	1.00258	6.45406	6.93066	5.42094e-08	1.66676e-05	8.38369	HS.570308	1.05199	6.45406	7.27221	2.0033e-08	6.00356e-06	9.34196	5.90615	5.76788	5.83651	5.84463	5.76678	5.81941	6.09999	6.14656	6.85595	7.08905	6.74669	6.87144	6.90986	6.9498	6.67653	6.8293
DOK7	0.996772	6.59704	7.2731	1.99813e-08	6.66277e-06	9.34088	DOK7	1.29426	6.59704	9.44374	4.85804e-11	2.73843e-08	15.1081	5.99829	5.76026	6.07613	5.97627	6.14086	6.351	6.20752	6.26774	7.10973	7.43624	7.30682	7.13517	7.08371	6.89226	7.00448	6.81758
HS.121575	0.958015	5.91688	6.20929	4.5784e-07	0.000102258	6.33436	HS.121575	1.11502	5.91688	7.22692	2.28451e-08	6.76073e-06	9.21546	5.24047	5.42635	5.25865	5.616	5.93634	5.70233	5.57375	5.72474	6.39363	6.6123	6.42104	6.57459	6.49167	6.33516	6.09544	6.45126
GPR110	-0.943138	6.08275	-8.5312	5.68815e-10	2.9926e-07	12.7404	GPR110	-1.04409	6.08275	-9.44435	4.85024e-11	2.73843e-08	15.1097	6.76131	6.40092	6.66947	6.50199	6.45111	6.5924	6.63258	6.60148	5.66799	5.4574	5.6691	5.36284	5.71992	5.60046	5.66039	5.58035
LOC642464	0.942072	5.9983	5.66665	2.32123e-06	0.000432717	4.77451	LOC642464	0.741842	5.9983	4.46224	8.42896e-05	0.00919611	1.30731	5.11406	5.16573	4.95408	5.09031	5.25863	5.04166	5.45603	5.67783	5.54708	6.12162	5.45148	6.17137	5.83435	6.00933	6.12407	6.12473
C19ORF33	0.935747	7.82961	4.98988	1.7628e-05	0.00259219	2.82944	C19ORF33	0.859588	7.82961	4.58377	5.89175e-05	0.00670612	1.64988	6.69149	7.4309	7.17313	7.66585	7.32564	7.37831	7.18486	7.54267	7.88786	8.43801	8.41612	7.65774	8.21277	8.33384	8.0218	8.13596
INPP4B	0.934436	7.24909	7.15745	2.79563e-08	9.06664e-06	9.01893	INPP4B	0.817544	7.24909	6.2621	3.91185e-07	8.34352e-05	6.47665	6.43387	6.93979	6.90198	6.60742	6.90639	6.91647	6.67234	6.69045	7.42271	7.60575	7.32206	7.80273	7.91616	7.65904	7.54459	7.50102
C4ORF19	0.928631	8.1158	5.10033	1.26728e-05	0.00196097	3.14563	C4ORF19	0.887873	8.1158	4.87647	2.47219e-05	0.00314672	2.48246	7.028	7.84119	7.48842	7.67716	8.09961	8.19488	7.82239	7.96774	8.19964	8.51247	8.10923	8.76493	8.74796	8.48715	8.50342	8.01077
SPOCD1	0.91658	8.16992	6.12318	5.91935e-07	0.000128569	6.0875	SPOCD1	1.06326	8.16992	7.10309	3.27513e-08	8.9125e-06	8.86847	7.87652	7.31092	7.37142	7.40027	7.41316	7.7616	7.42053	8.02728	8.47888	8.46399	8.51614	8.75318	8.04717	8.35697	8.57404	8.64728
KCTD6	0.90248	9.43383	6.0139	8.20453e-07	0.000170388	5.77377	KCTD6	1.16411	9.43383	7.75732	4.97118e-09	1.68132e-06	10.6827	8.37183	9.4367	8.87755	8.8084	9.39975	9.23928	8.99792	9.05348	10.0328	10.2353	9.7291	10.1537	9.94809	9.73458	9.73795	9.68377
UST	0.895913	8.12391	8.30782	1.05563e-09	5.00834e-07	12.1517	UST	1.08597	8.12391	10.0702	9.55242e-12	7.0673e-09	16.6498	7.82202	7.67282	7.6859	7.67771	7.54007	7.74435	7.52991	7.6968	8.90948	8.60049	8.71823	8.97413	8.78834	8.52223	8.70475	8.42679
PPM1K	0.890658	7.41345	6.09074	6.52147e-07	0.000139095	5.99441	PPM1K	1.12683	7.41345	7.70581	5.75706e-09	1.9197e-06	10.5417	6.60199	7.23619	6.87486	6.39268	6.90768	6.78006	6.64419	6.73566	7.88846	8.0752	7.55081	8.09859	7.70608	7.63497	7.52097	7.80634
EGR1	0.885894	9.57633	5.76237	1.74219e-06	0.000340878	5.05018	EGR1	0.904689	9.57633	5.88462	1.20794e-06	0.000230969	5.38893	9.17304	9.14873	8.86354	9.30776	9.21941	9.28614	9.28893	9.23615	9.88157	10.0957	10.0616	10.073	10.168	10.1103	9.9884	9.7699
TRIB2	-0.882948	9.20497	-6.90897	5.77679e-08	1.7534e-05	8.32267	TRIB2	-0.937313	9.20497	-7.33436	1.67338e-08	5.14511e-06	9.51522	9.86959	9.5335	9.79615	9.79597	9.35844	9.6743	9.64205	9.66094	8.91179	8.59951	9.06433	8.67034	8.90749	8.69921	8.9183	8.93842
FHL2	0.878263	8.36202	6.70989	1.03732e-07	2.92365e-05	7.76071	FHL2	0.940413	8.36202	7.18471	2.5825e-08	7.54824e-06	9.09737	8.03613	7.85758	7.77352	7.62448	8.14577	7.96363	7.8998	8.083	8.81524	8.8939	8.51995	8.82427	9.01427	8.70072	8.64644	8.44334
CAP2	0.871773	10.2578	4.9519	1.97437e-05	0.0028502	2.7209	CAP2	0.833573	10.2578	4.73492	3.76599e-05	0.00461967	2.07864	8.80155	10.1108	9.52888	9.7886	10.0736	10.0089	9.7653	9.78744	10.4195	10.3988	10.13	10.616	10.6052	10.4636	10.5028	10.1454
HS3ST3A1	0.869586	6.24521	5.6229	2.6466e-06	0.000474684	4.64851	HS3ST3A1	0.996003	6.24521	6.44034	2.30271e-07	5.39769e-05	6.98792	5.90366	6.10654	5.62796	5.80894	5.63103	5.88247	5.19603	6.11856	6.84776	6.96818	6.75063	6.86453	7.11626	6.77425	6.45525	6.57969
NOD2	0.864673	8.78731	7.7882	4.55301e-09	1.89109e-06	10.7566	NOD2	0.963341	8.78731	8.67691	3.81286e-10	1.76999e-07	13.1442	8.4051	8.43342	8.14079	8.33549	8.59461	8.26866	8.28548	8.7663	9.40369	9.21057	9.22995	9.32395	9.40305	9.03264	9.2878	9.05
NXPH3	0.864199	5.66183	5.43941	4.58874e-06	0.000770485	4.12007	NXPH3	1.3272	5.66183	8.35365	9.29382e-10	3.8602e-07	12.2917	5.27479	4.99022	5.22074	5.4011	5.77026	5.31573	5.42107	5.45652	6.66333	6.05499	6.71822	6.75912	6.43888	5.79387	6.21797	5.89292
CBLN1	0.8506	6.81085	5.69575	2.12724e-06	0.0004084	4.85834	CBLN1	0.867759	6.81085	5.81065	1.50751e-06	0.000268348	5.17526	5.98786	6.83856	6.08713	6.30944	6.62193	6.90404	6.57626	6.63211	7.39077	6.85583	7.05056	7.39687	7.31833	6.9929	7.18892	7.12524
RARA	0.84309	9.54358	7.38441	1.4481e-08	5.25023e-06	9.64937	RARA	0.846308	9.54358	7.41258	1.33502e-08	4.27116e-06	9.73267	9.31497	8.99528	9.19574	8.81435	9.12367	8.90315	9.08623	9.14354	10.0292	9.8553	9.79571	10.0253	10.1377	9.86903	9.70807	9.97785
SIAH2	0.83689	9.27057	8.25358	1.22779e-09	5.59e-07	12.0077	SIAH2	0.758381	9.27057	7.47931	1.10159e-08	3.62223e-06	9.91762	8.78244	8.78327	8.85041	8.71356	9.15596	8.84864	8.77968	8.98911	9.58387	9.49058	9.37303	9.71573	9.91838	9.5133	9.63455	9.41101
BCAS1	-0.831542	10.6981	-6.75922	8.97002e-08	2.55862e-05	7.90027	BCAS1	-0.960592	10.6981	-7.8082	4.30143e-09	1.47589e-06	10.8218	11.0869	11.4528	11.2315	11.2822	11.0354	11.204	11.3096	11.0789	10.5079	10.0337	10.4646	10.2049	10.522	10.4789	10.2218	10.5046
SHISA2	-0.831461	7.24449	-5.83784	1.38958e-06	0.000274152	5.26746	SHISA2	-0.727455	7.24449	-5.10759	1.24003e-05	0.00172692	3.14541	7.69521	7.70548	7.55481	7.57221	7.86249	7.70186	7.18376	7.38773	6.93059	6.85505	6.76581	7.06644	6.70364	6.96372	6.76044	6.77408
ASB13	0.830128	9.39456	6.2541	4.0061e-07	9.11965e-05	6.46268	ASB13	0.764245	9.39456	5.75774	1.76649e-06	0.000309791	5.02238	9.15112	8.78232	9.06036	8.73034	8.83591	8.85025	8.76544	8.98527	9.7773	9.51399	9.57143	9.91839	9.8596	9.5515	9.86693	9.76662
AMZ1	0.827664	5.96302	5.66941	2.30207e-06	0.000432552	4.78247	AMZ1	0.852219	5.96302	5.83761	1.39056e-06	0.000253134	5.25314	5.32886	5.62671	5.23129	5.78718	6.15873	5.64717	5.99386	5.45425	6.34874	6.15411	6.48627	6.39379	6.34525	6.42615	6.22186	6.29144
ARHGAP15	-0.816495	7.42718	-4.85312	2.65021e-05	0.00354485	2.43913	ARHGAP15	-1.07642	7.42718	-6.39806	2.61069e-07	5.94308e-05	6.86682	8.00888	8.20672	7.91476	7.86209	8.1281	8.02083	7.79697	7.85377	7.37714	6.77377	6.63315	6.90274	7.23806	6.99732	7.17543	7.31567
HS.562504	0.805945	6.33118	5.66315	2.34568e-06	0.00043386	4.76444	HS.562504	0.972536	6.33118	6.83374	7.20434e-08	1.87432e-05	8.10865	6.26478	6.04907	5.70117	5.92025	6.06545	6.04283	5.89418	6.3048	7.2564	6.92209	6.48398	7.16295	7.13874	6.63719	6.81659	6.56654
MICB	0.805526	8.66659	6.82496	7.3925e-08	2.16071e-05	8.08596	MICB	0.819726	8.66659	6.94527	5.1938e-08	1.38161e-05	8.4241	8.5534	7.94537	8.51857	8.42656	8.36674	8.48768	8.11188	8.51417	9.1428	9.16941	9.22046	9.19014	9.13848	9.23956	9.07306	9.21491
RHBDL3	-0.805443	8.3397	-5.99036	8.80284e-07	0.000181224	5.70613	RHBDL3	-0.7338	8.3397	-5.45753	4.34603e-06	0.000695218	4.15463	9.08625	8.83078	9.22672	9.14558	8.65874	8.89649	9.12024	8.96079	8.63665	8.0434	8.59564	8.07842	8.22539	8.24	8.23608	8.36609
PLCE1	0.805341	6.02394	4.71674	3.9747e-05	0.00495269	2.05157	PLCE1	1.17024	6.02394	6.85385	6.79101e-08	1.78641e-05	8.16562	5.34836	5.31043	5.76066	5.85667	5.65023	5.45875	5.84439	5.98098	6.83677	6.75783	6.35942	7.00304	6.42748	6.18729	6.41409	6.46863
C9ORF89	0.805029	9.65052	6.10707	6.211e-07	0.000133678	6.04128	C9ORF89	0.808767	9.65052	6.13543	5.70674e-07	0.000118515	6.11231	9.27638	9.1265	9.39431	9.43199	9.41455	9.15638	9.15195	9.34794	10.0831	10.1267	10.0909	10.1635	10.2608	10.1017	10.1095	9.97729
STC1	0.804798	10.0846	6.84553	6.95897e-08	2.05942e-05	8.14397	STC1	0.68906	10.0846	5.86108	1.29616e-06	0.000242745	5.32095	9.88222	9.79578	9.73535	9.73854	9.92875	9.88175	9.72344	10.0407	10.5139	10.4059	10.3752	10.6131	10.7516	10.7171	10.3995	10.5028
LOC91461	0.804334	5.9212	5.31742	6.61518e-06	0.0010876	3.76905	LOC91461	0.995643	5.9212	6.58216	1.51267e-07	3.61742e-05	7.39328	5.50381	5.38602	6.06598	5.50668	5.73041	5.55696	5.44043	5.70882	6.48665	6.63976	6.67052	6.64812	6.31469	6.35101	6.44952	6.5646
AGPS	0.801459	7.13991	5.35375	5.93258e-06	0.000982195	3.87355	AGPS	0.794804	7.13991	5.3093	6.7783e-06	0.00100928	3.72658	6.91304	6.51143	6.51451	6.50753	6.67094	6.86664	6.6986	6.89551	7.64685	7.38385	7.03054	7.56448	7.4584	7.50454	7.35925	7.33015
MAOA	-0.793062	6.5603	-5.67628	2.25512e-06	0.000427119	4.80227	MAOA	-0.998201	6.5603	-7.14455	2.90254e-08	8.18067e-06	8.98483	6.81857	7.00422	6.69988	6.9915	6.83971	6.97616	6.75068	6.88172	6.23296	5.68156	5.77659	5.83025	5.81486	5.87532	6.22518	6.42655
SNX24	0.791416	6.4899	5.64415	2.48321e-06	0.000448778	4.70972	SNX24	0.870663	6.4899	6.20932	4.57801e-07	9.67717e-05	6.32493	5.99132	6.23907	6.01607	5.88777	6.57779	6.21531	6.14357	6.39629	6.54657	6.98923	6.79349	7.28759	7.12472	6.61848	6.92566	6.63102
LFNG	0.78705	9.5981	7.51402	9.96935e-09	3.93165e-06	10.0069	LFNG	0.766965	9.5981	7.32227	1.73298e-08	5.26003e-06	9.48153	9.2756	9.15488	9.2511	9.41419	9.46965	9.4429	9.31512	9.66177	9.99164	10.2221	9.98569	9.9642	10.2019	10.1023	9.97148	9.96839
CMAH	-0.785384	6.71201	-5.28241	7.34703e-06	0.00119138	3.66838	CMAH	-0.826784	6.71201	-5.56087	3.1878e-06	0.000535256	4.45327	7.51528	6.97565	7.23441	7.06396	6.98529	7.20456	6.86459	7.36677	6.40032	6.15975	6.57734	6.34475	6.16573	6.35956	6.76454	6.35792
OLFML3	0.778315	5.50449	5.29163	7.14684e-06	0.00116691	3.69488	OLFML3	0.923879	5.50449	6.2813	3.69443e-07	8.02437e-05	6.53183	4.98606	5.04506	4.79564	5.07249	5.45474	5.22848	5.35271	5.57184	6.03142	5.81345	5.87385	5.87604	5.69869	5.98224	5.75535	5.57623
CACNG1	0.77525	6.76983	6.0158	8.15805e-07	0.000170388	5.77923	CACNG1	0.677944	6.76983	5.26073	7.8403e-06	0.00113877	3.58647	6.5492	6.12867	6.32583	6.43154	6.74924	6.32159	6.38866	6.88368	7.0981	7.28977	6.97179	6.78736	7.14506	7.3501	6.88179	7.1593
VGLL1	-0.773152	9.12463	-6.44625	2.26265e-07	5.5225e-05	7.01161	VGLL1	-1.00653	9.12463	-8.39203	8.35519e-10	3.53231e-07	12.3937	9.6531	9.62958	9.45886	9.79209	9.42127	9.55813	9.57156	9.43117	8.65766	8.50978	8.87534	8.46474	8.78932	8.92398	8.7795	8.94823
SYT13	0.771112	7.803	4.74164	3.69151e-05	0.00469874	2.12222	SYT13	0.952484	7.803	5.85692	1.31241e-06	0.000242745	5.30893	7.13912	7.62338	7.27532	7.37508	7.87001	7.77725	7.61825	7.60738	8.49665	8.33598	7.98577	8.40445	8.60783	8.25872	7.97149	7.65932
HS.170534	0.766972	6.12761	6.81721	7.56292e-08	2.18356e-05	8.06408	HS.170534	0.934584	6.12761	8.30703	1.05797e-09	4.3185e-07	12.1676	5.5957	5.84754	5.40446	5.72945	6.04458	6.03069	6.23217	5.842	6.59073	6.71703	6.47691	6.53083	6.60673	6.32786	6.45221	6.25825
MXD1	0.760365	8.77739	6.56181	1.60654e-07	4.04626e-05	7.34059	MXD1	0.731724	8.77739	6.31464	3.34543e-07	7.40217e-05	6.62756	8.12543	8.4613	8.36201	8.20395	8.37876	8.41243	8.08568	8.28737	9.0634	9.0416	8.89827	9.07631	9.18137	9.00123	9.06626	8.94529
MYB	0.757218	10.5976	7.44621	1.21172e-08	4.55355e-06	9.82006	MYB	0.842893	10.5976	8.2887	1.11333e-09	4.40729e-07	12.1187	9.99447	10.4004	10.3405	10.3175	10.3923	10.4835	10.2436	10.4691	11.0981	10.98	11.1079	11.2384	11.0846	11.0071	10.995	10.995
LOC388135	0.750393	7.97883	4.86064	2.59153e-05	0.00348606	2.46055	LOC388135	0.845627	7.97883	5.47752	4.09319e-06	0.000663741	4.21237	7.44811	7.8558	7.56512	8.09838	8.00268	7.70491	7.44068	7.78966	8.64243	8.63091	8.46666	8.60991	8.46926	8.294	8.5415	8.66422
TPD52L1	0.747145	10.7345	6.22086	4.4232e-07	9.97327e-05	6.3675	TPD52L1	0.845197	10.7345	7.03726	3.96864e-08	1.0677e-05	8.6834	9.93605	10.5738	10.1644	10.4502	10.5968	10.4332	10.5424	10.6312	11.0536	11.2378	11.0472	11.1667	11.1453	11.05	11.0036	10.9142
GPR37L1	0.746818	5.70734	4.57902	5.97485e-05	0.00703754	1.66232	GPR37L1	1.10427	5.70734	6.77069	8.67214e-08	2.16119e-05	7.92985	5.46653	5.20671	5.20334	5.34717	5.55498	5.54953	4.83846	5.22162	6.51897	6.04251	6.5283	6.55105	6.50011	6.18599	5.82548	5.69946
BAIAP2L2	0.744045	7.6293	5.64521	2.47533e-06	0.000448778	4.71277	BAIAP2L2	0.681122	7.6293	5.1678	1.03559e-05	0.00146812	3.31869	7.42971	7.22193	7.2563	7.11252	7.4928	7.38319	7.09176	7.29256	8.08237	7.87913	7.75987	8.02357	8.15903	7.70146	8.16908	7.96706
PGBD5	0.741961	7.39869	6.31244	3.36745e-07	7.97244e-05	6.62956	PGBD5	0.842348	7.39869	7.16651	2.72291e-08	7.86157e-06	9.04637	7.13768	6.92969	6.75941	6.99744	7.02651	6.79224	6.82372	7.01674	8.00782	7.75416	7.68317	7.74847	7.7035	7.78237	7.6173	7.68889
RUNX1	0.738888	8.55572	5.89383	1.17507e-06	0.000235761	5.42857	RUNX1	0.716938	8.55572	5.71875	1.98552e-06	0.000343119	4.90967	7.93165	8.39293	8.0341	8.08167	8.18599	8.34932	8.08824	7.96992	8.9261	8.82237	8.5857	8.97393	9.0139	8.6988	8.84823	8.83497
SGK3	0.730756	7.88887	6.47389	2.08453e-07	5.19488e-05	7.09038	SGK3	0.597819	7.88887	5.29617	7.05021e-06	0.00104321	3.68871	7.49982	7.60745	7.515	7.5081	7.78771	7.5744	7.45477	7.90437	8.01713	8.15294	7.90389	8.44771	8.52571	8.23143	8.1337	8.16256
KIF5C	-0.709986	8.1835	-6.16115	5.28521e-07	0.000115859	6.1964	KIF5C	-0.648008	8.1835	-5.62332	2.64331e-06	0.000447002	4.6338	8.36377	8.65251	8.5735	8.63065	8.08966	8.54148	8.49829	8.38674	8.06274	7.895	8.04636	7.62431	7.81298	7.89449	7.76885	7.90417
MAPT	0.709802	8.37065	6.6021	1.42606e-07	3.71012e-05	7.45505	MAPT	0.57779	8.37065	5.37421	5.57964e-06	0.000836063	3.91396	7.90529	7.91175	7.95885	7.85312	7.80595	7.995	7.94091	7.99358	8.6957	8.31337	8.40956	8.52155	8.85939	8.35202	8.66531	8.59151
ACOT4	0.69867	10.8188	4.99391	1.74171e-05	0.00257719	2.84096	ACOT4	0.679108	10.8188	4.85409	2.6426e-05	0.00334565	2.41847	10.1354	10.6709	10.3315	10.7601	10.948	10.6098	10.4516	10.8373	11.1152	11.2425	11.0842	11.1724	11.3911	11.1199	11.1252	11.0565
PKIB	0.696554	9.56352	5.45189	4.42016e-06	0.000752858	4.156	PKIB	0.729457	9.56352	5.70942	2.04185e-06	0.000350296	4.8827	9.47039	9.08476	9.09459	9.12636	9.43342	9.22518	9.05935	9.41426	9.95595	9.77417	9.95364	10.0102	10.1047	9.77226	9.87901	9.80634
RBBP8	0.693518	9.76179	6.34166	3.08707e-07	7.38245e-05	6.71309	RBBP8	0.877283	9.76179	8.02204	2.3492e-09	8.6902e-07	11.4026	9.46183	9.53621	9.44475	9.3021	9.46654	9.38584	9.2745	9.57174	10.4171	10.4837	10.031	10.3223	10.4487	10.0168	9.94303	10.1105
IER3	0.693059	12.3966	6.35777	2.94269e-07	7.10899e-05	6.75912	IER3	0.775563	12.3966	7.11462	3.16686e-08	8.73931e-06	8.90086	11.9846	12.0582	11.9404	11.989	12.0019	12.055	12.1811	12.1247	12.5387	12.934	12.8657	12.7359	12.6057	12.9129	12.4821	12.7437
ARHGEF6	-0.692269	8.44788	-5.01124	1.65388e-05	0.00246262	2.89052	ARHGEF6	-0.695649	8.44788	-5.03571	1.53732e-05	0.00207977	2.9388	9.35086	8.77214	9.13076	9.02365	8.70922	8.91935	8.79989	8.8997	8.69483	8.11183	8.43509	8.25306	8.3952	8.16864	8.48414	8.46035
PHEX	-0.676118	8.2219	-4.788	3.21665e-05	0.00418429	2.25386	PHEX	-0.827339	8.2219	-5.85889	1.30468e-06	0.000242745	5.31462	8.967	8.31424	8.79877	8.64856	8.60342	8.49928	8.69656	8.74956	8.09902	7.72326	7.94599	7.65094	8.0834	7.90409	8.03366	8.00294
FBXO32	-0.660097	9.46948	-5.89079	1.18582e-06	0.000235918	5.41982	FBXO32	-0.715873	9.46948	-6.38854	2.68551e-07	6.05519e-05	6.83955	9.99696	9.80574	9.56328	9.82409	9.73262	9.78649	9.73074	9.77547	9.18171	8.96295	9.23099	8.95093	9.11049	9.20783	9.0761	9.15526
SPTLC2	-0.658722	10.6559	-5.45656	4.3587e-06	0.00074777	4.16945	SPTLC2	-0.718195	10.6559	-5.94921	9.95616e-07	0.000196456	5.5754	11.4455	10.9754	11.3709	10.8873	10.9403	10.9025	10.8783	10.9311	10.6517	10.2868	10.3897	10.478	10.6022	10.525	10.4724	10.4446
MAG	0.658419	5.61916	5.4722	4.15898e-06	0.000723998	4.21448	MAG	0.648779	5.61916	5.39209	5.28848e-06	0.000798148	3.96557	5.25678	5.33559	5.27813	5.03368	5.30637	5.53026	5.43904	5.5059	5.94751	5.84417	5.90993	5.79768	5.98653	5.79189	5.83796	5.92148
PBX1	-0.648154	10.3936	-6.63033	1.31187e-07	3.48973e-05	7.53521	PBX1	-0.895183	10.3936	-9.15734	1.03941e-10	5.34955e-08	14.3845	11.159	10.6903	10.9152	10.8576	10.7136	10.7667	10.6697	10.7169	10.129	9.91784	10.1087	9.88587	10.2672	10.1994	10.3495	10.2135
OSGIN1	0.642675	6.31567	6.6823	1.12528e-07	3.13423e-05	7.68256	OSGIN1	0.856697	6.31567	8.90762	2.0351e-10	9.63622e-08	13.7439	5.84466	5.91723	5.81334	5.78857	6.02418	5.78918	5.70426	5.75302	6.68413	6.5628	6.6886	6.85506	6.62957	6.4945	6.27923	6.5312
ANXA9	0.641159	8.24191	5.17664	1.00856e-05	0.00160595	3.36453	ANXA9	0.73197	8.24191	5.90983	1.12012e-06	0.000217367	5.46174	7.63329	8.18198	7.97872	8.17557	8.3181	8.14859	8.07567	8.26632	8.70198	8.57914	8.69036	8.92596	8.86438	8.59623	8.53444	8.53914
SEMA3G	0.639521	5.61569	4.81274	2.98852e-05	0.00395269	2.32421	SEMA3G	0.615506	5.61569	4.63202	5.10858e-05	0.00607767	1.78645	5.21942	5.42183	5.05767	5.1055	5.88829	5.59309	5.62071	5.30698	5.83086	5.69056	5.82941	5.91562	5.7692	5.88493	5.68666	6.02171
RHOD	0.63129	10.8165	5.95865	9.67867e-07	0.000197537	5.61498	RHOD	0.67225	10.8165	6.34527	3.05411e-07	6.82133e-05	6.71546	10.5256	10.4457	10.4498	10.6861	10.5194	10.5312	10.433	10.5665	11.0829	11.4033	11.2619	11.0481	11.2285	11.2157	11.1188	11.0692
VTCN1	-0.615465	12.7098	-4.71386	4.00876e-05	0.00496898	2.04342	VTCN1	-0.71979	12.7098	-5.51289	3.6812e-06	0.000605224	4.31459	13.1518	13.0195	13.2223	13.3335	12.7625	13.1562	13.3004	13.2041	12.4412	12.5462	12.6457	12.2149	12.3719	12.7528	12.5346	12.606
HS.570988	0.609972	10.3278	4.52399	7.02802e-05	0.00815629	1.50744	HS.570988	0.622019	10.3278	4.61334	5.39863e-05	0.00623476	1.73357	9.85569	10.1519	10.1943	9.76306	9.92257	10.0142	9.86351	9.92023	10.8958	10.3774	10.4626	10.7171	10.8094	10.5829	10.5563	10.4562
ABCC5	-0.608456	8.75368	-5.17593	1.01072e-05	0.00160595	3.36248	ABCC5	-0.691708	8.75368	-5.88413	1.20972e-06	0.000230969	5.38751	9.12626	8.94337	9.05047	9.06005	8.72844	9.12154	9.08775	9.09056	8.36085	8.35403	8.32389	8.37456	8.16053	8.27394	8.69788	8.61398
PDLIM3	0.604575	5.38429	4.67729	4.46776e-05	0.00542432	1.93985	PDLIM3	0.776461	5.38429	6.00708	8.37352e-07	0.000168003	5.7424	5.04237	5.21665	5.27059	4.90013	4.98832	5.50638	5.04232	5.16141	5.86283	5.80486	5.7776	6.09029	5.85156	5.72777	5.69256	5.57614
NBL1	0.598188	9.98852	5.45999	4.3141e-06	0.00074552	4.17932	NBL1	0.550797	9.98852	5.02742	1.57583e-05	0.00210778	2.91502	9.53273	9.66464	9.32729	9.51015	9.58655	9.55536	9.43512	9.5816	10.1414	10.1729	9.88797	10.0358	10.0936	10.0591	10.2123	10.0625
HEATR4	0.595113	6.09886	4.53975	6.70907e-05	0.0078245	1.55174	HEATR4	0.60649	6.09886	4.62653	5.19218e-05	0.00614625	1.77091	5.7323	5.82972	5.70714	5.93879	6.02873	5.59582	5.91919	5.98949	6.5038	6.48855	5.99141	6.65016	6.35823	6.2155	6.58024	6.43443
PDGFD	-0.583382	6.72775	-4.57907	5.97412e-05	0.00703754	1.66244	PDGFD	-0.5907	6.72775	-4.6365	5.04121e-05	0.00602781	1.79917	6.79583	7.5073	7.39565	7.17915	7.06016	7.4343	6.95817	7.33563	6.70372	6.57832	6.55663	6.67646	6.63719	6.78451	6.52443	6.59827
SERPINA11	0.572919	5.67777	4.91833	2.18226e-05	0.0030753	2.62506	SERPINA11	0.594987	5.67777	5.10778	1.23934e-05	0.00172692	3.14595	5.26621	5.45372	5.28682	5.48729	5.54011	5.62769	5.41064	5.43322	5.95577	5.9529	6.01431	5.951	6.06906	6.09918	5.53711	6.08037
CUEDC1	0.571593	12.0299	5.42706	4.76192e-06	0.000793933	4.08451	CUEDC1	0.471183	12.0299	4.47371	8.14948e-05	0.00897391	1.33954	11.8259	11.6416	11.3407	11.5206	11.6431	11.7215	11.7391	11.6688	11.9905	12.1371	12.0503	12.0355	12.1562	12.2698	12.0957	12.0934
STK32B	-0.565288	7.82882	-4.92963	2.10996e-05	0.00300923	2.65731	STK32B	-0.561534	7.82882	-4.8969	2.32623e-05	0.00299312	2.54088	8.30513	7.77476	8.01157	7.94455	7.63266	7.97535	7.9312	7.88672	7.42639	7.34327	7.50559	7.51463	7.26967	7.32179	7.53326	7.65014
DHRS3	-0.563059	9.22371	-4.70604	4.10282e-05	0.00500693	2.02126	DHRS3	-0.626221	9.22371	-5.23395	8.49507e-06	0.00121359	3.50927	9.87175	9.78183	9.74989	10.0079	9.71876	9.55645	9.87637	9.73127	9.3418	9.15605	9.43499	8.97367	9.37801	9.20287	9.22098	9.3573
LIN7A	-0.537171	7.06197	-5.09743	1.2783e-05	0.00196518	3.13733	LIN7A	-0.495481	7.06197	-4.70182	4.15446e-05	0.00503692	1.98453	7.53906	7.40478	7.39432	7.45606	7.42335	7.41829	7.28857	7.27089	7.02208	6.94222	7.05032	6.79767	6.91705	6.87132	6.83321	7.02396
TH	0.531824	8.03116	5.02371	1.59342e-05	0.00238761	2.9262	TH	0.720529	8.03116	6.80625	7.81061e-08	1.98835e-05	8.03075	7.64433	8.08937	7.72053	7.95145	7.96123	8.02566	7.97322	8.1798	8.63113	8.56955	8.48695	8.60017	8.28381	8.25783	8.4331	8.55825
LHX4	0.52532	6.99172	4.97322	1.85268e-05	0.00270755	2.78181	LHX4	0.619448	6.99172	5.86434	1.28358e-06	0.000242745	5.33035	6.53633	6.90818	6.65109	6.6266	6.93303	7.01985	6.88533	7.05126	7.32852	7.14454	7.30776	7.41917	7.32794	7.13202	7.14671	7.21681
SEPT5	0.522828	7.94352	4.55496	6.41475e-05	0.00751827	1.59453	SEPT5	0.577359	7.94352	5.03004	1.56358e-05	0.00210328	2.92252	7.72767	7.37713	7.51247	7.55511	7.4254	7.50791	8.00855	7.85878	8.13883	8.01204	8.12566	8.20529	7.95784	8.12631	8.15534	8.02421
SLC7A2	0.519287	8.77844	5.07781	1.35556e-05	0.0020705	3.0811	SLC7A2	0.668629	8.77844	6.53813	1.72318e-07	4.07963e-05	7.2676	8.4294	8.61757	8.54075	8.38219	8.55925	8.43196	8.28651	8.32083	9.32567	9.12607	8.95264	9.24005	9.2358	8.92593	8.96226	8.92308
CORO2A	-0.505745	9.51457	-5.07552	1.36486e-05	0.00207136	3.07454	CORO2A	-0.582994	9.51457	-5.85076	1.33683e-06	0.000245345	5.29114	9.96704	9.68394	9.58462	9.59459	9.66879	9.68772	9.63637	9.55356	9.25123	9.10286	9.09858	9.04554	9.20373	9.17493	9.23806	9.19049
CEP135	0.505448	8.67102	4.87998	2.44652e-05	0.00334805	2.51566	CEP135	0.603822	8.67102	5.82976	1.42364e-06	0.000255339	5.23047	8.4597	8.5957	8.29851	8.33137	8.40645	8.43048	8.36954	8.54258	9.23187	9.07199	8.64951	9.1472	8.92749	8.89843	8.91528	8.96586
MAFB	-0.495881	8.92895	-4.45156	8.69776e-05	0.00971319	1.30423	MAFB	-0.497199	8.92895	-4.46339	8.40043e-05	0.00919611	1.31055	9.3551	9.17252	8.90488	8.88755	9.11816	8.84277	8.99697	8.84365	8.74939	8.56595	8.41061	8.60531	8.46363	8.48708	8.70984	8.67598
CYP2S1	0.482688	5.57148	4.73031	3.81784e-05	0.00480784	2.09006	CYP2S1	0.76132	5.57148	7.46087	1.1616e-08	3.76724e-06	9.86658	5.10571	5.40289	5.2002	4.98727	5.34851	5.31643	5.06553	5.26699	5.95798	5.9521	5.64289	6.18839	5.72912	5.52981	5.68006	5.68784
RTN1	0.464719	6.1961	5.10166	1.26223e-05	0.00196097	3.14945	RTN1	0.725213	6.1961	7.96135	2.78771e-09	9.99985e-07	11.2383	6.18648	6.01477	6.10881	5.85767	5.89699	5.888	5.71395	6.18188	6.81591	6.72837	6.67708	6.84721	6.61874	6.46292	6.49296	6.45198
XRCC3	0.457307	8.7039	4.92027	2.16971e-05	0.0030753	2.63058	XRCC3	0.512013	8.7039	5.50885	3.726e-06	0.000608365	4.30293	8.42341	8.5292	8.31021	8.48987	8.35035	8.43378	8.48797	8.71149	8.99651	8.94567	8.96987	8.88867	8.94762	8.68788	9.04615	8.90025
PFKFB3	0.456371	10.6026	4.70738	4.08649e-05	0.00500693	2.02507	PFKFB3	0.429214	10.6026	4.42726	9.34112e-05	0.00988608	1.20911	10.5532	10.1258	10.3893	10.2203	10.2273	10.3106	10.2393	10.4942	10.7352	10.8364	10.7377	10.6962	10.7864	10.6601	10.8373	10.8302
FAM57A	0.426473	9.25205	4.79716	3.13028e-05	0.00409444	2.27989	FAM57A	0.401352	9.25205	4.51458	7.22558e-05	0.00810737	1.45461	9.08863	9.07794	8.96711	9.18407	9.1209	9.18089	8.97841	9.14647	9.59277	9.42187	9.46166	9.44686	9.6926	9.32229	9.54551	9.46324
ENO2	0.419705	10.9006	4.45569	8.59297e-05	0.00964164	1.31578	ENO2	0.4177	10.9006	4.43439	9.1476e-05	0.00979952	1.22912	10.6249	10.6174	10.5866	10.7092	10.5786	10.6991	10.6308	10.7117	11.0515	11.1048	11.1052	10.9474	11.0631	11.0817	11.0589	11.0133
ATP6V1B1	0.38949	11.957	4.9434	2.02509e-05	0.0029057	2.69661	ATP6V1B1	0.43555	11.957	5.528	3.51811e-06	0.000582457	4.35825	11.761	11.7611	11.7384	11.8275	11.7562	11.8272	11.8155	11.8441	12.1586	12.2803	12.1248	12.2665	12.1283	12.2886	12.0612	12.1679
E. GENES UNIQUELY REGULATED BY E2+P4 IN ZR75-1 CELLS
ID	logFC	AveExpr	t	P.Value	adj.P.Val	B	VCx1	VCx2	VCx3	VCx4	PROGx1	PROGx2	PROGx3	PROGx4	E2sx1	E2sx2	E2sx3	E2sx4	E2s_PROGx1	E2s_PROGx2	E2s_PROGx3	E2s_PROGx4
TUBA3E	2.03936	7.48451	10.8608	1.31948e-12	1.35821e-09	18.4537	5.7371	6.51512	6.09809	6.15856	7.02854	7.53724	6.82745	7.17626	6.78319	6.63689	6.1582	7.23262	8.36509	8.08726	8.10825	8.10569
TUBA3C	1.74531	6.01255	8.73081	3.29068e-10	1.85492e-07	13.2606	5.28077	4.66366	4.71187	4.88777	5.08824	5.20632	5.61365	5.26055	5.28211	5.63343	5.18194	5.72104	6.64854	6.53886	6.74348	6.59442
TUBA3D	1.68449	8.48875	6.6189	1.35695e-07	3.56952e-05	7.50277	6.36805	8.19665	7.06798	7.18017	8.54547	8.11442	8.06767	7.70569	7.60742	8.32605	7.53778	8.56056	8.89279	8.89323	9.10333	8.66145
SEC14L2	1.30069	7.38148	6.57099	1.56348e-07	3.98015e-05	7.36669	6.01979	6.24285	5.62886	5.57259	6.02153	6.19578	6.14772	6.15637	6.2647	6.28897	5.78402	6.68884	7.11877	7.14146	7.35834	7.04828
SCGB1D2	1.14755	13.196	6.94036	5.26905e-08	1.64138e-05	8.41096	12.2995	12.6299	12.2765	12.698	13.252	13.5204	13.3592	13.2632	12.7847	12.7008	12.9858	12.6014	13.6481	13.7121	13.5898	13.5442
PNMT	1.10572	6.28997	5.69391	2.13903e-06	0.0004084	4.85303	5.34212	5.41087	4.92174	5.68739	6.35618	6.73266	6.21642	6.38149	5.70451	5.14473	5.45074	4.9458	6.0004	6.54486	6.72561	6.51413
LEPREL1	1.0906	7.08226	6.29783	3.51708e-07	8.24424e-05	6.58778	6.2241	6.10524	5.60707	5.98348	6.83184	6.2976	6.44226	6.41846	6.07845	6.10106	6.15367	6.49303	6.94081	6.80466	7.48373	7.05308
GOLSYN	1.07859	9.17499	7.57454	8.37981e-09	3.36258e-06	10.1731	8.56	8.18879	7.8555	8.1133	8.66216	8.96528	8.74231	9.0063	8.57156	8.21192	8.18547	8.24449	9.12228	9.00231	9.50904	9.39833
TTC21A	0.871667	6.72235	5.44819	4.46959e-06	0.000755839	4.14533	5.56779	5.90305	5.57193	5.52144	6.36148	6.46386	6.36619	6.43737	6.0746	5.96049	5.86777	5.61277	6.23615	6.66933	6.84873	6.29667
THOC5	0.845374	11.0371	8.05197	2.15941e-09	9.29526e-07	11.4692	10.6581	10.4456	10.4483	10.6278	10.5696	10.7311	10.6999	10.7452	10.7483	10.8234	10.9421	10.923	11.3182	11.354	11.4011	11.488
CBLN2	-0.831448	9.20954	-5.12769	1.16769e-05	0.00183079	3.22408	10.1718	10.126	10.7785	10.6064	10.2379	10.1042	10.1818	10.156	10.0214	9.71243	9.99772	9.51355	9.47327	9.27006	9.7777	9.83591
TFCP2L1	0.83007	6.05924	5.56082	3.1882e-06	0.000567524	4.4697	5.59585	5.4859	5.42616	5.55804	5.67725	6.24166	5.9857	5.63557	6.30707	5.90416	6.12504	6.23565	6.25651	6.28536	6.62094	6.22343
ABCC8	0.828383	6.8319	6.27728	3.73894e-07	8.65332e-05	6.529	6.15072	6.16987	6.00093	6.48386	6.55448	6.93993	6.72697	6.80621	6.46131	6.37225	6.49619	6.56621	6.77289	6.87324	7.28369	7.1891
VSTM2L	0.827945	6.28064	4.61217	5.41749e-05	0.00644518	1.75579	5.68043	5.91543	5.33534	5.3462	5.86121	6.1028	5.89636	5.63669	5.82874	5.53464	5.70473	5.98692	6.67593	6.09571	6.55328	6.26425
GRPR	0.801596	5.90712	6.05048	7.35475e-07	0.000155468	5.87885	5.59161	5.55684	5.63362	5.66351	5.55346	5.28294	5.56833	5.44409	6.1232	6.15603	5.67651	6.37939	6.48168	6.32313	6.50408	6.34308
NPNT	-0.78159	6.95467	-5.75594	1.77605e-06	0.000344655	5.03169	7.36188	7.41255	7.2167	7.18889	6.91548	7.07596	7.4782	7.06077	7.03841	6.50032	6.8801	6.94061	6.41211	6.39569	6.68919	6.55667
AKR1C3	0.767507	7.05487	4.61408	5.38691e-05	0.00644116	1.76119	6.10328	6.23275	5.57637	6.16084	6.66638	6.43102	6.70188	6.60994	6.36415	6.79498	5.98867	6.47026	6.92532	6.72506	7.07007	6.42283
ALOX5AP	0.757781	6.12905	4.8204	2.92123e-05	0.0038854	2.34599	5.4363	6.0124	5.41955	5.63931	5.96803	6.25567	5.9709	5.62811	5.88882	5.96932	5.7194	5.69076	6.31268	6.75873	6.27478	6.19249
TIMP1	0.722593	9.77461	4.47095	8.2159e-05	0.00930677	1.35855	9.23267	9.54882	9.27657	9.48838	9.70594	9.77731	9.38543	9.36873	9.87428	10.3937	9.91694	9.8157	10.3914	10.2313	10.0281	9.78605
HSD11B2	0.709401	9.1663	6.17347	5.09454e-07	0.000112723	6.23171	8.44308	8.32323	8.12065	8.38007	8.79653	8.88446	8.5214	8.89446	8.40263	8.32254	8.28555	8.27611	8.80607	9.17087	9.23088	8.89682
WNT3A	-0.675759	7.28466	-5.169	1.03188e-05	0.00162865	3.34261	7.96494	7.74353	7.88047	7.72681	7.58927	7.78183	7.70273	7.52046	7.44958	7.28794	7.26633	7.27975	6.95604	7.17086	7.2392	7.24662
AGR2	0.663678	10.7453	5.2385	8.38014e-06	0.00134966	3.54217	10.5261	10.2685	10.1289	10.4273	10.4752	10.6157	10.616	10.7545	10.5498	10.7475	10.6447	10.7043	10.9692	11.1447	10.9965	10.8952
OLR1	-0.653585	6.35005	-4.48395	7.90764e-05	0.00904412	1.395	6.82137	6.54209	6.25755	6.55834	6.28036	5.93399	6.12157	6.05388	6.1359	5.95704	6.29753	6.0613	5.95127	5.80972	5.76162	6.04239
DLG2	-0.646907	6.15344	-5.92092	1.08354e-06	0.000219256	5.50649	6.70705	6.60753	6.66221	6.5296	6.34078	6.28239	6.17337	6.47923	6.38027	6.51865	6.25799	6.00006	5.96523	5.99053	6.0202	5.94279
LOC644151	0.639786	9.0812	4.89968	2.30703e-05	0.00319408	2.57184	8.56327	8.5989	8.51007	8.56536	8.72383	9.02922	8.90257	8.87501	9.02744	9.39166	8.89863	9.06803	8.83516	9.36188	9.23772	9.36198
FKBP5	0.63766	10.1824	5.0295	1.56611e-05	0.00236163	2.94276	9.26033	9.38496	8.90029	8.87223	9.4215	9.41149	9.34924	9.52859	9.47506	9.07526	9.00785	9.23378	9.56828	9.63673	9.99862	9.76483
C1ORF116	0.629726	7.17532	4.74968	3.60445e-05	0.00461272	2.14503	6.12278	6.10018	5.64824	5.85187	6.45143	6.41002	6.1945	6.30662	5.64747	5.74218	5.61196	5.73929	6.49465	6.38941	6.89366	6.46425
CYP2A7	0.624421	5.25338	5.5161	3.64594e-06	0.000644162	4.34088	4.81974	5.01784	4.75865	4.7309	5.29703	5.29096	5.01073	5.10595	5.4004	5.3537	5.03592	5.32692	5.30912	5.46575	5.59505	5.45489
SOX2	-0.624415	6.21491	-4.96683	1.88835e-05	0.00274275	2.76355	6.29012	7.03354	6.87599	6.71128	6.89531	6.71891	6.79621	6.57869	6.27885	6.46837	6.13843	6.40245	6.19094	6.03621	6.31632	5.8698
SOSTDC1	-0.601888	9.27097	-4.77445	3.34886e-05	0.00433247	2.21534	10.0035	9.60738	10.0503	9.77632	9.67047	9.55012	9.62062	9.63417	9.59447	9.46617	9.52391	9.42349	9.16206	9.075	9.27729	9.51562
MXRA5	-0.583822	10.6976	-4.76841	3.40952e-05	0.00438697	2.19818	11.3056	11.3108	11.4507	10.9259	10.714	10.8845	11.1429	11.0439	11.2881	10.8241	10.9588	10.836	10.928	10.5861	10.4311	10.7126
EHD2	0.58233	6.51376	4.47498	8.11905e-05	0.00924127	1.36985	6.23424	6.23758	6.26899	5.99863	6.82038	6.60604	6.33439	6.39	6.58469	6.59187	6.33917	6.78594	6.58809	6.89232	6.81743	6.77092
SGPP2	0.581538	6.74922	4.46915	8.25935e-05	0.00931143	1.35352	6.06844	6.07731	6.00674	6.11414	6.59118	6.36138	6.53601	6.25505	6.24285	6.33319	6.07452	6.30085	6.44883	6.69519	6.99859	6.45018
TMEM40	-0.575555	6.90084	-4.89406	2.34597e-05	0.00322912	2.55582	7.31505	7.20467	7.30939	7.40297	6.74215	7.22651	6.94059	6.91036	6.9237	6.87331	6.81152	6.84909	6.73288	6.60377	6.84336	6.74984
RAD54L	0.564676	7.7219	4.4403	8.9903e-05	0.00994605	1.27271	7.04575	7.61032	7.32464	7.35117	7.71407	7.59134	7.92183	7.74872	7.77165	7.72167	7.91721	8.13443	7.61048	7.9915	8.07347	7.91514
TNS3	-0.545414	9.00753	-4.72298	3.90171e-05	0.00488746	2.06929	9.26256	9.29471	9.32758	9.39848	8.85647	9.1329	9.23018	8.88151	9.0375	8.62057	8.85815	8.7395	8.87881	8.53708	8.87253	8.81325
ABCB11	-0.534655	5.19975	-4.91319	2.21597e-05	0.00308606	2.61038	5.34903	5.35968	5.38724	5.47406	5.32917	5.07898	5.05711	5.01874	5.14715	5.02797	5.18586	5.23762	4.70076	4.8537	5.15372	4.72322
ARHGAP24	-0.523434	6.81112	-4.73536	3.761e-05	0.00476158	2.10439	7.29011	7.15498	7.27776	7.03252	7.15489	7.02402	7.03496	7.11011	7.09067	6.64659	6.76576	6.67983	6.72881	6.56437	6.7274	6.64104
TMEM173	-0.519483	8.22359	-4.67292	4.52599e-05	0.00546698	1.92748	8.53527	8.39699	8.42847	8.4522	8.71459	8.47054	8.0785	8.30878	8.28027	8.28211	8.14859	8.14493	7.90746	8.04367	7.83865	7.94522
MFGE8	0.519246	8.69867	4.86657	2.54618e-05	0.00346441	2.47745	8.51189	8.22695	8.30421	8.26095	8.47042	8.46353	8.33131	8.3775	8.80774	8.91408	8.74684	8.68967	8.80866	8.96541	8.89989	8.70702
AP1S2	0.514704	7.95751	4.6326	5.0998e-05	0.00612882	1.81348	7.57201	7.82907	7.75424	7.68205	8.10996	7.94751	7.71463	7.80671	8.27433	8.18991	7.87156	8.21596	8.32979	8.1095	8.40456	8.05235
FAM102A	0.493549	9.41302	4.50973	7.32962e-05	0.00846481	1.46737	8.96319	9.17743	9.15295	9.23734	8.99245	9.18368	9.27231	9.44945	9.61864	9.5003	9.54025	9.75164	9.72137	9.5298	9.61252	9.6414
FAM113B	-0.474924	11.227	-4.4844	7.89704e-05	0.00904412	1.39628	11.9961	11.5599	11.8599	11.7944	11.5209	11.62	11.6908	11.5969	11.4786	11.3283	11.4926	11.3106	11.2447	11.2574	11.3282	11.4803
LOC253012	-0.452067	6.05733	-4.86256	2.57677e-05	0.00348601	2.46602	6.29225	6.20695	6.26902	6.13879	6.31415	6.09331	6.10806	6.03955	6.1648	5.78917	5.88877	5.91287	5.7005	5.6444	5.81984	5.934
SLC25A25	0.446797	7.89012	4.70969	4.05867e-05	0.00500463	2.0316	7.78525	7.49888	7.70602	7.56934	7.54097	7.66346	7.52071	7.81428	8.05778	7.94045	7.92479	8.02212	7.98077	8.03059	8.13402	8.20129
CA12	0.441779	12.6083	4.44934	8.75472e-05	0.00973089	1.29801	12.656	12.181	12.4301	12.292	12.2296	12.375	12.3318	12.3914	12.6089	12.7077	12.8659	12.687	12.8291	12.9085	12.7878	12.8008
