# Supplementary material for: The unique transcriptional response produced by concurrent estrogen and progesterone treatment in breast cancer cells results in upregulation of growth factor pathways and switching from a Luminal A to a Basal-like subtype
Source: BMC Cancer. 2015 Oct 24;15:791. doi: 10.1186/s12885-015-1819-3 (PMC4620010; doi:10.1186/s12885-015-1819-3)
Supplement: Additional file 6: — Significantly enriched pathways in response to hormonal treatment in T-47D cells. (XLS 41 kb) [file 12885_2015_1819_MOESM6_ESM.xls]

## Sheet: Additional file 6 
A. SIGNIFICANTLY ENRICHED PATHWAYS IN GENES UPREGULATED BY P4 IN T-47D CELLS
Pathway Name	Pathway Id	Source Name	Organism	Pathway uploaded gene count	Genes in InnateDB for this entity	Genes Ratio	adj. Pathway p-value	Gene Symbols
E2F transcription factor network	15410	PID NCI	9606	5	64	0.08	0.000335318	CDC25A ; E2F1 ; E2F2 ; E2F7 ; MYC ;
Cell cycle	473	KEGG	9606	6	124	0.05	0.000279134	CDC25A ; CDC45 ; E2F1 ; E2F2 ; MYC ; PKMYT1 ;
Chronic myeloid leukemia	582	KEGG	9606	5	73	0.07	0.000214721	E2F1 ; E2F2 ; MYC ; RUNX1 ; STAT5A ;
Cyclin E associated events during G1/S transition	12965	REACTOME	9606	3	14	0.21	0.000296042	CDC25A ; MYC ; PKMYT1 ;
Aldosterone-regulated sodium reabsorption	8110	KEGG	9606	4	42	0.1	0.000251529	ATP1A1 ; ATP1B1 ; HSD11B2 ; SGK1 ;
E2F mediated regulation of DNA replication	12968	REACTOME	9606	3	17	0.18	0.000342882	CDC25A ; CDC45 ; E2F1 ;
G1/S-Specific Transcription	12963	REACTOME	9606	3	17	0.18	0.000342882	CDC25A ; CDC45 ; E2F1 ;
Acute myeloid leukemia	424	KEGG	9606	4	57	0.07	0.000567687	MYC ; RUNX1 ; STAT5A ; ZBTB16 ;
Pathways in cancer	4397	KEGG	9606	7	323	0.02	0.00160091	E2F1 ; E2F2 ; MYC ; RAD51 ; RUNX1 ; STAT5A ; ZBTB16 ;
Linoleic acid (LA) metabolism	13488	REACTOME	9606	2	6	0.33	0.00153192	ACSL1 ; FADS1 ;
Binding of RNA by Insulin-like Growth Factor-2 mRNA Binding Proteins (IGF2BPs/IMPs/VICKZs)	13770	REACTOME	9606	2	7	0.29	0.00196114	CD44 ; MYC ;
Cyclin A:Cdk2-associated events at S phase entry	15018	PID NCI	9606	2	9	0.22	0.0030881	CDC25A ; MYC ;
Ion transport by P-type ATPases	13134	REACTOME	9606	3	41	0.07	0.00288019	ATP1A1 ; ATP1B1 ; FXYD3 ;
Bladder cancer	514	KEGG	9606	3	42	0.07	0.00288722	E2F1 ; E2F2 ; MYC ;
CDC6 association with the ORC:origin complex	12958	REACTOME	9606	2	11	0.18	0.00359012	E2F1 ; E2F2 ;
alpha-linolenic acid (ALA) metabolism	13489	REACTOME	9606	2	11	0.18	0.00359012	ACSL1 ; FADS1 ;
Il-2 receptor beta chain in t cell activation	4011	PID BIOCARTA	9606	3	49	0.06	0.00378971	E2F1 ; MYC ; STAT5A ;
Cyclin A/B1 associated events during G2/M transition	12973	REACTOME	9606	2	14	0.14	0.0052757	CDC25A ; PKMYT1 ;
Association of licensing factors with the pre-replicative complex	12933	REACTOME	9606	2	15	0.13	0.00549408	E2F1 ; E2F2 ;
Cyclin A:Cdk2-associated events at S phase entry	12955	REACTOME	9606	2	15	0.13	0.00549408	CDC25A ; MYC ;
Nuclear signaling by ERBB4	13262	REACTOME	9606	2	17	0.12	0.00675938	CXCL12 ; STAT5A ;
Pancreatic cancer	593	KEGG	9606	3	70	0.04	0.00833103	E2F1 ; E2F2 ; RAD51 ;
Metabolic pathways	4373	KEGG	9606	11	1115	0.01	0.00817495	ACSL1 ; CHPT1 ; CTPS1 ; CYP27A1 ; DEGS1 ; HSD11B2 ; IMPDH1 ; P4HA2 ; PNMT ; POLE2 ; RDH16 ;
Tumor suppressor arf inhibits ribosomal biogenesis	4089	PID BIOCARTA	9606	2	21	0.1	0.00909505	E2F1 ; MYC ;
Inhibition of cellular proliferation by gleevec	3946	PID BIOCARTA	9606	2	22	0.09	0.00924077	MYC ; STAT5A ;
Proximal tubule bicarbonate reclamation	10353	KEGG	9606	2	22	0.09	0.00924077	ATP1A1 ; ATP1B1 ;
Cyclins and cell cycle regulation	4145	PID BIOCARTA	9606	2	23	0.09	0.00939977	CDC25A ; E2F1 ;
G0 and Early G1	12962	REACTOME	9606	2	23	0.09	0.00939977	CDC25A ; E2F1 ;
Small cell lung cancer	527	KEGG	9606	3	84	0.04	0.0107103	E2F1 ; E2F2 ; MYC ;
CD40/CD40L signaling	14909	PID NCI	9606	2	25	0.08	0.0103759	MYC ; STAT5A ;
Cell cycle: g1/s check point	3958	PID BIOCARTA	9606	2	26	0.08	0.0108626	CDC25A ; E2F1 ;
Activation of the pre-replicative complex	15357	PID NCI	9606	2	28	0.07	0.0121913	CDC45 ; POLE2 ;
Activation of the pre-replicative complex	12957	REACTOME	9606	2	29	0.07	0.0126781	CDC45 ; POLE2 ;
Activation of ATR in response to replication stress	15020	PID NCI	9606	2	32	0.06	0.0149359	CDC25A ; CDC45 ;
IL2 signaling events mediated by PI3K	15791	PID NCI	9606	2	35	0.06	0.0172919	E2F1 ; MYC ;
ATR signaling pathway	15654	PID NCI	9606	2	37	0.05	0.0182472	CDC25A ; RAD51 ;
Activation of ATR in response to replication stress	12901	REACTOME	9606	2	37	0.05	0.0182472	CDC25A ; CDC45 ;
Cyclin D associated events in G1	12969	REACTOME	9606	2	38	0.05	0.0187212	E2F1 ; E2F2 ;
TGF beta Receptor	15911	NETPATH	9606	4	219	0.02	0.0192708	CD44 ; CDC25A ; MYC ; RUNX1 ;
Tyrosine metabolism	575	KEGG	9606	2	40	0.05	0.0196622	LCMT1 ; PNMT ;
Carbohydrate digestion and absorption	10389	KEGG	9606	2	41	0.05	0.0201291	ATP1A1 ; ATP1B1 ;
FSH	15929	NETPATH	9606	2	44	0.05	0.0225165	GJA1 ; SGK1 ;
Non-small cell lung cancer	444	KEGG	9606	2	54	0.04	0.0324846	E2F1 ; E2F2 ;
Validated targets of C-MYC transcriptional repression	15263	PID NCI	9606	2	61	0.03	0.039933	MYC ; NDRG1 ;
Glioma	523	KEGG	9606	2	62	0.03	0.0402691	E2F1 ; E2F2 ;
HIF-1-alpha transcription factor network	15518	PID NCI	9606	2	64	0.03	0.0409427	CXCL12 ; NDRG1 ;
Validated nuclear estrogen receptor alpha network	15063	PID NCI	9606	2	64	0.03	0.0409427	MYC ; STAT5A ;
Regulation of Telomerase	15864	PID NCI	9606	2	65	0.03	0.04128	E2F1 ; MYC ;
AP-1 transcription factor network	15318	PID NCI	9606	2	67	0.03	0.0427939	GJA1 ; MYC ;
Glucocorticoid receptor regulatory network	15321	PID NCI	9606	2	69	0.03	0.044301	FKBP5 ; SGK1 ;
Melanoma	490	KEGG	9606	2	70	0.03	0.0437767	E2F1 ; E2F2 ;
PPAR signaling pathway	566	KEGG	9606	2	70	0.03	0.0437767	ACSL1 ; CYP27A1 ;
Bile secretion	10379	KEGG	9606	2	71	0.03	0.0433024	ATP1A1 ; ATP1B1 ;
Gastric acid secretion	10356	KEGG	9606	2	71	0.03	0.0433024	ATP1A1 ; ATP1B1 ;
p73 transcription factor network	15377	PID NCI	9606	2	75	0.03	0.0470341	MYC ; RAD51 ;
EGFR1	15908	NETPATH	9606	5	472	0.01	0.0470839	ATP1A1 ; GJA1 ; MYC ; PDLIM1 ; STAT5A ;
Cardiac muscle contraction	4399	KEGG	9606	2	76	0.03	0.0465267	ATP1A1 ; ATP1B1 ;
Validated targets of C-MYC transcriptional activation	15279	PID NCI	9606	2	77	0.03	0.0468442	CDC25A ; MYC ;
Protein digestion and absorption	10383	KEGG	9606	2	79	0.03	0.0482693	ATP1A1 ; ATP1B1 ;
IL2	15918	NETPATH	9606	2	81	0.02	0.0496871	SGK1 ; STAT5A ;
Salivary secretion	10375	KEGG	9606	2	82	0.02	0.0499868	ATP1A1 ; ATP1B1 ;
B. SIGNIFICANTLY ENRICHED PATHWAYS IN GENES DOWNREGULATED BY P4 IN T-47D CELLS
Pathway Name	Pathway Id	Source Name	Organism	Pathway uploaded gene count	Genes in InnateDB for this entity	Genes Ratio	adj. Pathway p-value	Gene Symbols
Cell cycle	473	KEGG	9606	13	124	0.1	6.49e-07	BUB1B ; CCNA2 ; CCND3 ; CDK1 ; CDKN1A ; CDKN2C ; CDKN2D ; CHEK1 ; ESPL1 ; MCM2 ; MCM5 ; MCM7 ; TGFB3 ;
Activation of ATR in response to replication stress	15020	PID NCI	9606	8	32	0.25	3.88e-07	CHEK1 ; MCM10 ; MCM2 ; MCM5 ; MCM7 ; RFC2 ; RFC3 ; RPA2 ;
DNA replication	441	KEGG	9606	8	35	0.23	5.62e-07	MCM2 ; MCM5 ; MCM7 ; POLA2 ; PRIM1 ; RFC2 ; RFC3 ; RPA2 ;
Resolution of Sister Chromatid Cohesion	12939	REACTOME	9606	11	100	0.11	1.45e-06	AURKB ; BUB1B ; CDCA5 ; CDCA8 ; CDK1 ; CENPA ; KIF2C ; MLF1IP ; SGOL1 ; SKA1 ; ZWINT ;
Activation of the pre-replicative complex	15357	PID NCI	9606	7	28	0.25	1.34e-06	MCM10 ; MCM2 ; MCM5 ; MCM7 ; POLA2 ; PRIM1 ; RPA2 ;
ATR signaling pathway	15654	PID NCI	9606	7	37	0.19	8.01e-06	CCNA2 ; CHEK1 ; MCM2 ; MCM7 ; RFC2 ; RFC3 ; RPA2 ;
Aurora B signaling	15698	PID NCI	9606	7	39	0.18	1.04e-05	AURKB ; CDCA8 ; CENPA ; KIF23 ; KIF2C ; SGOL1 ; STMN1 ;
Separation of Sister Chromatids	12942	REACTOME	9606	12	161	0.07	1.27e-05	AURKB ; BUB1B ; CDCA5 ; CDCA8 ; CENPA ; ESPL1 ; KIF2C ; MLF1IP ; SGOL1 ; SKA1 ; UBE2C ; ZWINT ;
Mitotic Prometaphase	15617	PID NCI	9606	9	84	0.11	1.65e-05	AURKB ; BUB1B ; CDCA8 ; CENPA ; KIF2C ; MLF1IP ; SGOL1 ; SKA1 ; ZWINT ;
E2F transcription factor network	15410	PID NCI	9606	8	64	0.13	1.99e-05	CASP7 ; CCNA2 ; CCND3 ; CDK1 ; CDKN1A ; CDKN2C ; TK1 ; TYMS ;
Mitotic Prometaphase	12940	REACTOME	9606	9	87	0.1	1.89e-05	AURKB ; BUB1B ; CDCA8 ; CENPA ; KIF2C ; MLF1IP ; SGOL1 ; SKA1 ; ZWINT ;
Fanconi anemia pathway	15101	PID NCI	9606	7	45	0.16	1.87e-05	BLM ; CHEK1 ; FANCG ; RFC2 ; RFC3 ; RPA2 ; UBE2T ;
Cyclins and cell cycle regulation	4145	PID BIOCARTA	9606	5	23	0.22	0.000122261	CCND3 ; CDK1 ; CDKN1A ; CDKN2C ; CDKN2D ;
Polymerase switching	12951	REACTOME	9606	4	13	0.31	0.000194197	POLA2 ; PRIM1 ; RFC2 ; RFC3 ;
Polymerase switching on the C-strand of the telomere	12914	REACTOME	9606	4	13	0.31	0.000194197	POLA2 ; PRIM1 ; RFC2 ; RFC3 ;
Switching of origins to a post-replicative state	12947	REACTOME	9606	3	6	0.5	0.000468829	MCM2 ; MCM5 ; MCM7 ;
Removal of licensing factors from origins	12932	REACTOME	9606	4	17	0.24	0.000563622	MCM10 ; MCM2 ; MCM5 ; MCM7 ;
Cell cycle: g2/m checkpoint	3977	PID BIOCARTA	9606	4	21	0.19	0.00130386	CDK1 ; CDKN1A ; CDKN2D ; CHEK1 ;
Unwinding of DNA	12952	REACTOME	9606	3	11	0.27	0.00308512	MCM2 ; MCM5 ; MCM7 ;
Homologous recombination	2808	KEGG	9606	4	28	0.14	0.00368001	BLM ; RAD51C ; RAD54L ; RPA2 ;
Phosphorylation of proteins involved in the G2/M transition by Cyclin A:Cdc2 complexes	12972	REACTOME	9606	2	3	0.67	0.00450922	CCNA2 ; CDK1 ;
Rb tumor suppressor/checkpoint signaling in response to dna damage	3939	PID BIOCARTA	9606	3	13	0.23	0.0042039	CDK1 ; CDKN1A ; CHEK1 ;
Removal of the Flap Intermediate	15624	PID NCI	9606	3	13	0.23	0.0042039	POLA2 ; PRIM1 ; RPA2 ;
Assembly of the pre-replicative complex	15028	PID NCI	9606	3	14	0.21	0.00497239	MCM2 ; MCM5 ; MCM7 ;
DNA Replication Pre-Initiation	14984	PID NCI	9606	3	14	0.21	0.00497239	MCM2 ; MCM5 ; MCM7 ;
Prostate cancer	544	KEGG	9606	6	88	0.07	0.00548351	CDKN1A ; CREB3L2 ; CREB3L4 ; EGFR ; PIK3R1 ; TCF7L1 ;
Assembly of the pre-replicative complex	12961	REACTOME	9606	3	15	0.2	0.00505556	MCM2 ; MCM5 ; MCM7 ;
Gli processing signaling ( Hedgehog signaling pathway )	9744	INOH	9606	3	15	0.2	0.00505556	CDKN1A ; CDKN2C ; CDKN2D ;
Repair synthesis for gap-filling by DNA polymerase in TC-NER	13845	REACTOME	9606	3	15	0.2	0.00505556	RFC2 ; RFC3 ; RPA2 ;
Repair synthesis of patch ~27-30 bases long by DNA polymerase	13852	REACTOME	9606	3	15	0.2	0.00505556	RFC2 ; RFC3 ; RPA2 ;
G1/S Transition	15738	PID NCI	9606	3	16	0.19	0.00601397	MCM2 ; MCM5 ; MCM7 ;
HIF-1-alpha transcription factor network	15518	PID NCI	9606	5	64	0.08	0.00686633	ADM ; BNIP3 ; CITED2 ; PGM1 ; PLIN2 ;
Ci/Gli processing signaling ( Hedgehog signaling pathway )	9605	INOH	9606	3	17	0.18	0.00689455	CDKN1A ; CDKN2C ; CDKN2D ;
Cyclin D associated events in G1	12969	REACTOME	9606	4	38	0.11	0.00703584	CCND3 ; CDKN1A ; CDKN2C ; CDKN2D ;
Melanogenesis	595	KEGG	9606	6	98	0.06	0.00725423	ADCY3 ; CREB3L2 ; CREB3L4 ; FZD2 ; FZD4 ; TCF7L1 ;
Cdk regulation of dna replication	4012	PID BIOCARTA	9606	3	18	0.17	0.00748847	MCM2 ; MCM5 ; MCM7 ;
Regulation of cell cycle progression by plk3	4109	PID BIOCARTA	9606	3	18	0.17	0.00748847	CASP7 ; CDK1 ; CHEK1 ;
Chk1/Chk2(Cds1) mediated inactivation of Cyclin B:Cdk1 complex	15464	PID NCI	9606	2	5	0.4	0.00768261	CDK1 ; CHEK1 ;
DNA replication initiation	14993	PID NCI	9606	2	5	0.4	0.00768261	POLA2 ; PRIM1 ;
DNA replication initiation	12948	REACTOME	9606	2	5	0.4	0.00768261	POLA2 ; PRIM1 ;
Telomere C-strand synthesis initiation	15651	PID NCI	9606	2	5	0.4	0.00768261	POLA2 ; PRIM1 ;
Orc1 removal from chromatin	12931	REACTOME	9606	5	70	0.07	0.00796687	CCNA2 ; CDKN1A ; MCM2 ; MCM5 ; MCM7 ;
PLK1 signaling events	15874	PID NCI	9606	4	43	0.09	0.0089471	BUB1B ; CDK1 ; MLF1IP ; SGOL1 ;
Signaling without Hh ( Hedgehog signaling pathway )	9598	INOH	9606	3	21	0.14	0.00994502	CDKN1A ; CDKN2C ; CDKN2D ;
Inhibition of replication initiation of damaged DNA by Rb/E2F1	15731	PID NCI	9606	2	6	0.33	0.0106171	POLA2 ; PRIM1 ;
Kinesins	13100	REACTOME	9606	3	22	0.14	0.0108251	KIF15 ; KIF23 ; KIF2C ;
Regulation of APC/C activators between G1/S and early anaphase	12929	REACTOME	9606	3	22	0.14	0.0108251	CCNA2 ; CDK1 ; UBE2C ;
Mismatch repair	2814	KEGG	9606	3	23	0.13	0.0121319	RFC2 ; RFC3 ; RPA2 ;
a6b1 and a6b4 Integrin signaling	15252	PID NCI	9606	3	24	0.13	0.013516	EGFR ; PIK3R1 ; PMP22 ;
Activation of NIMA Kinases NEK9, NEK6, NEK7	12936	REACTOME	9606	2	7	0.29	0.0131091	CDK1 ; NEK6 ;
Cdc25 and chk1 regulatory pathway in response to dna damage	3962	PID BIOCARTA	9606	2	7	0.29	0.0131091	CDK1 ; CHEK1 ;
Pyrimidine salvage reactions	13631	REACTOME	9606	2	7	0.29	0.0131091	TK1 ; UCK2 ;
Meiotic Recombination	13921	REACTOME	9606	4	53	0.08	0.0163466	BLM ; HIST1H2BD ; RAD51C ; RPA2 ;
DNA strand elongation	14971	PID NCI	9606	2	8	0.25	0.015608	POLA2 ; PRIM1 ;
Lagging Strand Synthesis	15772	PID NCI	9606	2	8	0.25	0.015608	POLA2 ; PRIM1 ;
Leading Strand Synthesis	12953	REACTOME	9606	2	8	0.25	0.015608	POLA2 ; PRIM1 ;
Pyrimidine salvage reactions	15649	PID NCI	9606	2	8	0.25	0.015608	TK1 ; UCK2 ;
Telomere C-strand (Lagging Strand) Synthesis	15676	PID NCI	9606	2	8	0.25	0.015608	POLA2 ; PRIM1 ;
Hh signaling pathway ( Hedgehog signaling pathway )	10083	INOH	9606	3	27	0.11	0.0160823	CDKN1A ; CDKN2C ; CDKN2D ;
IL2 signaling events mediated by STAT5	15584	PID NCI	9606	3	28	0.11	0.0176087	CCNA2 ; CCND3 ; PIK3R1 ;
Removal of licensing factors from origins	15389	PID NCI	9606	4	57	0.07	0.0186394	MCM10 ; MCM2 ; MCM5 ; MCM7 ;
Phenylalanine and tyrosine catabolism	13580	REACTOME	9606	2	9	0.22	0.018339	CCBL1 ; FAH ;
Processive synthesis on the lagging strand	12950	REACTOME	9606	2	9	0.22	0.018339	POLA2 ; PRIM1 ;
Pathways in cancer	4397	KEGG	9606	10	323	0.03	0.0195862	CDKN1A ; EGFR ; FZD2 ; FZD4 ; LAMA3 ; MECOM ; PIK3R1 ; RASSF1 ; TCF7L1 ; TGFB3 ;
Activated NOTCH1 Transmits Signal to the Nucleus	13295	REACTOME	9606	3	30	0.1	0.0195475	ARRB1 ; DLL1 ; NUMB ;
Mammalian Hh signaling pathway ( Hedgehog signaling pathway )	9877	INOH	9606	3	30	0.1	0.0195475	CDKN1A ; CDKN2C ; CDKN2D ;
Pyrimidine metabolism	409	KEGG	9606	5	96	0.05	0.0208675	POLA2 ; PRIM1 ; TK1 ; TYMS ; UCK2 ;
Aurora A signaling	15046	PID NCI	9606	3	31	0.1	0.0209256	AURKB ; CENPA ; TACC3 ;
GAB1 signalosome	13212	REACTOME	9606	2	11	0.18	0.0246624	EGFR ; PIK3R1 ;
Gab1 signalosome	15378	PID NCI	9606	2	11	0.18	0.0246624	EGFR ; PIK3R1 ;
Inhibition of replication initiation of damaged DNA by RB1/E2F1	12966	REACTOME	9606	2	11	0.18	0.0246624	POLA2 ; PRIM1 ;
Tryptophan catabolism	13575	REACTOME	9606	2	11	0.18	0.0246624	CCBL1 ; KYNU ;
Trefoil factors initiate mucosal healing	4063	PID BIOCARTA	9606	3	35	0.09	0.0274035	CASP7 ; EGFR ; PIK3R1 ;
Validated transcriptional targets of AP1 family members Fra1 and Fra2	14994	PID NCI	9606	3	35	0.09	0.0274035	CCL2 ; CCNA2 ; LAMA3 ;
P53 signaling pathway	597	KEGG	9606	4	68	0.06	0.0288412	CCND3 ; CDK1 ; CDKN1A ; CHEK1 ;
Cdc20:Phospho-APC/C mediated degradation of Cyclin A	13830	REACTOME	9606	4	69	0.06	0.0299984	BUB1B ; CCNA2 ; CDK1 ; UBE2C ;
FOXM1 transcription factor network	15700	PID NCI	9606	3	37	0.08	0.0305703	AURKB ; CDK1 ; CENPA ;
Signaling by SCF-KIT	13325	REACTOME	9606	3	37	0.08	0.0305703	CHEK1 ; GRB10 ; PIK3R1 ;
Pancreatic cancer	593	KEGG	9606	4	70	0.06	0.0305008	ARHGEF6 ; EGFR ; PIK3R1 ; TGFB3 ;
B cell survival pathway	4045	PID BIOCARTA	9606	2	13	0.15	0.0311371	CASP7 ; PIK3R1 ;
Recycling pathway of L1	15548	PID NCI	9606	2	13	0.15	0.0311371	DPYSL2 ; NUMB ;
Chronic myeloid leukemia	582	KEGG	9606	4	73	0.05	0.0341222	CDKN1A ; MECOM ; PIK3R1 ; TGFB3 ;
Purine metabolism	503	KEGG	9606	6	158	0.04	0.0348885	ADCY3 ; AK4 ; GMPS ; PGM1 ; POLA2 ; PRIM1 ;
Cyclin A/B1 associated events during G2/M transition	12973	REACTOME	9606	2	14	0.14	0.0349297	CCNA2 ; CDK1 ;
Cyclin A:Cdk2-associated events at S phase entry	12955	REACTOME	9606	2	15	0.13	0.0395827	CCNA2 ; CDKN1A ;
Bladder cancer	514	KEGG	9606	3	42	0.07	0.039767	CDKN1A ; EGFR ; RASSF1 ;
Pyrimidine Nucleotides and Nucleosides metabolism ( Pyrimidine Nucleotides and Nucleosides metabolism )	10141	INOH	9606	3	43	0.07	0.0419597	TK1 ; TYMS ; UCK2 ;
Ephrin B reverse signaling	15425	PID NCI	9606	2	16	0.13	0.0431264	EFNB2 ; PIK3R1 ;
Fanconi Anemia pathway	15011	PID NCI	9606	2	16	0.13	0.0431264	FANCG ; UBE2T ;
Deposition of New CENPA-containing Nucleosomes at the Centromere	12912	REACTOME	9606	3	44	0.07	0.0425187	CENPA ; HIST1H2BD ; MLF1IP ;
Nucleotide excision repair	2801	KEGG	9606	3	44	0.07	0.0425187	RFC2 ; RFC3 ; RPA2 ;
Vasopressin-regulated water reabsorption	8109	KEGG	9606	3	44	0.07	0.0425187	ADCY3 ; CREB3L2 ; CREB3L4 ;
APC/C:Cdc20 mediated degradation of Cyclin B	15181	PID NCI	9606	2	17	0.12	0.0445658	CDK1 ; UBE2C ;
E-cadherin signaling in keratinocytes	15730	PID NCI	9606	2	17	0.12	0.0445658	EGFR ; PIK3R1 ;
E2F mediated regulation of DNA replication	12968	REACTOME	9606	2	17	0.12	0.0445658	CDK1 ; TYMS ;
G1/S-Specific Transcription	12963	REACTOME	9606	2	17	0.12	0.0445658	CDK1 ; TYMS ;
Phosphorylation of the APC/C	12924	REACTOME	9606	2	17	0.12	0.0445658	CDK1 ; UBE2C ;
Agrin in postsynaptic differentiation	4033	PID BIOCARTA	9606	3	47	0.06	0.0471416	ARHGEF6 ; EGFR ; LAMA3 ;
Switching of origins to a post-replicative state	15777	PID NCI	9606	3	47	0.06	0.0471416	MCM2 ; MCM5 ; MCM7 ;
APC/C:Cdc20 mediated degradation of mitotic proteins	15419	PID NCI	9606	2	18	0.11	0.0467974	BUB1B ; UBE2C ;
Inactivation of APC/C via direct inhibition of the APC/C complex	14987	PID NCI	9606	2	18	0.11	0.0467974	BUB1B ; UBE2C ;
One carbon pool by folate	417	KEGG	9606	2	18	0.11	0.0467974	MTHFD1 ; TYMS ;
Gap junction	436	KEGG	9606	4	86	0.05	0.0468575	ADCY3 ; CDK1 ; EGFR ; TUBB ;
Progesterone-mediated oocyte maturation	5712	KEGG	9606	4	86	0.05	0.0468575	ADCY3 ; CCNA2 ; CDK1 ; PIK3R1 ;
APC-Cdc20 mediated degradation of Nek2A	15563	PID NCI	9606	2	19	0.11	0.049789	BUB1B ; UBE2C ;
Folate metabolism ( Folate metabolism )	10302	INOH	9606	2	19	0.11	0.049789	MTHFD1 ; TYMS ;
Signaling by constitutively active EGFR	13690	REACTOME	9606	2	19	0.11	0.049789	EGFR ; PIK3R1 ;
C. SIGNIFICANTLY ENRICHED PATHWAYS IN GENES UPREGULATED BY E2+P4 IN T-47D CELLS
Pathway Name	Pathway Id	Source Name	Organism	Pathway uploaded gene count	Genes in InnateDB for this entity	Genes Ratio	Pathway p-value (corrected)	Gene Symbols
Acute myeloid leukemia	424	KEGG	9606	3	57	0.05	0.000147415	MYC ; RUNX1 ; ZBTB16 ;
Binding of RNA by Insulin-like Growth Factor-2 mRNA Binding Proteins (IGF2BPs/IMPs/VICKZs)	13770	REACTOME	9606	2	7	0.29	7.80525e-05	CD44 ; MYC ;
FSH	15929	NETPATH	9606	2	44	0.05	0.00230434	GJA1 ; SGK1 ;
Validated transcriptional targets of deltaNp63 isoforms	15671	PID NCI	9606	2	47	0.04	0.00197215	RUNX1 ; SEC14L2 ;
TGF beta Receptor	15911	NETPATH	9606	3	219	0.01	0.00162105	CD44 ; MYC ; RUNX1 ;
AP-1 transcription factor network	15318	PID NCI	9606	2	67	0.03	0.00266438	GJA1 ; MYC ;
Glucocorticoid receptor regulatory network	15321	PID NCI	9606	2	69	0.03	0.00242095	FKBP5 ; SGK1 ;
Chronic myeloid leukemia	582	KEGG	9606	2	73	0.03	0.00236858	MYC ; RUNX1 ;
Pathways in cancer	4397	KEGG	9606	3	323	0.01	0.00277235	MYC ; RUNX1 ; ZBTB16 ;
D. SIGNIFICANTLY ENRICHED PATHWAYS IN GENES DOWNREGULATED BY E2+P4 IN T-47D CELLS
Pathway Name	Pathway Id	Source Name	Organism	Pathway uploaded gene count	Genes in InnateDB for this entity	Genes Ratio	Pathway p-value (corrected)	Gene Symbols
DNA replication	441	KEGG	9606	3	35	0.09	0.000340514	POLA2 ; POLE2 ; SSBP1 ;
DNA replication initiation	14993	PID NCI	9606	2	5	0.4	7.73e-05	POLA2 ; POLE2 ;
DNA replication initiation	12948	REACTOME	9606	2	5	0.4	7.73e-05	POLA2 ; POLE2 ;
Telomere C-strand synthesis initiation	12915	REACTOME	9606	2	5	0.4	7.73e-05	POLA2 ; POLE2 ;
Telomere C-strand synthesis initiation	15651	PID NCI	9606	2	5	0.4	7.73e-05	POLA2 ; POLE2 ;
Metabolic pathways	4373	KEGG	9606	8	1115	0.01	0.000285175	ACSL1 ; CHPT1 ; CTPS1 ; DEGS1 ; P4HA2 ; POLA2 ; POLE2 ; PTGES ;
Pyrimidine metabolism	409	KEGG	9606	3	96	0.03	0.0010019	CTPS1 ; POLA2 ; POLE2 ;
Mismatch repair	2814	KEGG	9606	2	23	0.09	0.00120175	EXO1 ; SSBP1 ;
Activation of the pre-replicative complex	15357	PID NCI	9606	2	28	0.07	0.00142979	POLA2 ; POLE2 ;
Homologous recombination	2808	KEGG	9606	2	28	0.07	0.00142979	RAD51 ; SSBP1 ;
Activation of the pre-replicative complex	12957	REACTOME	9606	2	29	0.07	0.0013948	POLA2 ; POLE2 ;
PPAR signaling pathway	566	KEGG	9606	2	70	0.03	0.00732315	ACSL1 ; ANGPTL4 ;
Transcriptional Regulation of White Adipocyte Differentiation	13879	REACTOME	9606	2	78	0.03	0.00834398	ANGPTL4 ; CCND3 ;
PPARA Activates Gene Expression	13457	REACTOME	9606	2	110	0.02	0.0150185	ACSL1 ; ANGPTL4 ;
Purine metabolism	503	KEGG	9606	2	158	0.01	0.0277482	POLA2 ; POLE2 ;
