# Supplementary material for: The unique transcriptional response produced by concurrent estrogen and progesterone treatment in breast cancer cells results in upregulation of growth factor pathways and switching from a Luminal A to a Basal-like subtype
Source: BMC Cancer. 2015 Oct 24;15:791. doi: 10.1186/s12885-015-1819-3 (PMC4620010; doi:10.1186/s12885-015-1819-3)
Supplement: Additional file 7: — Significantly enriched pathways in response to hormonal treatments in ZR-75-1 cells. (XLS 10 kb) [file 12885_2015_1819_MOESM7_ESM.xls]

## Sheet: Additional file 7 
A. SIGNIFICANTLY ENRICHED PATHWAYS IN GENES UPREGULATED BY E2+P4 COTREATMENT IN ZR75-1 CELLS
Pathway Name	Pathway Id	Source Name	Organism	Pathway uploaded gene count	Genes in InnateDB for this entity	Genes Ratio	adj. Pathway p-value	Gene Symbols
Downregulated of mta-3 in er-negative breast tumors	3959	PID BIOCARTA	9606	3	18	0.17	0.000259359	CTSD ; GREB1 ; PDZK1 ;
Validated nuclear estrogen receptor alpha network	15063	PID NCI	9606	4	64	0.06	0.000215219	CTSD ; GREB1 ; PGR ; TFF1 ;
Aldosterone-regulated sodium reabsorption	8110	KEGG	9606	3	42	0.07	0.00116678	IRS1 ; SCNN1B ; SCNN1G ;
How progesterone initiates the oocyte maturation	4077	PID BIOCARTA	9606	2	23	0.09	0.00823243	ADCY1 ; PGR ;
IGF1 signaling pathway ( IGF1 signaling pathway )	10238	INOH	9606	2	36	0.06	0.0160598	IGFBP4 ; IRS1 ;
mTOR signaling pathway	15244	PID NCI	9606	2	40	0.05	0.0164633	DEPTOR ; IRS1 ;
Taste transduction	547	KEGG	9606	2	51	0.04	0.0226623	SCNN1B ; SCNN1G ;
Stimuli-sensing channels	13099	REACTOME	9606	2	55	0.04	0.0229476	SCNN1B ; SCNN1G ;
Notch	15907	NETPATH	9606	2	76	0.03	0.0378505	HEY2 ; LEF1 ;
Gap junction	436	KEGG	9606	2	86	0.02	0.039085	ADCY1 ; TUBA3E ;
Progesterone-mediated oocyte maturation	5712	KEGG	9606	2	86	0.02	0.039085	ADCY1 ; PGR ;
Melanogenesis	595	KEGG	9606	2	98	0.02	0.0457057	ADCY1 ; LEF1 ;
Prolactin	15931	NETPATH	9606	2	103	0.02	0.0462572	CTSD ; IRS1 ;
Oocyte meiosis	8113	KEGG	9606	2	109	0.02	0.0476705	ADCY1 ; PGR ;
A. SIGNIFICANTLY ENRICHED PATHWAYS IN GENES DOWNREGULATED BY E2+P4 COTREATMENT IN ZR75-1 CELLS
Pathway Name	Pathway Id	Source Name	Organism	Pathway uploaded gene count	Genes in InnateDB for this entity	Genes Ratio	adj. Pathway p-value	Gene Symbols
AP-1 transcription factor network	15318	PID NCI	9606	4	67	0.06	0.0119161	EGR1 ; MYB ; TH ; TIMP1 ;
ABC transporters	562	KEGG	9606	3	44	0.07	0.0158322	ABCB11 ; ABCC5 ; ABCC8 ;
ABC-family proteins mediated transport	13177	REACTOME	9606	2	15	0.13	0.0215432	ABCC5 ; ABCC8 ;
CYP2E1 reactions	13650	REACTOME	9606	2	11	0.18	0.022862	CYP2A7 ; CYP2S1 ;
Glucocorticoid receptor regulatory network	15321	PID NCI	9606	3	69	0.04	0.0344095	EGR1 ; FKBP5 ; PBX1 ;
Homologous recombination	2808	KEGG	9606	2	28	0.07	0.0425029	RAD54L ; XRCC3 ;
Tyrosine metabolism ( Tyrosine metabolism )	9801	INOH	9606	2	26	0.08	0.0429087	MAOA ; TH ;
