# Supplementary material for: The unique transcriptional response produced by concurrent estrogen and progesterone treatment in breast cancer cells results in upregulation of growth factor pathways and switching from a Luminal A to a Basal-like subtype
Source: BMC Cancer. 2015 Oct 24;15:791. doi: 10.1186/s12885-015-1819-3 (PMC4620010; doi:10.1186/s12885-015-1819-3)
Supplement: Additional file 8: Figure S2. — Validation of the 4 independent ChIP assays that were pooled for ChIP-sequencing. (XLS 884 kb) [file 12885_2015_1819_MOESM8_ESM.xls]

## Sheet: Additional file 8 
	Supplementary figure 2: Validation of the 4 independent ChIP assays that were pooled for ChIP-sequencing.
	(A) Enrichment of an FKBP51 enhancer region upon 4h P4 treatment with or without 72h 10nM E2 priming (E2p). Samples were immunoprecipitated with anti-PR or anti-IgG antibodies and subjected to quantitative PCR. Data represents 3 technical replicates from each of 4 independently performed ChIP reactions for each sample, and is expressed as percent input relative to a nonspecific control region.
	(B) Samples were those described in A, but represent relative quantity of a nonspecific control region. Data represents 3 technical replicates from each of 4 independently performed ChIP reactions, and is expressed as percent input.
