# Supplementary material for: The unique transcriptional response produced by concurrent estrogen and progesterone treatment in breast cancer cells results in upregulation of growth factor pathways and switching from a Luminal A to a Basal-like subtype
Source: BMC Cancer. 2015 Oct 24;15:791. doi: 10.1186/s12885-015-1819-3 (PMC4620010; doi:10.1186/s12885-015-1819-3)
Supplement: Additional file 10: — E2 priming is not critical for PR binding in T-47D cells. (XLS 169 kb) [file 12885_2015_1819_MOESM10_ESM.xls]

## Sheet: Additional file 10
	Additional file 10: E2 priming is not critical for PR binding in T-47D cells.
	(A) Number of reads per peak between E2pP4 PR binding sites shared and not shared with P4 alone PR binding (B) T-47D cells (1.2 x 107 per 150mm plate) were treated for 72h with 10nM E2 or ethanol (Veh) and subsequently treated for 4h with 10nM P4 or Veh. Data represents fold enrichment over that observed upon Veh treatment.
