# Supplementary material for: The unique transcriptional response produced by concurrent estrogen and progesterone treatment in breast cancer cells results in upregulation of growth factor pathways and switching from a Luminal A to a Basal-like subtype
Source: BMC Cancer. 2015 Oct 24;15:791. doi: 10.1186/s12885-015-1819-3 (PMC4620010; doi:10.1186/s12885-015-1819-3)
Supplement: Additional file 11: — Motif enrichment in the ZR-75-1 ChIP-sequencing datasets. (XLS 11 kb) [file 12885_2015_1819_MOESM11_ESM.xls]

## Sheet: Additional file 11 
A. KNOWN MOTIFS ENRICHED IN THE E2pP4 DATASET
Motif ID (Jaspar)	Factor	Enrichment	p value
MA0007.1	AR/PR	3.60878	4.36447e-95
De novo motif 6	PR	3.24029	0
MA0148.1	FoxA1	1.84632	2.16615e-72
MA0113.1	NR3C1	1.84323	8.12026e-31
MA0047.2	Foxa2	1.75181	1.54234e-53
MA0258.1	ESR2	1.69021	1.57281e-31
MA0030.1	FOXF2	1.5377	7.60344e-14
MA0031.1	FOXD1	1.38974	4.47822e-16
MA0112.2	ESR1	1.38954	1.13163e-15
MA0090.1	TEAD1	1.3534	8.12883e-06
MA0066.1	PPARG	1.31638	0.0166764
MA0042.1	FOXI1	1.31598	1.17174e-17
MA0130.1	ZNF354C	1.31282	1.20501e-21
MA0150.1	NFE2L2	1.29625	2.3086e-06
MA0157.1	FOXO3	1.28614	4.25097e-16
MA0080.2	SPI1	1.25559	4.77002e-09
MA0040.1	FOXQ1	1.24222	1.37489e-07
MA0164.1	NR2E3	1.23566	1.27537e-10
MA0071.1	RORA_1	1.23433	8.98996e-07
MA0099.2	AP1	1.23326	1.22878e-12
MA0144.1	Stat3	1.23161	1.69789e-06
MA0002.2	RUNX1	1.22588	3.30863e-09
MA0103.1	ZEB1	1.22504	1.4223e-17
MA0092.1	Hand1::Tcfe2a	1.21264	4.0633e-08
MA0056.1	MZF1_1-4	1.20366	8.43999e-10
MA0102.2	CEBPA	1.1957	2.66467e-06
B. KNOWN MOTIFS ENRICHED IN THE P4 ALONE DATASET
Motif ID (Jaspar)	Factor	Enrichment	p value
MA0083.1	SRF	1.84161	0.00402555
MA0036.1	GATA2	1.4707	0.000581623
MA0025.1	NFIL3	1.40717	0.00276387
MA0031.1	FoxD1	1.373	0.000213903
MA0132.1	Pdx1	1.32209	3.13301e-07
MA0042.1	FoxI1	1.32051	4.15703e-05
MA0040.1	FoxQ1	1.31374	0.00152956
MA0157.1	FoxO3	1.31205	2.94852e-05
MA0071.1	RORA_1/ER HALF SITE	1.30942	0.00228751
MA0124.1	NKX3-1	1.28483	0.000296442
MA0148.1	FoxA1	1.27522	0.00196476
MA0087.1	Sox5	1.2475	0.000419228
De novo PRE 6	PR	1.23949	0.00507071
MA0130.1	ZNF354C	1.23591	0.000549443
MA0125.1	Nobox	1.23506	0.00513121
MA0056.1	MZF1_1-4	1.20097	0.00427091
MA0078.1	Sox17	1.2005	0.00588468
MA0112.2	ESR1	0.792818	0.0289119
