# Supplementary material for: The unique transcriptional response produced by concurrent estrogen and progesterone treatment in breast cancer cells results in upregulation of growth factor pathways and switching from a Luminal A to a Basal-like subtype
Source: BMC Cancer. 2015 Oct 24;15:791. doi: 10.1186/s12885-015-1819-3 (PMC4620010; doi:10.1186/s12885-015-1819-3)
Supplement: Additional file 12: — Complete list of 2140 genes found to be significantly upregulated upon a timecourse of P4 treatment in E2 pretreated cells. (XLS 974 kb) [file 12885_2015_1819_MOESM12_ESM.xls]

## Sheet: Additional file 12
GENE ID	Log2FC_4hP4vVC	Log2FC8hP4v4hP4	Log2FC16hP4v8hP4	AveExpr	F	P.Value	adj.P.Val	VCx1	VCx2	VCx3	4hP4x1	4hP4x2	4hP4x3	8hP4x1	8hP4x2	8hP4x3	16hP4x1	16hP4x2	16hP4x3	Gene description
FAM105A	0.615409	-0.0448955	-3.74042	9.12271	1310.27	2.2432e-15	5.35563e-11	6.35106	6.52255	6.47279	9.63272	9.68088	9.54251	10.2741	10.1591	10.2691	10.1626	10.209	10.1961	family with sequence similarity 105	member A
SLC25A18	0.697047	-0.258187	-3.14722	10.4408	1055.28	8.19446e-15	9.78214e-11	8.08586	8.13115	8.15963	10.8257	10.7442	10.9319	11.5237	11.5526	11.5166	11.2481	11.2238	11.3464	solute carrier family 25 (glutamate carrier)	member 18
TMEM63C	0.995776	-0.015564	-3.07004	10.6001	778.955	5.03421e-14	3.22363e-10	8.49531	8.43032	8.69055	10.6759	10.615	10.5947	11.6037	11.646	11.6233	11.575	11.6236	11.6276	transmembrane protein 63C
IL20RA	0.13825	-0.943194	-2.9065	9.06365	748.087	6.40975e-14	3.22363e-10	6.21583	6.58905	6.53536	10.0705	10.2264	10.1777	10.2562	10.3281	10.305	9.30432	9.37923	9.37618	interleukin 20 receptor	alpha
VGLL1	0.779827	0.79159	-3.18261	9.26614	741.618	6.75106e-14	3.22363e-10	7.49683	7.53935	7.37363	9.1233	9.00293	9.11714	9.82545	9.92452	9.83288	10.7086	10.6372	10.6117	vestigial like 1 (Drosophila)
LOC100131132	0.587263	-0.0233956	-3.1838	8.65177	710.312	8.73459e-14	3.47109e-10	6.38774	6.3108	6.49859	9.02967	9.14496	8.88229	9.6609	9.52951	9.6283	9.55004	9.60859	9.58989	uncharacterized LOC100131132
NELL2	0.84224	0.755514	-2.98249	8.3087	692.362	1.0177e-13	3.47109e-10	6.71908	6.62462	6.63674	8.09869	8.09377	7.9422	8.83259	8.96379	8.86499	9.63884	9.64811	9.64096	NEL-like 2 (chicken)
TFCP2L1	1.38421	0.185124	-3.15537	8.64292	657.188	1.38931e-13	4.14622e-10	6.67863	6.79177	6.67463	8.18124	8.34257	8.37931	9.61634	9.7595	9.67992	9.9074	9.753	9.95073	transcription factor CP2-like 1
PLAUR	1.71683	0.414289	-2.1592	9.02638	634.978	1.70572e-13	4.44098e-10	8.10027	8.04142	7.98832	8.05375	8.11364	8.04686	9.82941	9.79393	9.74141	10.2526	10.1502	10.2049	plasminogen activator	urokinase receptor
C6orf141	-0.634861	0.426746	2.73005	6.75541	625.825	1.8601e-13	4.44098e-10	8.83416	8.87244	8.86621	6.21828	6.45584	6.33289	5.60525	5.8465	5.65068	6.11394	6.12075	6.14797	chromosome 6 open reading frame 141
BASP1	0.706924	-0.642396	-3.18761	9.90525	607.347	2.22429e-13	4.82771e-10	7.5197	7.10545	7.48508	10.4645	10.4942	10.5207	11.2211	11.243	11.1361	10.6151	10.5643	10.4937	brain abundant	membrane attached signal protein 1
FZD8	-0.917552	-1.11845	-1.14305	8.43942	590.872	2.62082e-13	5.21434e-10	6.72744	6.87541	6.77771	9.90385	10.028	9.98592	8.90959	9.10002	9.15545	8.00966	7.91751	7.88254	frizzled family receptor 8
PGR	-1.8771	-0.635219	3.00986	10.3717	579.328	2.94809e-13	5.41428e-10	11.7256	11.9119	11.8892	11.3386	11.3071	11.3885	9.30595	9.54174	9.55511	8.81513	8.91928	8.76273	progesterone receptor
ARHGEF37	0.611068	0.590511	-2.64704	8.40981	558.326	3.67423e-13	5.91285e-10	6.8751	6.83278	6.90977	8.27492	8.31165	8.36745	9.02458	8.91545	8.84721	9.49894	9.4808	9.57903	Rho guanine nucleotide exchange factor (GEF) 37
TBC1D8	0.391485	0.181546	-2.57837	8.6334	557.296	3.71488e-13	5.91285e-10	6.90639	6.79464	6.96378	8.81917	8.92713	8.93452	9.21513	9.33633	9.30382	9.48103	9.40762	9.51126	TBC1 domain family	member 8 (with GRAM domain)
HILPDA	-0.350229	-0.641048	-1.52605	10.0868	544.485	4.26733e-13	6.36765e-10	8.57441	8.49668	8.53136	11.1303	11.0207	11.0034	10.7022	10.6807	10.7209	10.0378	10.1534	9.98936	hypoxia inducible lipid droplet-associated
LEPREL1	0.965847	0.750158	-3.72292	7.58443	535.256	4.72506e-13	6.63593e-10	5.61627	5.3598	5.25027	7.30351	7.58763	7.35597	8.35814	8.38813	8.39837	9.14943	9.08604	9.15964	leprecan-like 1
PLLP	1.51291	0.263213	-2.8386	9.28596	522.38	5.46298e-13	7.24603e-10	7.69225	7.58889	7.71939	8.71843	8.60393	8.86559	10.3295	10.2477	10.1494	10.4328	10.5458	10.5377	plasmolipin
RNF122	-1.05413	-1.60434	-0.138188	8.36745	517.596	5.77082e-13	7.25149e-10	7.16915	7.12527	7.29988	10.1052	9.87021	10.0089	8.91566	8.92073	8.98549	7.31878	7.45244	7.23765	ring finger protein 122
HSD11B2	1.29205	0.460954	-2.80853	10.8592	509.802	6.31682e-13	7.5407e-10	9.17166	9.28859	9.45877	10.2842	10.3612	10.4402	11.6696	11.6193	11.6728	12.1578	12.0641	12.1227	hydroxysteroid (11-beta) dehydrogenase 2
C11orf93	-0.978781	-1.16848	2.32359	8.72582	488.678	8.12784e-13	8.84343e-10	9.58238	9.73232	9.60403	9.43395	9.48807	9.46774	8.39587	8.514	8.54356	7.30021	7.28904	7.35872	chromosome 11 open reading frame 93
SGPP2	1.3887	0.911929	-3.56904	8.00752	488.465	8.14892e-13	8.84343e-10	6.33022	5.88177	6.18967	7.39409	7.46005	7.35273	8.69763	8.8495	8.82585	9.71259	9.73003	9.66615	sphingosine-1-phosphate phosphatase 2
BCL2	-1.30966	-0.135644	2.59758	8.60878	480.607	8.97516e-13	9.31661e-10	10.0952	10.15	10.24	8.96873	9.04703	9.01257	7.55979	7.71771	7.82187	7.57885	7.62304	7.49054	B-cell CLL/lymphoma 2
KCNH1	-1.20792	-0.990672	2.77872	9.50525	471.253	1.00895e-12	9.86086e-10	10.9032	10.7034	10.7693	10.1628	10.3455	10.1272	8.92841	9.05796	9.02541	8.03103	8.05826	7.95048	potassium voltage-gated channel	subfamily H (eag-related)	member 1
CEACAM5	-0.931163	-0.368531	2.20041	8.61544	469.426	1.03255e-12	9.86086e-10	9.83554	9.83526	9.87527	8.9788	8.92595	8.93919	8.01428	8.04063	7.99554	7.63	7.56738	7.74747	carcinoembryonic antigen-related cell adhesion molecule 5
ACSL1	0.680753	0.543365	-3.16534	9.53375	465.857	1.08055e-12	9.92232e-10	7.63192	7.50876	7.66416	9.63334	9.60374	9.39141	10.1404	10.3449	10.1854	10.873	10.6641	10.7638	acyl-CoA synthetase long-chain family member 1
MT1X	0.873334	0.0470781	-2.14837	10.1334	453.57	1.2669e-12	1.12027e-09	8.77242	8.67011	8.84934	9.95794	9.95835	10.0594	10.8629	10.8292	10.9036	10.9216	10.9071	10.9083	metallothionein 1X
DEPTOR	-1.12417	-1.12418	2.21366	8.51689	450.505	1.31907e-12	1.12474e-09	9.42536	9.34811	9.22854	9.31125	9.36809	9.42675	8.20585	8.26755	8.26019	7.09434	7.19239	7.0743	DEP domain containing MTOR-interacting protein
PREX1	-0.861589	-0.943513	2.03674	10.8863	441.5	1.48745e-12	1.20978e-09	11.6735	11.7463	11.7604	11.4429	11.5213	11.5211	10.6316	10.6876	10.5813	9.66055	9.6994	9.71001	phosphatidylinositol-3	4	5-trisphosphate-dependent Rac exchange factor 1
ADRA2A	-0.872089	-1.61678	3.32002	8.24142	439.89	1.52014e-12	1.20978e-09	9.71964	9.64651	9.7489	8.85918	8.93174	8.8307	7.79313	8.18761	8.0246	6.38455	6.4877	6.28275	adrenoceptor alpha 2A
STC1	-1.03229	-0.795351	3.16073	8.07098	431.856	1.69633e-12	1.30645e-09	9.83751	9.77786	9.74196	8.38895	8.61208	8.35701	7.3214	7.51978	7.42001	6.74481	6.65677	6.47356	stanniocalcin 1
PDZK1P1	-1.06735	-1.43088	2.96192	9.03112	424.811	1.87066e-12	1.3534e-09	10.3455	10.2838	10.1816	9.83952	9.86222	9.71801	8.53348	8.82957	8.85465	7.34946	7.27885	7.29677	PDZ domain containing 1 pseudogene 1
PDZK1P1	-1.06735	-1.43088	2.96192	9.03112	424.811	1.87066e-12	1.3534e-09	10.3455	10.2838	10.1816	9.83952	9.86222	9.71801	8.53348	8.82957	8.85465	7.34946	7.27885	7.29677	PDZ domain containing 1 pseudogene 1
DDIT4	0.388353	0.0436733	-2.4843	9.00723	411.325	2.26629e-12	1.54721e-09	7.25575	7.16416	7.36888	9.24324	9.35937	9.34301	9.547	9.80469	9.75899	9.76424	9.7448	9.73265	DNA-damage-inducible transcript 4
GABRQ	0.838732	-0.51766	-2.75896	8.54481	410.342	2.29876e-12	1.54721e-09	6.50643	6.26011	6.51277	8.87608	8.97494	8.74197	9.61325	9.79101	9.70493	9.26231	9.28405	9.00985	gamma-aminobutyric acid (GABA) A receptor	theta
JAG1	-1.19959	-1.25326	0.0574167	8.43758	409.324	2.33297e-12	1.54721e-09	7.58984	7.54568	7.52682	9.84784	9.98539	10.0154	8.61843	8.88013	8.75133	7.5489	7.53351	7.40768	jagged 1
NRCAM	-1.34624	-0.982251	2.6825	7.56319	402.379	2.58278e-12	1.63574e-09	8.75032	8.68607	8.80575	8.36913	8.49859	8.31241	6.96566	7.18798	6.98776	6.07902	5.9412	6.17442	neuronal cell adhesion molecule
KCNQ3	1.16612	-0.108797	-2.38665	9.13042	401.839	2.60348e-12	1.63574e-09	7.49279	7.54211	7.6978	8.96694	8.82435	8.92939	10.15	10.1145	9.95445	9.90487	9.94112	10.0467	potassium voltage-gated channel	KQT-like subfamily	member 3
EGF	-0.0919298	-0.249518	-1.98612	9.44452	394.941	2.8857e-12	1.76657e-09	7.92246	7.70929	7.78983	10.1306	10.2118	10.0619	9.9536	10.1041	10.0708	9.8711	9.7475	9.76133	epidermal growth factor
DSCAM-AS1	-1.42291	-1.98931	4.47825	8.49925	388.641	3.17508e-12	1.84067e-09	10.6874	10.4725	10.3627	9.69634	9.37405	9.25417	7.88304	8.14031	8.03248	6.17599	6.14108	5.77084	DSCAM antisense RNA 1
DLL1	-0.525291	-1.60402	0.530369	9.65131	388.032	3.20478e-12	1.84067e-09	9.04898	9.17877	9.11953	10.6469	10.751	10.7462	10.1041	10.2247	10.2394	8.55208	8.6542	8.54989	delta-like 1 (Drosophila)
RERG	-1.42444	-0.134206	2.27488	7.66444	387.359	3.23804e-12	1.84067e-09	8.94626	8.94804	8.94784	8.26759	8.23769	8.18818	6.84501	6.85041	6.72472	6.54411	6.841	6.63242	RAS-like	estrogen-regulated	growth inhibitor
ZBTB7C	0.877578	-0.887935	-1.61245	8.24516	382.657	3.48176e-12	1.93319e-09	6.94926	6.74868	6.73583	8.48828	8.45209	8.36181	9.28181	9.30916	9.34395	8.38954	8.50001	8.38156	zinc finger and BTB domain containing 7C
CLDN8	-0.814252	-0.343091	-2.28753	8.21473	376.996	3.80406e-12	2.06413e-09	6.23823	6.07095	6.06275	9.65864	9.60734	9.44057	8.62937	8.88727	8.74715	8.62225	8.36997	8.24229	claudin 8
MAFB	-0.126272	-0.491921	-1.7365	8.44268	371.649	4.14089e-12	2.19697e-09	6.84711	6.89519	6.84603	9.22895	9.22786	9.19561	8.91605	9.21569	9.14187	8.66377	8.60354	8.53053	v-maf musculoaponeurotic fibrosarcoma oncogene homolog B (avian)
EMP1	1.28133	0.692391	-2.80249	8.69831	362.083	4.83444e-12	2.48307e-09	7.42003	7.20392	7.16494	7.97682	8.12523	8.17315	9.28078	9.44406	9.39436	10.1706	9.92971	10.0961	epithelial membrane protein 1
SP6	1.04861	0.449354	-2.47501	8.53972	361.41	4.88814e-12	2.48307e-09	7.17585	7.11192	7.22312	8.02949	8.17509	8.23744	9.05839	9.28604	9.24342	9.71957	9.58277	9.63357	Sp6 transcription factor
ATP10A	0.942255	-0.0309543	-2.62804	8.71462	356.975	5.25993e-12	2.61627e-09	6.74116	7.08302	7.06684	8.7468	8.69943	8.59503	9.57088	9.68933	9.60781	9.63084	9.51637	9.62794	ATPase	class V	type 10A
PLEKHG6	0.740869	-0.00150587	-2.23893	8.8786	354.122	5.51654e-12	2.6641e-09	7.34297	7.43956	7.36908	8.82272	8.7702	9.05739	9.63652	9.63684	9.59956	9.68256	9.57202	9.61382	pleckstrin homology domain containing	family G (with RhoGef domain) member 6
HIST2H3D	-0.490068	0.322217	2.05608	8.71278	352.965	5.62475e-12	2.6641e-09	10.155	10.3465	10.3788	8.3007	8.5165	8.3984	7.95341	7.90447	7.88751	8.24362	8.17083	8.29759	histone cluster 2	H3d
MMP15	1.17274	0.0178444	-2.36622	9.69336	352.271	5.69085e-12	2.6641e-09	8.12643	8.17939	8.35658	9.46378	9.34002	9.38551	10.6815	10.5536	10.4724	10.543	10.526	10.6921	matrix metallopeptidase 15 (membrane-inserted)
FAM49A	0.656835	-0.303865	-2.16553	8.70352	350.04	5.90951e-12	2.68108e-09	7.10333	6.94055	7.23109	8.82999	8.99434	8.8883	9.55198	9.6018	9.52936	9.3464	9.19275	9.2324	family with sequence similarity 49	member A
KCNN4	1.73032	0.328018	-1.82902	9.02073	349.621	5.95172e-12	2.68108e-09	8.23866	8.22282	8.27516	7.94289	8.10508	8.00073	9.88599	9.7053	9.64837	10.025	10.0376	10.1611	potassium intermediate/small conductance calcium-activated channel	subfamily N	member 4
FOXA1	0.245104	0.324829	1.60792	9.296	347.418	6.17917e-12	2.73199e-09	10.7098	10.725	10.7421	8.43197	8.58563	8.62572	8.82796	8.81013	8.74055	9.22025	9.1104	9.02247	forkhead box A1
SCNN1G	0.39002	0.182808	-2.53441	9.0462	341.074	6.89331e-12	2.99232e-09	7.39635	7.40784	7.19873	9.17298	9.3032	9.41147	9.61547	9.78772	9.65452	9.89865	9.76624	9.94124	sodium channel	non-voltage-gated 1	gamma subunit
MFSD2A	1.51599	-0.0699011	-1.48962	7.15617	337.223	7.37362e-12	3.14366e-09	6.34518	6.30954	6.49429	6.36999	6.44825	6.46137	7.97572	7.91744	7.93442	7.87874	7.87608	7.86306	major facilitator superfamily domain containing 2A
G6PC	0.113891	-0.0542157	-2.36147	7.54505	331.199	8.20571e-12	3.41748e-09	5.7843	5.72972	5.81192	8.16684	8.11846	7.94601	8.0513	8.36172	8.15997	8.13497	8.23015	8.04523	glucose-6-phosphatase	catalytic subunit
PKP1	1.64754	0.16355	-2.95512	7.28002	330.547	8.30214e-12	3.41748e-09	5.34096	5.72223	5.60885	6.71638	6.53794	6.84978	8.43528	8.3631	8.24836	8.43119	8.61994	8.48626	plakophilin 1 (ectodermal dysplasia/skin fragility syndrome)
BIRC3	0.0381487	1.13313	-3.04357	9.05507	326.964	8.85653e-12	3.58389e-09	7.54721	7.37451	7.12377	9.21213	9.30301	9.14723	9.23837	9.31159	9.22686	10.4267	10.2981	10.4515	baculoviral IAP repeat containing 3
GPR139	-0.400475	-0.444411	3.13664	7.31023	324.984	9.18125e-12	3.65337e-09	9.29439	9.34471	9.38205	7.10973	7.20287	6.83329	6.45792	6.65871	6.82784	6.10432	6.27147	6.23545	G protein-coupled receptor 139
C16orf80	-0.0549201	-0.410295	-1.21862	10.9666	322.504	9.60797e-12	3.68738e-09	9.79926	9.88425	9.81774	11.5524	11.467	11.5334	11.4704	11.482	11.4356	11.011	11.0395	11.1066	chromosome 16 open reading frame 80
MYB	-0.945831	-0.265525	1.70801	8.42388	322.45	9.61747e-12	3.68738e-09	9.28684	9.35325	9.3669	8.82144	8.86536	8.83025	7.80633	7.9206	7.95263	7.63116	7.6394	7.61242	v-myb myeloblastosis viral oncogene homolog (avian)
TNFRSF10A	0.307031	-0.613071	-1.64004	8.97079	321.818	9.73005e-12	3.68738e-09	7.54347	7.56882	7.42065	9.4377	9.49023	9.44326	9.66262	9.88368	9.74599	9.26473	9.09428	9.09406	tumor necrosis factor receptor superfamily	member 10a
CALD1	1.20808	0.913543	-2.83862	6.50325	308.145	1.25854e-11	4.69495e-09	5.00884	5.14754	5.24283	5.92933	5.69906	5.92183	6.91848	7.08841	7.16757	7.82991	7.98388	8.1013	caldesmon 1
CORO2A	0.508512	-0.49026	-1.60087	9.46867	306.973	1.28727e-11	4.72825e-09	8.18725	8.14886	8.11393	9.62699	9.71271	9.85819	10.2106	10.3284	10.1844	9.75584	9.72723	9.76958	coronin	actin binding protein	2A
TSPAN33	0.383765	-0.699061	-1.26958	9.72882	305.503	1.32442e-11	4.791e-09	8.57101	8.44333	8.55479	10.1047	10.1801	10.0389	10.4133	10.5601	10.5016	9.81528	9.78203	9.78056	tetraspanin 33
PRKAB2	-0.491799	-0.393353	-1.37256	10.4555	303.398	1.3798e-11	4.88613e-09	9.16749	9.08346	9.06853	11.3716	11.4479	11.2732	10.7513	10.9031	10.9629	10.4907	10.551	10.3955	protein kinase	AMP-activated	beta 2 non-catalytic subunit
RHOBTB2	1.40068	-0.0908268	-1.86281	8.81431	302.96	1.39165e-11	4.88613e-09	7.60607	7.68234	7.87745	8.32884	8.25661	8.23928	9.66763	9.72748	9.63166	9.52661	9.57014	9.65754	Rho-related BTB domain containing 2
HS3ST6	1.12873	-1.44469	-1.42404	8.45952	301.145	1.44208e-11	4.98982e-09	6.92577	6.86591	7.06228	8.66304	8.81622	8.5947	9.6763	9.91333	9.87054	8.39746	8.4944	8.23423	heparan sulfate (glucosamine) 3-O-sulfotransferase 6
MAPRE2	0.30535	-0.116888	-1.58761	10.0971	300.023	1.47433e-11	5.02799e-09	8.86873	9.01793	8.88632	10.3347	10.3195	10.3163	10.6263	10.6291	10.6311	10.4456	10.5636	10.5266	microtubule-associated protein	RP/EB family	member 2
ARHGEF26	-0.334535	-0.318261	-1.08394	10.5701	299.31	1.49523e-11	5.02799e-09	9.50084	9.5344	9.50785	11.3351	11.2009	11.2173	10.9026	10.899	10.9482	10.6159	10.6023	10.5767	Rho guanine nucleotide exchange factor (GEF) 26
ANXA1	0.576477	0.962828	-1.82832	10.756	295.078	1.6268e-11	5.39442e-09	10.0618	9.98629	9.9829	10.3231	10.3656	10.2093	10.8388	10.8552	10.9335	11.8482	11.8698	11.7979	annexin A1
RBBP8	-1.12578	0.397999	1.68817	10.7296	293.113	1.69245e-11	5.46832e-09	11.9841	11.896	11.8597	11.0027	10.9767	10.8792	9.739	9.90917	9.83317	10.2836	10.2746	10.1171	retinoblastoma binding protein 8
PLEKHF1	-0.430515	-1.2873	-0.490536	9.30009	293.042	1.69489e-11	5.46832e-09	8.08111	8.16484	8.2968	10.2983	10.3383	10.5312	9.87125	10.0598	9.94517	8.65854	8.73472	8.6211	pleckstrin homology domain containing	family F (with FYVE domain) member 1
HECTD3	0.336723	-0.725409	-1.15313	9.65865	287.293	1.90583e-11	6.06688e-09	8.57845	8.49173	8.47564	9.9821	10.1418	10.0474	10.3226	10.443	10.4158	9.70828	9.64654	9.6504	HECT domain containing E3 ubiquitin protein ligase 3
NEDD4L	0.622715	0.314965	-1.84295	10.7704	285.499	1.97783e-11	6.21324e-09	9.70568	9.67866	9.71968	10.6093	10.5947	10.6159	11.1197	11.3432	11.2251	11.5665	11.5026	11.5638	neural precursor cell expressed	developmentally down-regulated 4-like	E3 ubiquitin protein ligase
TBC1D2	0.451803	0.189505	-1.93272	9.40538	283.832	2.04758e-11	6.33836e-09	8.13829	8.12809	8.22426	9.38907	9.45606	9.51974	9.82581	10.0008	9.89367	10.1687	10.0147	10.1054	TBC1 domain family	member 2
TACSTD2	1.22014	0.827007	-1.60636	9.44826	282.926	2.08667e-11	6.33836e-09	9.01971	8.87027	8.99609	8.45619	8.53529	8.57223	9.78319	9.76338	9.67756	10.6196	10.446	10.6395	tumor-associated calcium signal transducer 2
F2R	0.240424	-0.350978	-1.51672	9.01914	282.674	2.0977e-11	6.33836e-09	7.78632	7.81859	7.69376	9.34275	9.35263	9.4851	9.58851	9.72166	9.59158	9.23264	9.32768	9.2885	coagulation factor II (thrombin) receptor
ABCC11	-0.508283	-1.11481	1.80337	10.1689	282.083	2.12385e-11	6.33836e-09	10.7705	10.8365	10.904	10.6749	10.6582	10.6371	10.073	10.2405	10.1318	9.09255	9.01471	8.99359	ATP-binding cassette	sub-family C (CFTR/MRP)	member 11
SPRY4	1.89571	-0.274756	-1.64034	8.17438	281.035	2.17116e-11	6.39957e-09	7.25946	7.18041	7.40215	7.13573	7.35038	7.41406	9.13168	9.27763	9.17801	8.95208	8.89225	8.91871	sprouty homolog 4 (Drosophila)
PXK	-1.03824	0.198452	2.15745	8.586	274.997	2.46888e-11	7.17802e-09	10.048	10.0417	10.0415	8.67902	8.89126	8.608	7.59361	7.79628	7.67367	8.0001	7.90705	7.75177	PX domain containing serine/threonine kinase
KRT80	1.74472	1.04921	-2.4741	8.52076	274.501	2.4954e-11	7.17802e-09	7.75425	7.51644	7.60724	7.14357	7.30787	7.46698	9.07388	9.07284	9.00586	10.0798	9.90801	10.3124	keratin 80
LAD1	1.04978	0.529076	-1.86248	8.99556	273.092	2.57251e-11	7.24892e-09	8.11212	8.11972	8.14519	8.32522	8.38699	8.51571	9.55453	9.42616	9.39656	9.99886	9.90252	10.0631	ladinin 1
CHMP7	0.261694	-1.49954	-0.697582	9.43889	272.944	2.58077e-11	7.24892e-09	8.25345	8.07976	8.36087	10.1307	10.1304	10.2392	10.3532	10.3645	10.5678	8.9439	8.99188	8.85104	charged multivesicular body protein 7
UNC5B	1.42318	-0.296218	-2.32358	9.04795	271.433	2.66691e-11	7.37121e-09	7.45366	7.72227	7.36295	8.71258	8.59924	8.81689	10.2159	10.117	10.0653	9.69799	9.89166	9.91995	unc-5 homolog B (C. elegans)
NCMAP	-1.97427	-0.495963	3.09504	6.84469	271.105	2.68605e-11	7.37121e-09	8.39937	8.37432	8.49959	7.61701	8.05922	7.72262	6.05463	5.79626	5.62516	5.4563	5.34068	5.19118	noncompact myelin associated protein
GREB1L	0.981995	0.0310284	-2.06537	8.86672	269.094	2.80698e-11	7.61551e-09	7.49977	7.58849	7.64783	8.70057	8.66643	8.52615	9.47872	9.63472	9.72569	9.61905	9.57437	9.7388	growth regulation by estrogen in breast cancer-like
DNER	0.931634	0.838909	-2.3619	7.39582	267.693	2.89494e-11	7.6907e-09	6.16965	6.35756	6.30306	6.95216	6.94757	6.7046	7.69892	7.89698	7.80334	8.67438	8.54849	8.6931	delta/notch-like EGF repeat containing
PREP	0.98727	-0.0955466	-1.85189	10.0329	267.628	2.89911e-11	7.6907e-09	8.88386	8.92593	8.71931	9.7836	9.776	9.85001	10.6795	10.8647	10.8272	10.7785	10.6531	10.6532	prolyl endopeptidase
PDK4	-1.11491	-0.827313	-1.05712	6.51018	265.443	3.04306e-11	7.84729e-09	5.05976	4.85953	5.15559	7.95302	8.08742	8.03246	6.69718	7.07277	6.95823	6.20696	5.94123	6.09805	pyruvate dehydrogenase kinase	isozyme 4
ARL4D	0.743789	-0.948404	-1.31405	9.32808	265.317	3.05162e-11	7.84729e-09	8.01362	7.96586	8.18337	9.51501	9.51832	9.68552	10.2381	10.3799	10.3322	9.44987	9.34265	9.31249	ADP-ribosylation factor-like 4D
GPR87	0.482929	1.22684	-1.66842	6.66734	265.242	3.05674e-11	7.84729e-09	6.1825	6.13695	6.13108	6.13832	6.14298	6.0452	6.62767	6.61952	6.52809	7.75042	7.92763	7.77774	G protein-coupled receptor 87
ABLIM3	0.857427	0.830646	-2.42755	6.99068	262.738	3.23306e-11	8.12734e-09	5.82652	5.8695	5.70306	6.37981	6.56673	6.67098	7.31734	7.46099	7.41146	8.24691	8.10034	8.33448	actin binding LIM protein family	member 3
CORO2B	1.27613	0.132852	-2.31067	7.69605	262.28	3.26657e-11	8.12734e-09	6.41705	6.1165	6.51199	7.24998	7.22432	7.27628	8.44934	8.65011	8.47953	8.69088	8.63184	8.65482	coronin	actin binding protein	2B
PMVK	0.640429	0.155762	-1.68221	8.65009	262.255	3.26843e-11	8.12734e-09	7.52848	7.68227	7.66849	8.48934	8.54813	8.49983	9.12056	9.16295	9.17509	9.25595	9.293	9.37693	phosphomevalonate kinase
VDR	-0.0507904	-0.522251	-1.07981	9.58742	261.802	3.302e-11	8.12734e-09	8.61088	8.40179	8.49855	10.1751	10.115	10.1796	10.1167	10.0959	10.1048	9.54902	9.605	9.59664	vitamin D (1	25- dihydroxyvitamin D3) receptor
PRICKLE1	-0.149291	0.780709	-2.60965	7.55123	258.516	3.55794e-11	8.5844e-09	5.8913	6.09599	5.85379	7.82754	8.10344	7.84479	7.74112	7.81397	7.77281	8.71255	8.47595	8.48153	prickle homolog 1 (Drosophila)
ERRFI1	0.669408	0.319639	-2.01937	10.2291	258.495	3.55961e-11	8.5844e-09	9.1605	9.00436	8.9605	10.0663	10.1488	10.0012	10.6664	10.7003	10.8578	11.0781	11.0199	11.0855	ERBB receptor feedback inhibitor 1
PHLDA2	1.69521	0.198785	-1.0794	8.62506	256.909	3.69148e-11	8.78555e-09	8.32721	8.33341	8.35551	7.57942	7.39973	7.5932	9.2076	9.20087	9.2495	9.40982	9.3068	9.53771	pleckstrin homology-like domain	family A	member 2
SLC26A6	1.08703	0.078173	-1.52012	8.63865	256.614	3.71661e-11	8.78555e-09	7.83519	7.82304	7.77	8.06381	8.19636	8.23281	9.21788	9.26113	9.27504	9.37067	9.36167	9.25623	solute carrier family 26	member 6
FBXO32	-1.42697	-0.190879	1.77304	9.44913	254.562	3.89713e-11	9.12196e-09	10.2501	10.3285	10.4016	10.0912	10.0979	10.3255	8.71156	8.84001	8.68212	8.58751	8.58596	8.48758	F-box protein 32
ACVR1	0.0390966	-0.553625	-1.11401	8.0866	253.755	3.97096e-11	9.20453e-09	6.91347	6.98349	7.05519	8.64418	8.55865	8.63494	8.61548	8.71149	8.62809	8.11976	8.01431	8.16011	activin A receptor	type I
MRAS	0.966653	-0.570965	-2.59576	7.16922	250.395	4.29626e-11	9.8628e-09	5.31045	5.17718	5.04809	7.24684	7.45643	7.43268	8.0873	8.51888	8.42973	7.94025	7.78018	7.60258	muscle RAS oncogene homolog
CRABP2	-0.822345	-0.489228	1.63519	9.60224	245.141	4.86948e-11	1.10723e-08	10.3994	10.4	10.3358	10.0202	10.0821	10.0621	9.28362	9.18113	9.23265	8.75081	8.83385	8.64506	cellular retinoic acid binding protein 2
SMA4	-1.21913	0.420908	1.3629	9.29374	244.344	4.96396e-11	1.11806e-08	10.113	10.2384	10.3134	9.75219	9.62053	9.59801	8.3956	8.45869	8.45906	8.82674	8.89717	8.85216	glucuronidase	beta pseudogene
FOXI1	0.731072	0.496809	0.673987	7.48639	243.234	5.09925e-11	1.1378e-08	8.4529	8.42866	8.38759	6.64363	6.42261	6.49732	7.30096	7.26326	7.19254	7.78266	7.78569	7.67885	forkhead box I1
SYBU	-0.421284	-0.0127557	-1.35225	7.81206	241.665	5.29774e-11	1.17114e-08	6.75756	6.67438	6.62658	8.40637	8.54602	8.46502	8.0689	8.04736	8.0373	8.13042	8.03547	7.94939	syntabulin (syntaxin-interacting)
RND3	1.19591	1.02298	-1.54768	6.38921	238.68	5.70106e-11	1.24874e-08	6.10101	6.09983	5.9159	5.37668	5.3732	5.35325	6.42612	6.63559	6.62915	7.68363	7.45954	7.61663	Rho family GTPase 3
GRPR	-1.8885	-0.76251	2.31651	8.03535	237.902	5.81196e-11	1.26146e-08	8.91911	8.91706	8.92189	9.08336	9.45454	9.22366	7.13857	7.61679	7.34069	6.6151	6.61202	6.5814	gastrin-releasing peptide receptor
IMPDH1	0.322965	-0.31971	-1.45096	10.1146	236.775	5.97713e-11	1.27961e-08	8.89631	8.89879	9.04662	10.3174	10.3813	10.4861	10.776	10.6565	10.7212	10.3621	10.3795	10.453	IMP (inosine 5'-monophosphate) dehydrogenase 1
LRRC31	0.319388	-0.191604	-2.19037	9.65775	236.438	6.0275e-11	1.27961e-08	8.16339	7.89566	7.938	10.091	10.1282	9.96556	10.2341	10.5899	10.319	10.2386	10.2189	10.1106	leucine rich repeat containing 31
SNAI2	0.56823	0.335789	-2.29915	7.22965	236.247	6.0564e-11	1.27961e-08	5.98663	5.60072	5.85838	7.21392	7.12626	7.29095	7.8275	7.76367	7.74465	8.17951	8.05551	8.10816	snail homolog 2 (Drosophila)
ST3GAL1	0.421603	-0.0584194	-1.56235	9.97004	234.885	6.26654e-11	1.3124e-08	8.92303	8.79563	8.90474	10.0164	10.0912	10.1133	10.4047	10.568	10.5131	10.4201	10.4017	10.4886	ST3 beta-galactoside alpha-2	3-sialyltransferase 1
CYP2S1	-0.527731	-0.417731	1.84344	8.26976	234.185	6.37789e-11	1.32411e-08	9.37346	9.22538	9.33578	8.34097	8.39547	8.50424	7.85335	7.94312	7.86103	7.54254	7.38732	7.47444	cytochrome P450	family 2	subfamily S	polypeptide 1
KL	0.0779692	-0.353185	-1.36648	8.51471	230.398	7.02168e-11	1.4452e-08	7.25923	7.36901	7.37003	8.94798	9.03709	8.93828	8.97406	9.12298	9.06022	8.80395	8.59941	8.69434	klotho
KCTD6	-0.357235	-0.590043	2.29884	6.72336	229.167	7.24705e-11	1.47883e-08	8.06316	8.02679	8.09953	6.78071	6.8371	6.51697	6.24185	6.4432	6.37802	5.67212	5.80778	5.81305	potassium channel tetramerisation domain containing 6
NPNT	-0.786914	-1.01989	2.1624	7.9664	228.706	7.33352e-11	1.4838e-08	8.92211	8.75057	8.97191	8.46175	8.6543	8.46173	7.59301	7.84792	7.77611	6.71338	6.76698	6.67702	nephronectin
GLYATL3	-2.58274	-1.04308	4.50677	7.12162	228.29	7.41268e-11	1.48721e-08	9.39354	9.30704	9.30285	8.39954	8.67478	8.28627	5.62589	6.01901	5.96747	4.31446	5.28968	4.87898	glycine-N-acyltransferase-like 3
IGFBP5	-0.536275	-0.778197	1.50031	12.0663	227.888	7.4902e-11	1.49024e-08	12.6209	12.7026	12.6816	12.4475	12.4695	12.5306	11.9831	11.954	11.9016	11.1894	11.2102	11.1045	insulin-like growth factor binding protein 5
SEC14L2	0.00257401	-0.418817	-1.15708	9.59844	225.167	8.03984e-11	1.58637e-08	8.56329	8.45609	8.5462	10.118	10.0664	10.1012	10.0235	10.1495	10.1204	9.69014	9.58063	9.76606	SEC14-like 2 (S. cerevisiae)
GPRC5A	0.760591	1.48384	-1.70947	7.94169	223.981	8.29415e-11	1.62314e-08	7.41152	7.67362	7.68983	6.92369	7.17536	7.07104	7.86104	7.73308	7.85774	9.30823	9.26222	9.33292	G protein-coupled receptor	family C	group 5	member A
PDLIM1	0.442625	0.362167	-1.45016	10.2948	223.632	8.37065e-11	1.62479e-08	9.5181	9.47154	9.50726	10.1308	10.1121	10.1901	10.5772	10.6211	10.5625	10.9367	10.9263	10.9844	PDZ and LIM domain 1
SPTSSB	-1.28812	0.81394	1.49846	9.12726	222.732	8.57201e-11	1.63567e-08	10.4289	10.2779	10.3014	9.40575	9.36498	9.16457	7.94393	8.20362	7.92339	8.8301	8.86268	8.81998	serine palmitoyltransferase	small subunit B
CD44	0.68732	0.265166	-1.58885	10.0126	222.516	8.62133e-11	1.63567e-08	9.04696	9.17324	9.15579	9.80137	9.77967	9.70406	10.404	10.5065	10.4365	10.7175	10.6488	10.7763	CD44 molecule (Indian blood group)
BCAS1	-1.04884	0.0298833	1.37101	8.66275	222.468	8.63225e-11	1.63567e-08	9.39987	9.4033	9.52803	9.11711	9.13096	9.02699	8.03263	7.99144	8.10447	8.09715	8.01929	8.10175	breast carcinoma amplified sequence 1
TM4SF1	0.360559	1.8919	-2.24119	5.48003	222.021	8.73517e-11	1.63761e-08	5.02759	4.83748	4.64061	4.67809	4.86976	4.92401	5.09214	5.17229	5.2891	7.11455	7.01368	7.101	transmembrane 4 L six family member 1
HEY2	-0.235423	-0.410894	2.52469	8.13958	221.83	8.77965e-11	1.63761e-08	9.97685	9.66169	9.66786	7.93366	8.00271	7.7349	7.60425	7.656	7.70476	7.2767	7.36652	7.08911	hairy/enhancer-of-split related with YRPW motif 2
FAM110C	-0.178799	-0.660009	-0.90993	7.58601	219.157	9.42971e-11	1.74523e-08	6.57193	6.49376	6.52087	8.16296	8.26593	8.40389	8.0087	8.17123	8.11646	7.46723	7.44981	7.39932	family with sequence similarity 110	member C
GABBR2	1.0449	0.275117	-1.3689	7.2048	218.285	9.6539e-11	1.75902e-08	6.57491	6.57844	6.57739	6.56951	6.67656	6.63132	7.5681	7.76833	7.67565	7.97643	7.94629	7.91472	gamma-aminobutyric acid (GABA) B receptor	2
ITGB6	0.538065	1.73881	-2.17722	6.77533	218.065	9.71135e-11	1.75902e-08	6.33057	6.12211	5.98634	5.98289	6.20765	5.94952	6.48033	6.70252	6.57139	8.38574	8.28077	8.30416	integrin	beta 6
AACS	0.613031	0.153118	-1.68857	9.39548	218.012	9.72524e-11	1.75902e-08	8.21885	8.37347	8.48428	9.28147	9.25182	9.31059	9.91208	9.89602	9.87487	9.99398	10.0626	10.0857	acetoacetyl-CoA synthetase
AMIGO2	-0.371231	0.184058	1.85626	5.5173	216.205	1.02141e-10	1.81894e-08	7.11163	6.78305	6.83147	5.28467	5.32707	5.10716	4.89763	4.83263	4.87495	5.05345	5.03785	5.06608	adhesion molecule with Ig-like domain 2
ZNF521	-1.6684	-0.701796	2.183	7.18371	216.014	1.02673e-10	1.81894e-08	7.99655	8.18021	7.98212	8.2153	8.44278	8.06239	6.51606	6.71068	6.48852	5.82831	6.02639	5.75516	zinc finger protein 521
HSPA1A	1.83038	0.191153	-0.784998	11.0133	215.951	1.02851e-10	1.81894e-08	10.8817	11.1067	10.9447	9.64074	9.71657	9.86623	11.6778	11.5156	11.5213	11.7261	11.7039	11.8581	heat shock 70kDa protein 1A
CYR61	0.767148	-0.117187	-1.69732	9.63604	214.965	1.05662e-10	1.85491e-08	8.44008	8.56725	8.48139	9.42264	9.49585	9.71232	10.288	10.3306	10.3136	10.1836	10.1416	10.2555	cysteine-rich	angiogenic inducer	61
CHKA	0.88038	-0.465404	-1.06157	9.74454	213.968	1.08594e-10	1.89247e-08	8.9056	8.91307	8.98859	9.63463	9.58811	9.5243	10.4239	10.4909	10.4733	9.99156	10.0414	9.95904	choline kinase alpha
TRIP10	1.34816	0.174047	-1.20751	8.84	212.991	1.11561e-10	1.93008e-08	8.47814	8.2601	8.33705	7.9993	8.11155	8.02033	9.44539	9.33174	9.39854	9.55258	9.53496	9.61027	thyroid hormone receptor interactor 10
KCND2	-1.05093	-0.191213	1.72743	6.66326	211.716	1.15575e-10	1.98351e-08	7.62069	7.61632	7.56446	7.10435	7.17497	7.06631	5.893	6.15377	6.14606	5.81417	5.95453	5.85049	potassium voltage-gated channel	Shal-related subfamily	member 2
HSPA1A	1.83341	0.208732	-0.810863	11.0089	211.488	1.1631e-10	1.98351e-08	10.8822	11.0918	10.9164	9.58413	9.75194	9.86048	11.6658	11.5034	11.5276	11.7322	11.7363	11.8545	heat shock 70kDa protein 1A
CCDC170	-1.57094	-0.394999	2.42064	7.74619	210.232	1.20463e-10	2.03975e-08	9.06003	9.04147	8.81282	8.42229	8.58698	8.54093	6.95325	7.01293	6.87121	6.42601	6.39225	6.83413	coiled-coil domain containing 170
PLXNA2	1.46653	0.0942527	-1.90095	8.9722	208.615	1.26065e-10	2.11957e-08	7.82049	8.00974	8.05051	8.25936	8.39657	8.24528	9.69716	9.86888	9.73478	9.77242	9.76398	10.0472	plexin A2
C5AR2	-1.06576	-0.510864	2.16563	8.49053	207.275	1.30939e-10	2.18614e-08	9.69445	9.44091	9.64326	8.95875	9.10338	8.94949	7.85295	8.03628	7.92511	7.41033	7.58746	7.28396	complement component 5a receptor 2
PXMP4	0.470084	0.449273	-1.58533	10.728	205.639	1.37189e-10	2.26154e-08	9.76859	9.94111	9.93378	10.4905	10.5943	10.5565	11.0013	11.0204	11.03	11.4504	11.4567	11.4924	peroxisomal membrane protein 4	24kDa
CLMN	0.394143	0.198876	-1.74806	10.4096	205.598	1.3735e-10	2.26154e-08	9.21219	9.34556	9.33189	10.5174	10.462	10.3754	10.7808	10.9421	10.8143	10.9387	11.0855	11.1097	calmin (calponin-like	transmembrane)
CYP4F11	0.055461	-0.944346	-1.48285	6.38495	205.214	1.38869e-10	2.27089e-08	4.93488	4.6882	4.82043	7.01388	7.23913	7.30571	7.09602	7.24642	7.38266	6.25902	6.47511	6.15795	cytochrome P450	family 4	subfamily F	polypeptide 11
PTPRM	1.00972	0.884319	-2.02781	8.32829	204.045	1.43619e-10	2.32065e-08	7.2856	7.64662	7.57384	7.56546	7.72381	7.6181	8.59146	8.68576	8.6593	9.50614	9.46	9.62334	protein tyrosine phosphatase	receptor type	M
ADCY1	-0.788871	-0.630844	1.49682	9.83027	203.988	1.43856e-10	2.32065e-08	10.4128	10.426	10.482	10.3606	10.417	10.3118	9.49406	9.68275	9.54599	9.00942	8.92627	8.89459	adenylate cyclase 1 (brain)
NDRG1	-0.0793773	-0.504111	-1.56491	7.89616	202.893	1.48482e-10	2.35458e-08	6.42207	6.28143	6.64822	8.66122	8.60181	8.53389	8.58197	8.53734	8.43948	8.16781	7.95109	7.92756	N-myc downstream regulated 1
ID1	1.14322	0.25623	-1.62905	10.0308	202.827	1.48767e-10	2.35458e-08	9.22986	9.17469	9.2642	9.29858	9.50824	9.55072	10.7087	10.5257	10.5528	10.8499	10.8161	10.8899	inhibitor of DNA binding 1	dominant negative helix-loop-helix protein
PVRL4	0.874976	0.920637	-1.20764	8.00653	202.792	1.48918e-10	2.35458e-08	7.83881	7.6987	7.80209	7.26052	7.1935	7.12166	8.16917	8.0673	7.96414	9.02373	8.93898	8.99981	poliovirus receptor-related 4
ANO1	0.948558	0.35308	-1.23283	10.2329	202.105	1.51922e-10	2.38627e-08	9.77146	9.70246	9.69206	9.61644	9.64292	9.7002	10.6534	10.5686	10.5832	10.8988	10.9391	11.0265	anoctamin 1	calcium activated chloride channel
MTMR9	-0.0858101	-0.110823	-1.47632	8.73797	199.995	1.61596e-10	2.52163e-08	7.58238	7.48932	7.58989	9.12594	9.36958	9.18493	9.0335	9.2058	9.18372	9.07153	9.01932	8.9997	myotubularin related protein 9
SSTR2	0.0552071	-0.115516	1.57076	6.87218	198.831	1.6724e-10	2.59276e-08	8.03182	8.01159	7.97548	6.46311	6.41785	6.60657	6.61594	6.55592	6.48129	6.322	6.49333	6.49127	somatostatin receptor 2
MARVELD3	0.466436	-0.455821	-1.14907	9.34836	198.167	1.70561e-10	2.59874e-08	8.33085	8.31948	8.47544	9.42972	9.56606	9.54533	10.008	9.96108	9.97134	9.53751	9.55774	9.47772	MARVEL domain containing 3
IER3	1.31053	-0.180623	0.507651	9.60611	198.026	1.71275e-10	2.59874e-08	10.2252	10.2624	10.1849	8.4582	8.64022	8.6614	9.88182	9.92328	9.88633	9.676	9.68153	9.79203	immediate early response 3
SULT2B1	0.921633	0.838909	-1.35174	9.25816	197.694	1.72977e-10	2.59874e-08	8.76741	8.89175	9.02349	8.4515	8.44504	8.5597	9.41659	9.36645	9.4381	10.2646	10.2919	10.1813	sulfotransferase family	cytosolic	2B	member 1
IER3	1.34648	-0.225557	0.510153	10.4379	197.256	1.75245e-10	2.59874e-08	10.9956	11.0676	11.07	9.29457	9.44686	9.49847	10.8053	10.7494	10.7247	10.487	10.5037	10.6119	immediate early response 3
IER3	1.34648	-0.225557	0.510153	10.4379	197.256	1.75245e-10	2.59874e-08	10.9956	11.0676	11.07	9.29457	9.44686	9.49847	10.8053	10.7494	10.7247	10.487	10.5037	10.6119	immediate early response 3
IER3	1.34648	-0.225557	0.510153	10.4379	197.256	1.75245e-10	2.59874e-08	10.9956	11.0676	11.07	9.29457	9.44686	9.49847	10.8053	10.7494	10.7247	10.487	10.5037	10.6119	immediate early response 3
IER3	1.34648	-0.225557	0.510153	10.4379	197.256	1.75245e-10	2.59874e-08	10.9956	11.0676	11.07	9.29457	9.44686	9.49847	10.8053	10.7494	10.7247	10.487	10.5037	10.6119	immediate early response 3
QSOX1	0.360862	-0.501539	-0.953226	10.7935	196.069	1.81574e-10	2.67598e-08	9.93005	9.83475	9.98932	11.0521	10.9933	10.9904	11.399	11.3739	11.3455	10.8829	10.8703	10.8605	quiescin Q6 sulfhydryl oxidase 1
IER3	1.36384	-0.229592	0.497967	10.462	194.643	1.89536e-10	2.76112e-08	11.0182	11.0663	11.1004	9.29283	9.47919	9.51623	10.8358	10.7739	10.77	10.5195	10.5461	10.6254	immediate early response 3
HSPA1A	1.73633	0.25095	-0.850587	11.2729	194.452	1.90631e-10	2.76112e-08	11.1482	11.2789	11.1565	9.89355	10.0262	10.2537	11.8711	11.749	11.7623	12.0245	12.0106	12.1002	heat shock 70kDa protein 1A
ATP1A1	0.2434	-0.0173081	-1.35877	10.9572	194.22	1.91979e-10	2.76112e-08	9.93055	9.97015	10.0703	11.1058	11.0593	11.204	11.4048	11.3581	11.3364	11.3392	11.3322	11.3759	ATPase	Na+/K+ transporting	alpha 1 polypeptide
SERPINB5	0.717365	1.8264	-2.10151	6.23675	194.102	1.92661e-10	2.76112e-08	5.79841	5.73793	5.72312	5.3436	5.46742	5.12167	5.88918	6.14652	6.04909	7.90793	7.63421	8.02186	serpin peptidase inhibitor	clade B (ovalbumin)	member 5
SLPI	1.03305	0.523703	-1.55058	11.1413	194.021	1.93134e-10	2.76112e-08	10.5479	10.5197	10.4277	10.5009	10.3469	10.6291	11.5778	11.4837	11.5145	12.0082	12.0351	12.1038	secretory leukocyte peptidase inhibitor
PLXDC2	-0.995535	-0.335103	1.45018	9.75087	193.512	1.96139e-10	2.78739e-08	10.3706	10.3918	10.5037	10.2664	10.3428	10.2984	9.19874	9.43046	9.29177	9.00711	8.95433	8.95422	plexin domain containing 2
HSPA1A	1.70403	0.222291	-0.794059	11.3507	192.246	2.03853e-10	2.87988e-08	11.2539	11.375	11.2481	10.0074	10.1218	10.3511	11.936	11.824	11.8323	12.0757	12.0414	12.1421	heat shock 70kDa protein 1A
SOX9	0.458616	-0.112624	-1.39848	10.3405	191.334	2.09631e-10	2.94408e-08	9.44706	9.30087	9.30205	10.3952	10.3536	10.4586	10.9073	10.8138	10.8622	10.6678	10.7675	10.8101	SRY (sex determining region Y)-box 9
STEAP4	0.648454	-0.21465	-2.52746	7.51232	190.598	2.14432e-10	2.9689e-08	5.91866	5.53853	5.55734	7.87633	7.79921	7.61997	8.18467	8.63143	8.42476	8.29561	8.1933	8.108	STEAP family member 4
RARA	0.595743	0.0369776	1.42228	8.58533	190.506	2.15045e-10	2.9689e-08	9.9207	9.75924	9.77843	7.56703	7.90424	7.82212	8.2931	8.36997	8.41755	8.36664	8.37541	8.4495	retinoic acid receptor	alpha
FAM196A	-0.342946	-1.424	-0.329505	6.79281	190.493	2.15129e-10	2.9689e-08	5.74579	5.86642	5.63162	7.79271	7.92983	7.81063	7.33676	7.68201	7.48556	5.9835	5.99005	6.2588	family with sequence similarity 196	member A
BCL3	0.93744	0.0614144	0.534147	8.843	189.083	2.24727e-10	3.08354e-08	9.45464	9.50732	9.56408	8.0416	7.96928	7.91616	8.94052	8.95226	8.84658	8.94989	8.96162	9.01208	B-cell CLL/lymphoma 3
WNT9A	0.807537	-0.239132	-1.64515	9.67948	187.949	2.32812e-10	3.17621e-08	8.42683	8.52947	8.62752	9.4516	9.62191	9.74053	10.4138	10.3762	10.4466	10.1571	10.0937	10.2685	wingless-type MMTV integration site family	member 9A
CXCL12	-1.30674	-0.517905	2.3252	7.97346	186.648	2.42503e-10	3.28964e-08	9.1174	9.21162	9.06615	8.7306	8.49266	8.67026	7.22105	7.42012	7.33212	7.03336	6.82701	6.5592	chemokine (C-X-C motif) ligand 12
PRR15	0.627808	-0.170568	-1.22211	9.697	186.028	2.47287e-10	3.33558e-08	8.94824	8.8375	8.77052	9.60728	9.57653	9.66705	10.2481	10.2403	10.2459	10.081	10.0773	10.0643	proline rich 15
FBP1	-0.50619	-0.84715	1.53694	9.65731	184.896	2.56307e-10	3.40679e-08	10.277	10.2389	10.2638	10.0411	10.1315	10.0563	9.43802	9.68315	9.58913	8.75368	8.71822	8.69695	fructose-1	6-bisphosphatase 1
FAM46B	0.590977	0.0949673	-1.67517	8.86659	184.877	2.56467e-10	3.40679e-08	7.75303	7.83672	7.82657	8.67425	8.82336	8.88637	9.3403	9.49811	9.31851	9.53132	9.38453	9.52596	family with sequence similarity 46	member B
ESR1	-1.02325	0.0938952	1.9392	8.37336	184.725	2.57709e-10	3.40679e-08	9.63598	9.55365	9.66705	8.50423	8.83129	8.49163	7.65739	7.64148	7.45852	7.78207	7.64312	7.61389	estrogen receptor 1
ARRDC3	-0.671972	0.858312	1.24121	8.86336	184.656	2.58274e-10	3.40679e-08	10.0446	10.15	9.97169	8.66315	8.75473	8.46576	7.83163	8.02983	8.00627	8.90297	8.782	8.75769	arrestin domain containing 3
NR5A2	-0.973555	-0.341573	2.02525	6.63946	184.286	2.61332e-10	3.42819e-08	7.85027	7.70414	7.67827	6.88195	7.18523	7.03511	6.1653	6.04008	5.97625	5.57625	5.78664	5.79403	nuclear receptor subfamily 5	group A	member 2
RHOBTB1	-0.882777	0.118569	-1.21345	7.93938	183.875	2.64782e-10	3.45447e-08	6.76844	6.84613	6.98908	8.8474	8.82557	8.86367	7.83069	8.1083	7.94931	8.16533	8.02701	8.05167	Rho-related BTB domain containing 1
HLA-DRA	-1.76928	-0.198739	0.359961	7.02354	181.385	2.86841e-10	3.70249e-08	6.88919	6.75567	6.6106	8.28481	8.46672	8.32809	6.5375	6.74023	6.49405	6.28838	6.44319	6.44399	major histocompatibility complex	class II	DR alpha
SYNGR3	1.15693	-0.330743	-1.61653	9.08249	181.379	2.86895e-10	3.70249e-08	8.02182	7.86486	8.0952	8.90845	8.63227	8.81218	9.98654	9.89876	9.93838	9.69332	9.47965	9.65849	synaptogyrin 3
THBS1	0.383113	-0.020456	-1.39111	10.1351	180.678	2.93492e-10	3.76728e-08	9.11261	9.19179	9.22764	10.1893	10.1975	10.2306	10.5422	10.6385	10.5861	10.5341	10.489	10.6822	thrombospondin 1
IL34	-1.39528	0.00201984	1.88555	7.42618	180.307	2.97055e-10	3.79262e-08	8.52648	8.58636	8.36477	7.82407	8.10306	8.07359	6.64897	6.70977	6.45614	6.68401	6.65681	6.48013	interleukin 34
HMOX1	1.38405	-0.0404852	-1.36513	9.39714	177.809	3.22394e-10	4.09424e-08	8.73076	8.66258	8.70384	8.81831	8.60421	8.73936	10.156	9.99054	10.1675	10.0698	9.9436	10.1791	heme oxygenase (decycling) 1
MIR424	-0.569265	-0.83846	0.0858211	8.81783	177.061	3.30458e-10	4.16739e-08	8.2875	8.38331	8.29115	9.68536	9.70262	9.53968	9.05277	9.00552	9.16159	8.24969	8.20731	8.24749	microRNA 424
PLEKHA6	1.04576	0.684753	-0.714153	8.56267	176.866	3.32605e-10	4.16739e-08	8.52391	8.60968	8.75902	7.56354	7.67269	7.6073	8.592	8.65641	8.7324	9.40056	9.30705	9.32745	pleckstrin homology domain containing	family A member 6
SPOCD1	-0.768147	-0.516076	1.68039	7.91963	176.795	3.33392e-10	4.16739e-08	8.63888	8.7402	8.81046	8.38276	8.38757	8.2307	7.5282	7.68296	7.48544	7.12189	7.03993	6.98654	SPOC domain containing 1
HSPA1B	1.73605	0.201703	-0.74046	11.3204	175.376	3.49528e-10	4.33874e-08	11.2067	11.4418	11.2513	9.97295	10.0647	10.2702	11.9323	11.7817	11.8021	12.0149	11.9855	12.1208	heat shock 70kDa protein 1B
MIR503	-0.638403	-0.864577	0.174907	8.54597	175.273	3.50734e-10	4.33874e-08	8.03296	8.05201	8.17082	9.36428	9.54483	9.33091	8.74926	8.76142	8.81413	7.95037	7.90492	7.87578	microRNA 503
RGS2	0.273184	1.18494	-2.43395	7.42931	175.09	3.52883e-10	4.34283e-08	6.36169	6.26347	6.16867	7.23718	7.36593	7.11819	7.3657	7.55723	7.61792	8.83877	8.76727	8.48963	regulator of G-protein signaling 2	24kDa
F2RL1	0.604602	0.34899	-1.72945	8.02124	173.966	3.66471e-10	4.48692e-08	6.9794	7.08638	7.0836	7.83322	7.84428	7.79946	8.37477	8.5823	8.33371	8.82443	8.66339	8.84992	coagulation factor II (thrombin) receptor-like 1
PFKFB3	0.750181	-0.396174	-1.18101	10.2099	173.638	3.70548e-10	4.51369e-08	9.27518	9.22699	9.43859	10.1704	10.0736	10.1778	10.9084	10.9086	10.8553	10.5487	10.4408	10.4943	6-phosphofructo-2-kinase/fructose-2	6-biphosphatase 3
CNTD2	-0.158829	-1.11295	1.45151	10.0165	172.292	3.87833e-10	4.68904e-08	10.4966	10.47	10.5602	10.2417	10.4186	10.3274	10.1455	10.1402	10.2254	9.13614	8.99385	9.0423	cyclin N-terminal domain containing 2
ANXA3	0.898074	1.15055	-2.10482	8.3329	172.117	3.90153e-10	4.68904e-08	7.52133	7.57978	7.56114	7.45792	7.724	7.6489	8.46801	8.46657	8.59047	9.71011	9.41459	9.85201	annexin A3
ATP8A1	-0.985186	-0.980293	1.86952	8.63417	172.066	3.90835e-10	4.68904e-08	9.17215	9.39555	9.33191	9.32481	9.52566	9.33702	8.24743	8.6054	8.3791	7.47283	7.43616	7.38206	ATPase	aminophospholipid transporter (APLT)	class I	type 8A
CDV3	-0.638501	0.271099	1.01512	11.4312	171.263	4.01692e-10	4.77681e-08	12.2162	12.1811	12.1081	11.5456	11.5051	11.5114	10.9085	10.853	10.8851	11.1415	11.1901	11.1284	CDV3 homolog (mouse)
IL20	0.0759894	-1.39885	1.89709	7.73452	171.23	4.02153e-10	4.77681e-08	8.46455	8.42016	8.54602	7.88924	7.91519	7.9036	8.01414	7.99086	7.93101	6.55277	6.78121	6.40549	interleukin 20
GPR110	-0.0265484	-1.24531	-1.18305	7.15634	170.997	4.05379e-10	4.79129e-08	5.55182	5.78649	5.58099	8.06065	8.27756	7.9458	7.80586	8.33484	8.06366	6.76553	6.87171	6.8312	G protein-coupled receptor 110
PAPSS2	-0.768876	-0.589356	1.54795	11.0539	170.604	4.10876e-10	4.83235e-08	11.76	11.6772	11.7467	11.5335	11.6187	11.4625	10.6673	10.8688	10.7719	10.2627	10.0808	10.1965	3'-phosphoadenosine 5'-phosphosulfate synthase 2
MYO1E	0.912168	0.183753	-1.35353	8.26996	169.418	4.28016e-10	4.9878e-08	7.46312	7.60949	7.65158	7.8548	7.79011	7.85209	8.73309	8.78397	8.71645	8.91987	8.84533	9.01957	myosin IE
MARCH3	-0.862012	-0.870853	0.508239	7.21408	169.401	4.28272e-10	4.9878e-08	7.06625	6.85843	6.90831	8.14637	8.15652	8.20397	7.25592	7.37687	7.28803	6.54269	6.44794	6.31763	membrane-associated ring finger (C3HC4) 3	E3 ubiquitin protein ligase
CSRNP1	0.366521	-0.168788	-1.69557	7.96437	169.24	4.30659e-10	4.99125e-08	6.50628	6.84439	6.74911	8.09407	8.23694	8.26227	8.47568	8.65676	8.56042	8.45709	8.33135	8.39805	cysteine-serine-rich nuclear protein 1
HSPH1	1.14628	0.269351	-0.789236	11.0529	166.488	4.74083e-10	5.46798e-08	10.9291	10.8958	10.8216	10.2239	10.3172	10.2263	11.3618	11.4703	11.3742	11.6839	11.5917	11.7387	heat shock 105kDa/110kDa protein 1
RASD2	0.763129	-0.316705	-1.49596	9.1206	165.909	4.83849e-10	5.51184e-08	7.96865	8.0857	8.03884	8.95694	9.10011	9.18475	9.75645	9.99445	9.78028	9.60267	9.43941	9.53899	RASD family	member 2
PELI2	-1.02482	-0.92901	-0.0155349	6.49784	165.804	4.85649e-10	5.51184e-08	5.82802	5.71736	5.75106	7.62741	7.80689	7.77023	6.69689	6.81126	6.62192	5.89065	5.91993	5.53246	pellino E3 ubiquitin protein ligase family member 2
C9orf152	0.245936	-0.108005	-1.22573	9.72907	165.723	4.87034e-10	5.51184e-08	8.91253	8.75919	8.78006	9.92153	9.85381	9.93983	10.1833	10.1176	10.1521	10.0701	10.0878	9.97105	chromosome 9 open reading frame 152
HIST1H2AI	-0.823448	-0.0167512	1.80463	8.78023	164.354	5.11266e-10	5.73661e-08	10.0602	9.86344	9.83471	8.95495	9.07111	8.83904	8.1627	8.18165	8.05041	7.98861	8.26354	8.09235	histone cluster 1	H2ai
SLC5A6	0.457926	-0.133708	-1.26111	8.96108	164.326	5.1179e-10	5.73661e-08	8.16978	7.97066	8.0482	8.95969	9.03399	9.00563	9.40006	9.51607	9.45696	9.32115	9.29002	9.36081	solute carrier family 5 (sodium-dependent vitamin transporter)	member 6
F3	0.311524	-0.030452	-2.29218	7.65369	163.512	5.26875e-10	5.86004e-08	6.08992	5.77117	6.13052	8.13399	8.07293	7.81803	8.36728	8.49775	8.09449	8.29241	8.29993	8.27582	coagulation factor III (thromboplastin	tissue factor)
ZNF385A	-0.87439	-0.0748129	1.6639	7.64566	163.468	5.2771e-10	5.86004e-08	8.63971	8.65323	8.61981	7.84842	7.92484	7.99539	7.0829	7.19045	6.87213	6.9028	6.93341	7.08484	zinc finger protein 385A
KLHL29	1.09474	-0.577687	-1.45464	7.17976	162.481	5.46748e-10	6.04334e-08	6.18627	5.96144	6.07317	7.10023	6.879	7.05439	7.93883	8.19583	8.18319	7.46684	7.48732	7.63063	kelch-like family member 29
TGFBR3	-1.00279	-0.473555	1.71132	7.37698	162.004	5.56243e-10	6.11996e-08	8.19316	8.17952	8.14631	7.89908	8.07871	7.83627	6.81436	7.05388	6.93747	6.58061	6.47171	6.33272	transforming growth factor	beta receptor III
SDC1	0.655177	0.57031	-1.09633	8.20209	161.53	5.65857e-10	6.19718e-08	7.80928	7.79998	7.87709	7.73639	7.6419	7.7206	8.38563	8.30259	8.3762	8.96076	8.89145	8.92315	syndecan 1
SERPINA6	-0.581024	-0.82413	1.71792	7.80878	160.065	5.96853e-10	6.50678e-08	8.41355	8.59065	8.61549	8.10836	8.29204	8.28099	7.60642	7.69025	7.64165	6.89015	6.88223	6.69355	serpin peptidase inhibitor	clade A (alpha-1 antiproteinase	antitrypsin)	member 6
TTC6	-0.860881	-0.22791	1.4499	6.55705	159.864	6.0126e-10	6.52504e-08	7.22923	7.33936	7.37731	6.93715	6.96618	6.95925	5.99808	6.19459	6.08726	5.98085	5.78552	5.82983	tetratricopeptide repeat domain 6
DNAJB4	-0.650116	-0.644434	-0.851637	7.1024	159.534	6.08558e-10	6.57396e-08	6.16243	5.83164	5.9427	8.08539	8.21362	8.07632	7.27804	7.55554	7.5914	6.8661	6.86807	6.75751	DnaJ (Hsp40) homolog	subfamily B	member 4
HIST2H2BE	-0.306308	-0.0179998	1.35825	10.5597	159.413	6.11275e-10	6.57396e-08	11.5234	11.4519	11.503	10.443	10.3825	10.551	10.0504	10.2535	10.1537	10.1354	10.1383	10.1298	histone cluster 2	H2be
SUSD3	-0.834321	-0.682157	1.95456	7.69085	158.875	6.23496e-10	6.67532e-08	8.67054	8.59671	8.55408	8.1493	8.22187	8.13592	7.29697	7.57866	7.12851	6.69348	6.64119	6.62298	sushi domain containing 3
HIST2H2BF	-0.529253	0.597691	1.06637	6.84934	158.24	6.38253e-10	6.80281e-08	7.83978	7.78507	7.82209	6.62946	6.75961	6.65345	6.11167	6.11633	6.22676	6.85532	6.79555	6.59696	histone cluster 2	H2bf
CEBPD	-0.186498	-0.355609	-0.97401	9.9785	157.915	6.45975e-10	6.83435e-08	9.03632	8.98379	9.05058	10.551	10.4957	10.5723	10.4988	10.2816	10.2792	9.95212	9.95324	10.0874	CCAAT/enhancer binding protein (C/EBP)	delta
GPSM2	0.133999	0.101581	-1.38244	10.2443	157.875	6.46937e-10	6.83435e-08	9.32866	9.3046	9.24211	10.4994	10.4687	10.3478	10.5069	10.6495	10.5616	10.6956	10.7403	10.5868	G-protein signaling modulator 2
ANG	-0.838673	-0.787349	1.8529	7.29936	157.7	6.51144e-10	6.84848e-08	8.17082	8.0609	8.02533	7.82091	7.95555	7.79998	6.96182	7.12484	6.97376	6.1664	6.43938	6.0926	angiogenin	ribonuclease	RNase A family	5
CKB	0.479698	0.103384	-1.64542	10.755	157.144	6.64754e-10	6.96096e-08	9.57536	9.70634	9.79596	10.7463	10.7009	10.8175	11.3713	11.1607	11.1718	11.2611	11.3178	11.435	creatine kinase	brain
SLC6A6	0.124719	0.646109	-1.61779	9.14468	156.963	6.69239e-10	6.96425e-08	8.2115	8.32936	8.31585	9.1281	9.15922	9.11028	9.18106	9.3664	9.22429	9.82605	10.0115	9.8725	solute carrier family 6 (neurotransmitter transporter	taurine)	member 6
CXXC5	0.869648	0.0669559	0.34962	9.55805	156.896	6.70901e-10	6.96425e-08	10.0974	10.1007	10.0154	8.82082	8.72435	8.80962	9.6496	9.67486	9.63927	9.74277	9.74668	9.67515	CXXC finger protein 5
GUSBP9	-0.805261	0.351211	1.07541	10.8899	156.613	6.78025e-10	7.00772e-08	11.5666	11.7856	11.6601	11.0691	11.0163	11.0628	10.2079	10.247	10.2776	10.5455	10.5996	10.641	glucuronidase	beta pseudogene 9
CYP1B1	-0.0140036	-1.09828	0.0323002	9.68364	156.295	6.86137e-10	7.061e-08	9.16413	9.1189	9.18266	10.2151	10.3211	10.1695	10.1112	10.2704	10.282	9.0999	9.1758	9.09309	cytochrome P450	family 1	subfamily B	polypeptide 1
DEFB132	0.134346	-0.586956	-2.22809	7.22298	156.062	6.92159e-10	7.0924e-08	5.52065	5.29158	5.06382	7.80931	8.02395	8.0849	8.03407	8.42917	7.85795	7.59587	7.57379	7.39067	defensin	beta 132
SCUBE2	0.657401	-0.213244	-1.23988	11.2926	155.829	6.9822e-10	7.12393e-08	10.355	10.4999	10.4062	11.2811	11.1996	11.1676	11.7802	11.9897	11.8507	11.6566	11.6793	11.6449	signal peptide	CUB domain	EGF-like 2
EPB41L4A	0.635985	-0.0754995	-1.38321	8.98295	155.156	7.16105e-10	7.26439e-08	8.13555	7.97766	8.08716	8.88037	8.99311	8.79506	9.44612	9.56152	9.56886	9.39447	9.52179	9.43374	erythrocyte membrane protein band 4.1 like 4A
LOC100507516	0.611833	0.174412	-1.53764	9.77233	155.084	7.18072e-10	7.26439e-08	8.98116	8.73624	8.8604	9.57927	9.69448	9.55824	10.1837	10.2972	10.1866	10.4735	10.3641	10.3531	uncharacterized LOC100507516
SLC16A6	0.765439	-0.189676	-1.72538	9.22585	154.607	7.31095e-10	7.36494e-08	7.94462	8.11591	8.02449	9.0714	9.34269	9.11977	9.78502	10.1111	9.93408	9.81526	9.68297	9.76292	solute carrier family 16	member 6 (monocarboxylic acid transporter 7)
PCBP4	0.741101	0.0957134	-1.19513	8.38476	154.394	7.37014e-10	7.39337e-08	7.75669	7.69717	7.71079	8.00072	8.16874	8.07013	8.80398	8.86343	8.79549	8.92505	8.86409	8.9609	poly(rC) binding protein 4
SMG9	0.648926	0.0494121	-1.16281	10.581	154.005	7.47977e-10	7.47194e-08	9.89047	9.91726	9.87973	10.4188	10.3296	10.3325	10.9655	10.9671	11.095	11.0345	11.0614	11.08	smg-9 homolog	nonsense mediated mRNA decay factor (C. elegans)
LOC100505702	0.292221	0.112003	-1.66455	5.55655	153.862	7.52038e-10	7.48121e-08	4.49326	4.43207	4.38627	5.59804	5.74083	5.75369	6.03302	6.08638	5.84983	6.16947	6.17823	5.95754	uncharacterized LOC100505702
SOX2	-0.41304	0.115216	2.07231	6.43067	153.721	7.56085e-10	7.49026e-08	7.87325	7.93401	8.01049	6.29038	6.13397	6.06995	5.96126	5.76637	5.52755	5.87896	5.68778	6.03409	SRY (sex determining region Y)-box 2
PTK6	0.875186	0.0539417	-1.16797	9.70275	153.589	7.59887e-10	7.4935e-08	9.17434	9.01201	9.03129	9.31374	9.33827	9.28214	10.1011	10.2208	10.2378	10.254	10.2531	10.2145	protein tyrosine kinase 6
GATA6	0.140442	0.0647335	-1.89449	9.48054	153.492	7.62689e-10	7.4935e-08	8.28674	7.94471	8.14999	9.9098	9.73117	9.80842	9.87776	9.98623	10.0067	10.0786	9.83737	10.149	GATA binding protein 6
KCNG1	0.212554	-0.191243	-1.46474	7.62191	153.3	7.68309e-10	7.51778e-08	6.35572	6.47824	6.60865	7.89119	7.93975	7.94198	8.18034	8.19752	8.03271	8.00118	7.79749	8.03817	potassium voltage-gated channel	subfamily G	member 1
C1orf172	-0.176418	-0.309015	-0.759277	8.91886	152.837	7.82009e-10	7.62059e-08	8.10373	8.16452	8.18412	9.34685	9.41909	9.42057	9.1668	9.28428	9.20617	8.88849	8.89039	8.95133	chromosome 1 open reading frame 172
COPRS	0.106368	-0.455526	-0.758009	8.43534	152.372	7.96041e-10	7.72581e-08	7.67617	7.63553	7.68528	8.76184	8.79557	8.76107	8.88511	8.88516	8.86731	8.41192	8.34562	8.51346	coordinator of PRMT5	differentiation stimulator
HLA-DRA	-1.73763	-0.156784	0.300716	7.06921	151.631	8.19056e-10	7.8534e-08	6.86164	6.76744	6.71675	8.28555	8.48683	8.35455	6.53505	6.77637	6.60261	6.62375	6.54442	6.27551	major histocompatibility complex	class II	DR alpha
HLA-DRA	-1.73763	-0.156784	0.300716	7.06921	151.631	8.19056e-10	7.8534e-08	6.86164	6.76744	6.71675	8.28555	8.48683	8.35455	6.53505	6.77637	6.60261	6.62375	6.54442	6.27551	major histocompatibility complex	class II	DR alpha
HLA-DRA	-1.73763	-0.156784	0.300716	7.06921	151.631	8.19056e-10	7.8534e-08	6.86164	6.76744	6.71675	8.28555	8.48683	8.35455	6.53505	6.77637	6.60261	6.62375	6.54442	6.27551	major histocompatibility complex	class II	DR alpha
GNAL	0.541008	0.286366	-1.46475	6.71596	151.375	8.27167e-10	7.89944e-08	5.87572	6.01433	5.79744	6.51664	6.50812	6.57486	7.18033	7.02347	7.01884	7.36944	7.33533	7.37698	guanine nucleotide binding protein (G protein)	alpha activating activity polypeptide	olfactory type
MIR21	0.570302	-0.115919	-2.54662	8.85337	150.932	8.41456e-10	8.00389e-08	6.89978	7.19342	6.99088	8.96917	9.08357	9.30803	9.44464	9.62799	9.99906	9.61587	9.40098	9.70708	microRNA 21
HLA-DRA	-1.7927	-0.078318	0.372398	7.04222	150.392	8.59271e-10	8.11863e-08	6.8603	6.93566	6.70658	8.25744	8.4117	8.32927	6.55178	6.54669	6.52184	6.63211	6.52798	6.22525	major histocompatibility complex	class II	DR alpha
THBD	0.418989	-0.135065	-1.88238	7.72584	150.36	8.6032e-10	8.11863e-08	6.4571	6.31681	6.27991	7.87407	7.94741	8.02771	8.37021	8.43517	8.30077	8.11072	8.07939	8.51085	thrombomodulin
ERN1	-0.998221	-0.442213	-0.500543	8.19764	150.198	8.6575e-10	8.13771e-08	7.21048	7.3643	7.47993	9.16272	9.3722	9.34272	8.18405	8.41896	8.27997	7.79617	7.79626	7.96391	endoplasmic reticulum to nucleus signaling 1
PRDM1	-0.635767	-0.951696	-1.48059	7.06178	149.156	9.017e-10	8.44238e-08	5.49333	5.52093	4.93538	8.38998	8.3727	8.39113	7.46916	7.94705	7.83031	6.90994	6.82348	6.65801	PR domain containing 1	with ZNF domain
ATP1B1	-0.00343075	-0.0262597	-1.23067	11.1652	148.797	9.14447e-10	8.50587e-08	10.3026	10.1848	10.1972	11.5366	11.4716	11.4575	11.4121	11.5235	11.5198	11.5167	11.5167	11.3432	ATPase	Na+/K+ transporting	beta 1 polypeptide
C6orf211	-0.167101	0.145704	1.60193	8.72017	148.765	9.15606e-10	8.50587e-08	10.067	9.91302	9.8781	8.31745	8.54168	8.25735	8.1258	8.35173	8.13766	8.44244	8.29225	8.3176	chromosome 6 open reading frame 211
TNS4	2.12509	0.215682	-1.49877	8.10352	148.633	9.20355e-10	8.50903e-08	7.44116	7.64057	7.77393	6.75368	6.67733	6.89867	8.86342	8.94941	8.8921	9.0494	8.87811	9.42447	tensin 4
PRR15L	0.676299	0.425436	-1.90285	10.4769	148.558	9.23074e-10	8.50903e-08	9.61302	9.49909	9.1825	10.1753	10.2231	10.2995	10.9516	10.8713	10.9039	11.3634	11.2941	11.3456	proline rich 15-like
VLDLR	-0.113458	0.00595571	-1.8417	7.32283	148.054	9.41594e-10	8.64637e-08	5.74501	6.02861	5.97489	7.77224	7.96821	7.85568	7.54871	7.91811	7.78893	7.86026	7.63783	7.77553	very low density lipoprotein receptor
PDZK1	-0.951037	-1.3663	2.99419	7.81364	147.867	9.48556e-10	8.67692e-08	9.25409	9.14096	9.02006	8.40908	8.64311	8.33236	7.30065	7.59892	7.63187	6.47121	6.13767	5.82368	PDZ domain containing 1
FKBP5	0.188138	0.124898	-1.73711	7.82257	147.263	9.71485e-10	8.83139e-08	6.50715	6.82788	6.55261	8.03784	8.11675	8.00529	8.28969	8.24598	8.18863	8.46566	8.22265	8.41067	FK506 binding protein 5
NXPH3	-0.358548	-1.01735	1.27043	8.15459	147.156	9.75612e-10	8.83139e-08	8.56857	8.42958	8.52915	8.54742	8.70989	8.58639	8.25323	8.28477	8.23006	7.18177	7.19195	7.34229	neurexophilin 3
PPP4R4	-0.875591	-0.798262	1.35966	7.21536	147.09	9.78196e-10	8.83139e-08	7.7167	7.64182	7.49274	7.87775	8.04113	7.87494	6.94539	7.16459	7.05706	6.2242	6.33628	6.21178	protein phosphatase 4	regulatory subunit 4
HIST1H2BG	-0.538263	0.539981	1.8905	9.99469	147.037	9.80238e-10	8.83139e-08	11.5916	11.5315	11.5209	9.65255	9.82452	9.49025	8.83054	9.36617	9.15583	9.76963	9.62212	9.58073	histone cluster 1	H2bg
EFNA4	0.28283	0.129089	-1.27534	10.2561	146.661	9.95026e-10	8.93092e-08	9.3763	9.42102	9.50716	10.2005	10.3691	10.3252	10.5516	10.5959	10.5957	10.6852	10.7206	10.7246	ephrin-A4
CAPN8	0.728214	-0.390061	-1.45771	9.90503	146.385	1.00599e-09	8.99555e-08	8.63478	8.87068	8.89086	9.95509	9.95171	9.84818	10.6486	10.5958	10.6952	10.1772	10.1567	10.4355	calpain 8
VAV3	-1.10098	0.250735	1.96258	6.51277	145.73	1.03269e-09	9.18713e-08	7.92134	7.85292	7.73023	6.79354	6.85483	6.51912	5.46536	5.75095	5.64825	6.01032	5.94353	5.6629	vav 3 guanine nucleotide exchange factor
GDPD5	1.07541	-0.699956	-1.07878	7.54194	145.671	1.03512e-09	9.18713e-08	6.79722	6.62989	6.52805	7.299	7.39429	7.37187	8.3978	8.534	8.35959	7.79887	7.60683	7.78581	glycerophosphodiester phosphodiesterase domain containing 5
ZDHHC8P1	-0.926176	-0.858246	0.0194186	7.13616	144.825	1.07092e-09	9.46967e-08	6.35996	6.38487	6.72535	8.14455	8.34922	8.27141	7.24673	7.35225	7.38769	6.48096	6.40159	6.52938	zinc finger	DHHC-type containing 8 pseudogene 1
FAM21B	0.055184	-1.00993	0.13202	9.39925	144.505	1.08481e-09	9.52863e-08	9.03975	8.97286	9.00868	9.84732	9.8054	9.83674	9.83428	9.88525	9.93549	8.89044	8.92839	8.8064	family with sequence similarity 21	member B
PPM1K	-0.689946	-0.517278	1.78882	7.11556	144.488	1.08556e-09	9.52863e-08	7.87919	7.96343	8.23554	7.40564	7.46004	7.46769	6.66154	6.79621	6.80578	6.32286	6.15766	6.23119	protein phosphatase	Mg2+/Mn2+ dependent	1K
TMEM229B	-0.473647	-1.19738	0.913514	7.69676	143.902	1.1116e-09	9.69608e-08	7.7002	7.71559	7.57859	8.47469	8.50029	8.29193	7.81346	7.97345	8.05905	6.72324	6.77137	6.75923	transmembrane protein 229B
TRIM14	0.47739	-0.391781	-1.3031	8.52372	143.876	1.11276e-09	9.69608e-08	7.35248	7.4629	7.59417	8.53967	8.81829	8.70407	9.16991	9.20864	9.11565	8.76248	8.71949	8.83689	tripartite motif containing 14
BMP4	-0.711898	0.366663	1.46324	6.21284	143.522	1.12887e-09	9.80066e-08	7.1374	7.38739	7.42212	6.2275	6.19752	6.16786	5.40829	5.58687	5.46203	5.96491	5.88725	5.70502	bone morphogenetic protein 4
VWA2	-1.03621	-0.258187	1.38639	7.78311	143.15	1.14613e-09	9.91441e-08	8.29255	8.55948	8.45223	8.25714	8.41492	8.35622	7.23275	7.32014	7.36677	7.1374	6.97384	7.03386	von Willebrand factor A domain containing 2
GADD45A	-0.120118	-0.295759	-1.42911	8.16123	142.69	1.16782e-09	1.00656e-07	7.12916	6.85505	6.75026	8.71218	8.83874	8.7185	8.50682	8.66936	8.7329	8.30311	8.28033	8.43836	growth arrest and DNA-damage-inducible	alpha
DNAJB1	0.853885	0.0683866	-1.09672	9.95091	142.536	1.17523e-09	1.0093e-07	9.39306	9.36818	9.36688	9.42579	9.58347	9.64219	10.3769	10.4228	10.4135	10.4877	10.4728	10.4577	DnaJ (Hsp40) homolog	subfamily B	member 1
YTHDF1	0.125176	-0.376016	-0.903544	12.1167	141.962	1.20319e-09	1.02947e-07	11.3526	11.2633	11.231	12.457	12.3564	12.4967	12.5176	12.6419	12.5261	12.1811	12.1556	12.2209	YTH domain family	member 1
BNIP3	0.25939	-0.255408	-1.00542	10.9163	141.878	1.20734e-09	1.02947e-07	10.1311	10.1161	10.051	11.1911	11.06	11.0513	11.35	11.3746	11.356	11.0426	11.1004	11.1714	BCL2/adenovirus E1B 19kDa interacting protein 3
TSKU	0.706241	-0.375917	0.99922	8.47716	141.419	1.23038e-09	1.04539e-07	9.14499	9.21962	9.28094	7.82323	7.87022	7.96346	8.64026	8.60213	8.53325	8.17759	8.25529	8.215	tsukushi	small leucine rich proteoglycan
ATP6V1B1	-0.266829	-0.862218	1.61027	9.55752	141.142	1.24452e-09	1.05365e-07	10.2415	10.24	10.3208	9.68488	9.9099	9.76378	9.47639	9.55206	9.52962	8.68486	8.76035	8.5262	ATPase	H+ transporting	lysosomal 56/58kDa	V1 subunit B1
TRIM29	0.837294	0.426342	-1.13869	5.67175	140.777	1.26343e-09	1.06553e-07	5.25129	5.16589	5.30351	5.17117	5.11896	5.05571	5.90608	5.93818	6.01346	6.28811	6.38973	6.45892	tripartite motif containing 29
PIM2	-1.15467	-0.376962	0.55511	8.92689	140.7	1.26748e-09	1.06553e-07	8.84267	8.85445	8.90109	9.77068	9.97374	9.78336	8.64128	8.69382	8.72866	8.4121	8.32218	8.1986	pim-2 oncogene
CRY1	0.919878	0.282392	-1.03751	6.97348	139.81	1.31525e-09	1.10181e-07	6.49048	6.63929	6.56977	6.32846	6.47603	6.40077	7.34994	7.37353	7.24142	7.58676	7.61196	7.61334	cryptochrome 1 (photolyase-like)
KLF5	-0.201051	-0.371413	-1.0124	8.93753	139.618	1.32583e-09	1.10354e-07	7.97674	7.83123	8.01879	9.43936	9.46049	9.68152	9.26325	9.32019	9.39476	8.98583	8.87538	9.00276	Kruppel-like factor 5 (intestinal)
FN1	-0.795633	-0.69367	1.59107	7.54284	139.517	1.33142e-09	1.10354e-07	8.08761	8.28187	8.20172	8.10056	8.12691	8.03844	7.21112	7.43099	7.2369	6.57222	6.47859	6.74719	fibronectin 1
NUPR1	0.273562	-0.378423	-1.01782	9.18764	139.5	1.33241e-09	1.10354e-07	8.22221	8.26144	8.42673	9.44424	9.37254	9.46163	9.74945	9.69842	9.65123	9.26029	9.3107	9.39284	nuclear protein	transcriptional regulator	1
TRAF5	-0.245904	-0.799964	-0.224732	10.6042	139.439	1.3358e-09	1.10354e-07	9.93481	9.98645	10.0013	11.3325	11.2297	11.1721	10.8716	11.0369	11.0881	10.1789	10.1896	10.2282	TNF receptor-associated factor 5
SPRED1	0.469857	-0.332182	-1.26609	9.51183	139.258	1.34594e-09	1.10808e-07	8.59362	8.3812	8.56608	9.69067	9.70643	9.52904	10.0312	10.1877	10.1168	9.85558	9.78215	9.70144	sprouty-related	EVH1 domain containing 1
LCE3D	0.573834	2.78429	-3.77684	6.31943	139.119	1.35378e-09	1.10898e-07	5.18784	4.99019	4.88917	5.06848	5.47386	5.78103	5.97389	6.02093	6.05004	8.82361	8.3449	9.22924	late cornified envelope 3D
ELF3	1.31995	0.754336	0.0941802	7.67354	139.027	1.35902e-09	1.10898e-07	8.54477	8.48091	8.32832	5.95607	6.52162	6.37089	7.66293	7.5563	7.58922	8.31998	8.34947	8.40201	E74-like factor 3 (ets domain transcription factor	epithelial-specific )
SCNN1A	0.763886	0.300707	-1.31487	9.43844	138.993	1.36097e-09	1.10898e-07	8.76682	8.91148	8.70253	9.08884	9.02993	9.0129	9.72931	9.89907	9.79495	10.1529	10.0567	10.1158	sodium channel	non-voltage-gated 1 alpha subunit
ELOVL2	-0.886019	-0.704908	2.09307	8.25835	138.631	1.38178e-09	1.12211e-07	9.31544	9.19211	9.25504	8.73411	8.86184	8.66021	7.66475	8.04195	7.89139	7.36601	7.00072	7.11665	ELOVL fatty acid elongase 2
CLDN1	0.680204	0.87874	-0.515408	11.2046	138.181	1.40824e-09	1.13704e-07	11.4894	11.3484	11.4445	10.241	10.4884	10.4224	11.0506	11.0649	11.0768	11.9289	11.8674	12.0323	claudin 1
CCNO	-0.892523	0.321339	1.65463	7.8841	138.156	1.40969e-09	1.13704e-07	9.0114	8.94736	9.22907	7.89982	7.97532	8.06235	7.0754	7.09985	7.08469	7.43791	7.18863	7.59741	cyclin O
CEACAM6	-0.386076	-0.94472	1.79194	10.2089	137.671	1.43889e-09	1.15669e-07	11.1909	10.822	10.939	10.5497	10.5483	10.4703	10.092	10.1328	10.1853	9.27523	9.21037	9.09037	carcinoembryonic antigen-related cell adhesion molecule 6 (non-specific cross reacting antigen)
VCL	0.821408	-0.0166034	-1.4088	10.3848	137.287	1.46248e-09	1.17171e-07	9.59876	9.53929	9.43769	10.0751	10.1461	10.1665	10.9172	11.0565	10.8783	10.9394	10.7995	11.0632	vinculin
CCL2	-0.0319137	-0.00395646	2.28498	5.95894	137.017	1.47939e-09	1.18128e-07	7.65699	7.82487	7.50628	5.51792	5.13375	5.58915	5.1302	5.56197	5.4529	5.28941	5.45015	5.39365	chemokine (C-C motif) ligand 2
CCDC110	-0.594524	-0.0997533	1.92154	6.7077	136.289	1.52597e-09	1.21323e-07	8.13593	7.78333	7.93178	6.73623	6.80389	6.62913	6.01308	6.33565	6.03694	6.10276	6.01149	5.97216	coiled-coil domain containing 110
ITPKB	0.538409	-0.300514	-1.42207	9.20507	136.234	1.52956e-09	1.21323e-07	7.99961	8.18232	8.18667	9.1459	9.36909	9.40612	9.87591	9.82449	9.83593	9.39865	9.61452	9.62162	inositol-trisphosphate 3-kinase B
HIST1H4I	0.150546	0.103086	1.14803	8.38097	135.867	1.55377e-09	1.22835e-07	9.40877	9.42637	9.15838	7.8684	7.96492	7.95521	8.07063	8.08172	8.08782	8.21198	8.2061	8.13134	histone cluster 1	H4i
SERTAD4	1.05822	0.250618	0.0284408	9.47579	135.709	1.56438e-09	1.23266e-07	9.96741	9.92151	9.77202	8.52271	8.6336	8.4928	9.5783	9.64079	9.60467	9.82279	9.96329	9.78954	SERTA domain containing 4
HLA-DRA	-1.74395	-0.153061	0.340803	7.16866	135.154	1.60215e-09	1.25826e-07	6.95614	7.01379	6.76531	8.37993	8.58039	8.44355	6.62156	6.86512	6.68534	6.70614	6.63862	6.36807	major histocompatibility complex	class II	DR alpha
MLLT3	-0.898221	0.306726	1.40261	6.74382	134.48	1.64949e-09	1.2912e-07	7.73736	7.71557	7.72083	7.01016	7.01532	6.71491	5.96333	6.02397	6.05843	6.41988	6.37013	6.1759	myeloid/lymphoid or mixed-lineage leukemia (trithorax homolog	Drosophila); translocated to	3
MT1E	-0.790698	-0.277385	-0.40203	7.0547	134.395	1.65553e-09	1.29169e-07	6.52994	6.3772	6.34329	7.93942	7.8108	7.91055	7.09138	7.01235	7.18494	6.79542	6.78453	6.87657	metallothionein 1E
FAM21A	0.0591891	-1.00024	0.124679	9.694	133.826	1.69691e-09	1.31966e-07	9.30967	9.27934	9.31754	10.1022	10.134	10.1195	10.0931	10.2056	10.2345	9.16075	9.24701	9.12476	family with sequence similarity 21	member A
INPP5J	0.896932	-0.389438	-1.09862	7.70895	133.492	1.72184e-09	1.3347e-07	6.94337	6.90042	6.8997	7.41144	7.54719	7.55826	8.23662	8.45665	8.51442	8.01359	8.01068	8.0151	inositol polyphosphate-5-phosphatase J
HIST1H4I	-0.284558	0.0240176	1.05391	11.675	133.143	1.74827e-09	1.34894e-07	12.3693	12.4002	12.4495	11.5892	11.641	11.6085	11.3321	11.264	11.3891	11.385	11.3464	11.3259	histone cluster 1	H4i
PDPR	-0.851196	-0.889637	1.97676	8.06128	133.1	1.7515e-09	1.34894e-07	8.76328	8.92873	8.9667	8.48016	8.86693	8.60382	7.7019	7.93704	7.75838	7.02665	6.92836	6.7734	pyruvate dehydrogenase phosphatase regulatory subunit
GUSBP9	-0.816121	0.288596	1.00598	10.5383	132.817	1.77336e-09	1.36138e-07	11.1081	11.2505	11.3405	10.7794	10.7913	10.693	9.94269	9.93894	9.93376	10.1984	10.2504	10.2324	glucuronidase	beta pseudogene 9
GUSBP3	-0.816881	0.41924	1.08816	10.6792	132.519	1.7967e-09	1.37488e-07	11.3801	11.5043	11.6178	10.8151	10.8618	10.7537	10.0152	9.91707	10.0478	10.3167	10.4549	10.4662	glucuronidase	beta pseudogene 3
PITPNM3	0.874992	0.264326	-1.5967	7.92705	132.181	1.82356e-09	1.38819e-07	7.0901	7.12868	7.02252	7.44764	7.5338	7.63201	8.40273	8.44415	8.39155	8.58964	8.54603	8.89574	PITPNM family member 3
MAP3K12	-0.78845	-0.411386	1.52544	7.11466	132.154	1.82573e-09	1.38819e-07	7.81647	7.87662	7.87473	7.60624	7.50407	7.48068	6.73048	6.72441	6.77076	6.13664	6.35406	6.50078	mitogen-activated protein kinase kinase kinase 12
HSPA2	0.838042	-0.728694	-1.47567	8.42239	131.836	1.85151e-09	1.40333e-07	7.38598	6.91069	7.18574	8.35121	8.58204	8.64811	9.27778	9.42628	9.39144	8.59869	8.65666	8.65407	heat shock 70kDa protein 2
TFPI2	-0.55882	0.112837	1.06082	8.19073	130.853	1.93396e-09	1.46118e-07	8.89993	8.89487	8.91437	8.24203	8.33415	8.28848	7.65989	7.79509	7.73323	7.8838	7.76062	7.88229	tissue factor pathway inhibitor 2
ADAMTSL5	-0.188666	-0.465496	1.54767	8.55774	130.546	1.96054e-09	1.47659e-07	9.35091	9.5438	9.42101	8.48058	8.58417	8.57045	8.26829	8.44509	8.35583	7.96128	7.77488	7.93656	ADAMTS-like 5
SYTL5	-1.34899	-0.618978	2.75984	7.18479	130.37	1.97601e-09	1.48356e-07	8.69435	8.54859	8.58086	7.80942	7.91912	7.71962	6.08321	6.82119	6.4968	6.06583	5.78689	5.69155	synaptotagmin-like 5
LOC100288142	-0.184338	0.139414	-1.49431	12.1333	130.295	1.98257e-09	1.48382e-07	10.7973	11.1301	11.1812	12.6002	12.5912	12.5348	12.3737	12.3857	12.4139	12.4745	12.5492	12.5677	neuroblastoma breakpoint family member
KIAA1324	-0.332993	-0.631385	1.02218	12.1629	130.099	2.00005e-09	1.49222e-07	12.5343	12.5079	12.5494	12.4798	12.4567	12.4818	12.1258	12.1913	12.1021	11.5274	11.4862	11.5115	KIAA1324
B4GALNT3	-0.715414	-0.41554	1.52515	7.79439	129.985	2.01022e-09	1.49514e-07	8.5655	8.57258	8.51681	8.08201	8.15972	8.23057	7.3279	7.63948	7.35868	7.0069	6.99046	7.08208	beta-1	4-N-acetyl-galactosaminyl transferase 3
DLX3	1.02867	0.822682	-1.3646	8.33486	129.724	2.03384e-09	1.50801e-07	7.83342	8.06168	8.04467	7.4764	7.70237	7.30074	8.52016	8.51604	8.52932	9.40595	9.28907	9.33855	distal-less homeobox 3
IGFBP4	-0.35572	-0.577504	1.30639	11.4221	129.568	2.04821e-09	1.51396e-07	11.9856	12.0118	12.0754	11.6072	11.6488	11.6973	11.3463	11.2376	11.3022	10.6446	10.6872	10.8218	insulin-like growth factor binding protein 4
TMEM133	0.229179	-0.432064	-1.09903	7.22932	129.487	2.05559e-09	1.51473e-07	6.15976	6.25824	6.32093	7.57738	7.58893	7.47838	7.61816	7.91868	7.79538	7.31876	7.30214	7.41512	transmembrane protein 133
NXNL2	-0.614459	-0.869487	0.672756	7.57289	129.234	2.07913e-09	1.52736e-07	7.48695	7.3781	7.60224	8.25366	8.35171	8.29549	7.65584	7.73548	7.66617	6.71646	6.84386	6.88871	nucleoredoxin-like 2
AKAP13	0.179753	0.208889	-2.13809	8.51078	129.113	2.09047e-09	1.53098e-07	6.76613	7.18028	7.22337	8.76847	8.92792	8.72174	8.83073	9.13738	8.98927	9.15767	9.12679	9.29959	A kinase (PRKA) anchor protein 13
NAIP	-1.29472	0.257933	1.46795	9.53611	128.708	2.12903e-09	1.55445e-07	10.3135	10.4871	10.5265	10.0489	10.1091	9.87561	8.5104	8.879	8.76002	9.03124	8.89775	8.99423	NLR family	apoptosis inhibitory protein
TSC22D2	0.180502	-0.126871	-1.32413	9.21852	128.22	2.17656e-09	1.58431e-07	8.11921	8.15703	8.34511	9.59219	9.39551	9.44515	9.55272	9.71056	9.71107	9.55722	9.45913	9.57738	TSC22 domain family	member 2
UNC13D	0.703874	1.16143	-1.0438	8.54831	128.031	2.19534e-09	1.59312e-07	8.52754	8.43183	8.60708	7.53136	7.69099	7.87957	8.38374	8.46069	8.36911	9.60573	9.42629	9.66583	unc-13 homolog D (C. elegans)
ARL2BP	0.396429	0.102937	-1.02311	11.2863	127.704	2.22819e-09	1.61191e-07	10.6252	10.7073	10.676	11.2124	11.1754	11.192	11.5916	11.5915	11.5859	11.6562	11.7184	11.7033	ADP-ribosylation factor-like 2 binding protein
KLF4	0.0033189	-0.307089	-0.735997	9.29196	127.632	2.23553e-09	1.61191e-07	8.61411	8.61489	8.53272	9.66663	9.62403	9.59037	9.58493	9.64027	9.66579	9.31124	9.36544	9.29304	Kruppel-like factor 4 (gut)
PTPN14	0.215124	0.2761	-1.4265	10.3959	127.573	2.24149e-09	1.61191e-07	9.40227	9.53405	9.61728	10.4788	10.4666	10.414	10.622	10.7361	10.6467	10.8563	10.9215	11.0553	protein tyrosine phosphatase	non-receptor type 14
SLC40A1	0.0627923	0.75399	0.965581	8.28884	127.128	2.2875e-09	1.64006e-07	9.56404	9.27931	9.37381	7.57914	7.73512	7.5558	7.54184	7.8469	7.66969	8.58253	8.40939	8.32849	solute carrier family 40 (iron-regulated transporter)	member 1
DOCK10	-1.19727	-0.2573	1.98461	7.18764	126.662	2.33683e-09	1.66632e-07	8.10501	8.34711	8.29227	7.63924	7.89552	7.61952	6.32931	6.62088	6.61228	6.43105	6.06746	6.29205	dedicator of cytokinesis 10
ASPHD2	0.783633	-0.309756	-2.00535	7.55677	126.65	2.33808e-09	1.66632e-07	6.22003	6.24776	5.81357	7.64483	7.64603	7.58492	8.13127	8.58848	8.50693	8.04002	8.1069	8.15049	aspartate beta-hydroxylase domain containing 2
DUSP5	1.5028	0.379447	-0.91906	7.84906	126.299	2.37611e-09	1.68838e-07	7.71832	7.84082	7.61641	6.59484	6.94969	6.74146	8.10294	8.40011	8.29134	8.66469	8.65898	8.60907	dual specificity phosphatase 5
PCDH19	-0.907979	0.0740341	1.50671	5.85718	126.054	2.40314e-09	1.69628e-07	6.70974	6.91169	6.77027	6.28134	6.08296	6.0091	5.0721	5.37049	5.20687	5.28074	5.28323	5.3076	protocadherin 19
LOC727896	1.45388	0.318958	-0.82125	10.3337	126.026	2.40615e-09	1.69628e-07	10.1037	10.3205	10.298	9.17514	9.49074	9.20156	10.6267	10.7509	10.8515	11.0583	11.0932	11.0344	cysteine and histidine-rich domain (CHORD) containing 1 pseudogene
CCBE1	1.17373	-0.720348	-1.3493	6.71261	126.005	2.40854e-09	1.69628e-07	5.63646	5.62569	5.63954	6.68794	6.4967	6.4048	7.61336	7.90744	7.58983	7.17103	6.92677	6.85179	collagen and calcium binding EGF domains 1
CITED2	-0.618929	-0.591675	0.953192	10.133	125.458	2.47021e-09	1.73434e-07	10.3702	10.3749	10.4469	10.6669	10.6597	10.6377	10.1056	10.0092	9.99271	9.46646	9.51111	9.3549	Cbp/p300-interacting transactivator	with Glu/Asp-rich carboxy-terminal domain	2
HIST1H2BG	-0.404451	0.417142	1.29048	7.66496	125.397	2.47711e-09	1.73434e-07	8.62752	8.91014	8.68318	7.32084	7.50257	7.48791	7.01504	7.12834	6.95458	7.36088	7.56952	7.41899	histone cluster 1	H2bg
HTRA1	0.663151	-0.0268329	-0.998442	7.24369	125.222	2.49736e-09	1.73985e-07	6.65253	6.67387	6.6153	7.06673	6.98653	6.97481	7.66363	7.74868	7.60521	7.66267	7.62319	7.65117	HtrA serine peptidase 1
CCL28	-0.919289	0.493262	1.05866	7.80933	125.203	2.49955e-09	1.73985e-07	8.53083	8.65943	8.67014	8.06331	7.95927	7.93992	7.11476	6.96827	7.1216	7.58276	7.42108	7.68058	chemokine (C-C motif) ligand 28
KCNK5	0.77914	0.41307	0.661017	6.87279	124.886	2.53663e-09	1.75553e-07	7.79669	7.86203	7.65091	5.99567	5.88979	5.86449	6.58272	6.65694	6.8477	7.26029	6.94833	7.11795	potassium channel	subfamily K	member 5
TRIM22	0.116991	-0.233736	-1.36458	6.87333	124.885	2.53678e-09	1.75553e-07	5.73226	5.85336	5.7012	7.26726	7.3915	7.07205	7.45077	7.2295	7.40151	7.19048	7.16052	7.02957	tripartite motif containing 22
FGD4	-0.109787	0.041107	-1.08772	9.16832	124.623	2.56781e-09	1.77187e-07	8.30943	8.32354	8.40395	9.52425	9.51542	9.46644	9.32617	9.46358	9.387	9.47328	9.32964	9.49714	FYVE	RhoGEF and PH domain containing 4
PARP12	0.661892	-0.0756195	-0.880253	9.13501	124.167	2.62306e-09	1.80477e-07	8.6263	8.60138	8.57979	8.89479	8.9495	8.84511	9.55016	9.56642	9.5585	9.50327	9.46429	9.48066	poly (ADP-ribose) polymerase family	member 12
IGF1R	-0.793185	-0.506035	1.36805	9.09939	123.605	2.69316e-09	1.84768e-07	9.59726	9.70012	9.72497	9.49691	9.75993	9.55901	8.72625	8.92446	8.78559	8.27153	8.29036	8.3563	insulin-like growth factor 1 receptor
IGF2BP2	0.782757	0.901469	-1.40921	6.46963	123.484	2.70844e-09	1.85284e-07	5.90773	6.18679	6.08294	5.84478	5.79845	5.70917	6.67439	6.54486	6.48142	7.43076	7.35529	7.61903	insulin-like growth factor 2 mRNA binding protein 2
MT1F	0.558068	-0.221048	-1.12981	11.9666	123.18	2.74756e-09	1.8726e-07	11.0391	11.1754	11.2301	11.9995	11.866	11.9574	12.5296	12.4482	12.5193	12.2127	12.3776	12.2436	metallothionein 1F
GPR124	0.810319	-0.35819	-1.42494	7.35022	123.125	2.75462e-09	1.8726e-07	6.38163	6.23385	6.29952	7.25956	7.13111	7.44275	7.90699	8.21001	8.14738	7.80024	7.6707	7.71887	G protein-coupled receptor 124
SLC52A3	0.934186	0.264721	-0.87468	8.61972	123.077	2.76086e-09	1.8726e-07	8.28544	8.33803	8.36536	7.98623	8.06739	7.96253	8.91353	9.03999	8.86519	9.23687	9.24552	9.13049	solute carrier family 52	riboflavin transporter	member 3
LINC00173	-1.45513	-0.181205	2.34042	7.06812	122.964	2.77559e-09	1.87726e-07	8.34927	8.17445	8.58346	7.87464	7.54309	7.57717	6.46579	6.1047	6.05904	5.81163	6.17249	6.10179	long intergenic non-protein coding RNA 173
GATSL3	1.02738	0.318439	-0.912114	8.61404	122.72	2.80783e-09	1.8937e-07	8.30088	8.35053	8.38663	7.78729	7.90953	8.04011	9.00912	8.88228	8.92766	9.1898	9.31166	9.27292	GATS protein-like 3
FSTL4	1.27458	-0.0314361	-1.34808	7.11277	122.56	2.82918e-09	1.89809e-07	6.37216	6.25787	6.58387	6.42562	6.51024	6.59283	7.73882	7.77425	7.83938	7.91741	7.67404	7.66669	follistatin-like 4
BHLHE40	0.968872	-0.123498	1.19791	9.38692	122.552	2.83024e-09	1.89809e-07	10.2573	10.5183	10.6218	8.37669	8.29168	8.59925	9.48341	9.30801	9.38281	9.17745	9.2721	9.35418	basic helix-loop-helix family	member e40
PYGB	0.389548	0.115683	-1.17259	10.7565	122.399	2.85081e-09	1.90653e-07	9.97593	10.0756	10.0453	10.6558	10.635	10.8082	11.1027	11.067	11.0979	11.1676	11.2543	11.1928	phosphorylase	glycogen; brain
SPNS2	0.794275	0.527518	-1.50492	8.10203	121.824	2.92978e-09	1.95387e-07	7.50527	7.29634	7.50539	7.54303	7.56415	7.7492	8.37134	8.50887	8.359	8.93097	8.83972	9.05108	spinster homolog 2 (Drosophila)
LDLRAD4	0.878935	-0.666985	-1.41469	7.66308	121.493	2.97653e-09	1.97399e-07	6.68609	6.32803	6.45081	7.88871	7.65941	7.52502	8.42547	8.62802	8.65645	7.91928	7.93403	7.85568	low density lipoprotein receptor class A domain containing 4
EFNA3	0.698054	-0.0394511	-1.2017	9.17088	121.461	2.98103e-09	1.97399e-07	8.44755	8.38494	8.44069	8.84372	9.12	8.93876	9.70581	9.6618	9.62903	9.67939	9.61306	9.58583	ephrin-A3
IL17RE	-0.916133	0.542667	0.833499	8.29034	121.435	2.98476e-09	1.97399e-07	8.98861	8.86976	9.01492	8.41869	8.55107	8.52345	7.54844	7.66994	7.52643	8.03573	8.14875	8.18832	interleukin 17 receptor E
PPAP2A	0.1799	-0.225232	-1.07731	9.5386	121.298	3.0043e-09	1.98143e-07	8.61652	8.67827	8.69414	9.84794	9.79942	9.7095	9.82943	9.98037	10.0868	9.75796	9.76594	9.69696	phosphatidic acid phosphatase type 2A
HOMER2	0.728317	0.386079	-2.25586	9.19176	121.097	3.03337e-09	1.99509e-07	8.1335	7.78802	7.70343	9.13513	9.1442	8.77002	9.5913	9.87041	9.7726	10.1468	10.1611	10.0846	homer homolog 2 (Drosophila)
LYPD1	-0.59975	-1.11715	0.108515	7.65889	120.959	3.05354e-09	1.99779e-07	6.93035	7.02954	7.13543	8.64169	8.61263	8.66614	7.84265	8.31051	7.96804	6.90398	6.9963	6.86948	LY6/PLAUR domain containing 1
MAPT	-0.265943	-0.801848	1.08957	10.0042	120.954	3.05422e-09	1.99779e-07	10.3762	10.2954	10.3902	10.3155	10.3054	10.3755	10.1493	10.0019	10.0474	9.25782	9.3093	9.22601	microtubule-associated protein tau
CHMP1B	-0.799907	-0.387023	0.156758	10.3312	120.571	3.11099e-09	2.02937e-07	10.1308	10.0254	10.0095	11.0946	11.153	11.0086	10.2207	10.338	10.2978	9.92907	9.86256	9.90385	charged multivesicular body protein 1B
MCCC1	0.0863103	-0.381594	-0.793116	9.32144	120.196	3.16761e-09	2.06067e-07	8.54945	8.48265	8.64006	9.67192	9.63243	9.63302	9.73756	9.65268	9.80605	9.37352	9.28825	9.38973	methylcrotonoyl-CoA carboxylase 1 (alpha)
UBL3	-0.71483	0.157041	1.22525	9.7986	120.047	3.19049e-09	2.06992e-07	10.7127	10.6065	10.5329	9.98992	9.96763	9.89213	9.09793	9.36456	9.2427	9.41659	9.32971	9.43001	ubiquitin-like 3
SHB	-0.0710965	-0.603665	-0.443251	9.24821	119.973	3.20193e-09	2.07171e-07	8.52804	8.64948	8.61097	9.71855	9.65613	9.76785	9.65491	9.61884	9.65549	8.94015	9.08145	9.09665	Src homology 2 domain containing adaptor protein B
ELP2	-0.663189	-0.204903	1.31224	9.43532	119.818	3.22609e-09	2.0817e-07	10.1777	10.1372	10.1389	9.71227	9.78586	9.62318	8.9193	9.08804	9.1244	8.91434	8.86647	8.73622	elongator acetyltransferase complex subunit 2
CYP2B7P1	-0.220669	-0.735369	1.04638	12.9116	119.694	3.24557e-09	2.08301e-07	13.2677	13.2523	13.3005	13.2002	13.1916	13.1577	12.9031	12.9666	13.0178	12.2768	12.2218	12.1828	cytochrome P450	family 2	subfamily B	polypeptide 7 pseudogene 1
SLC39A14	0.780327	-0.488143	-0.846102	9.02023	119.634	3.25502e-09	2.08347e-07	8.26364	8.39193	8.35443	8.80696	8.96882	8.89597	9.65597	9.70971	9.64704	9.28231	9.12228	9.14371	solute carrier family 39 (zinc transporter)	member 14
MCIN	-0.516989	0.308376	1.73816	7.37205	119.326	3.30392e-09	2.10912e-07	8.67175	8.83352	8.59657	7.13	7.27662	7.10657	6.68916	6.88227	6.39079	6.99182	6.83415	7.06138	multiciliate cell differentiation 1
DKK1	-1.68189	-0.554698	-0.401148	6.54823	118.914	3.37092e-09	2.13676e-07	5.48597	5.65264	5.51002	8.10222	8.54807	7.91156	6.22216	6.67127	6.62274	5.91543	5.9897	5.94695	dickkopf 1 homolog (Xenopus laevis)
RAB31	-0.229005	-0.552631	1.07268	12.2505	118.906	3.37229e-09	2.13676e-07	12.7279	12.7079	12.7287	12.4456	12.4258	12.4199	12.1974	12.2153	12.1916	11.713	11.6372	11.5963	RAB31	member RAS oncogene family
FAM21C	0.0558926	-1.0686	0.212716	9.94688	118.847	3.38203e-09	2.13676e-07	9.61675	9.59968	9.54185	10.4542	10.3358	10.3682	10.3691	10.439	10.5178	9.31956	9.47158	9.32898	family with sequence similarity 21	member C
NR4A2	0.542233	-0.365219	-0.924173	7.58388	118.841	3.38301e-09	2.13676e-07	6.78216	6.93773	6.8112	7.59396	7.63364	7.54496	8.07157	8.233	8.0947	7.76987	7.7362	7.79753	nuclear receptor subfamily 4	group A	member 2
SDC2	-0.730492	-0.323044	1.40778	8.99011	117.877	3.54644e-09	2.22656e-07	9.7874	9.67577	9.64224	9.27687	9.44176	9.32404	8.47174	8.76202	8.61744	8.33629	8.31085	8.23493	syndecan 2
EFNA5	-0.308279	0.150176	-1.16065	8.25917	117.854	3.55046e-09	2.22656e-07	7.33681	7.41908	7.4042	8.63011	8.8225	8.66375	8.40926	8.32631	8.45596	8.65936	8.46528	8.51741	ephrin-A5
ITGAL	-1.13252	-0.33573	2.06393	7.63067	117.823	3.55594e-09	2.22656e-07	8.8703	8.46221	8.85037	7.92044	8.25102	8.22437	7.17291	6.93407	6.8913	6.67481	6.58674	6.72955	integrin	alpha L (antigen CD11A (p180)	lymphocyte function-associated antigen 1; alpha polypeptide)
ATP8B2	-0.445205	-0.637572	1.56049	7.79782	117.786	3.5625e-09	2.22656e-07	8.64207	8.47354	8.49868	8.08664	8.13784	7.95667	7.47947	7.72165	7.64442	7.07952	6.93773	6.91558	ATPase	aminophospholipid transporter	class I	type 8B
STYK1	-0.234215	0.663067	-1.83438	7.30168	117.637	3.58865e-09	2.23219e-07	6.24831	6.30424	6.04407	7.597	7.6043	7.61191	7.22259	7.40191	7.48606	8.21819	7.87359	8.008	serine/threonine/tyrosine kinase 1
TCF7L1	0.225861	-1.03149	-0.250805	8.02629	117.628	3.59021e-09	2.23219e-07	7.22323	7.39831	7.51517	8.48577	8.34604	8.47419	8.68469	8.62504	8.67385	7.63	7.57779	7.68133	transcription factor 7-like 1 (T-cell specific	HMG-box)
OVOL1	1.09646	0.532312	-0.790261	7.82166	117.468	3.61873e-09	2.24408e-07	7.76588	7.85635	7.68547	6.88627	6.8532	7.05268	7.99494	8.04673	8.03988	8.3994	8.57091	8.70817	ovo-like 1(Drosophila)
CNKSR3	-1.19069	-0.231513	-0.448407	7.60416	117.24	3.65973e-09	2.26363e-07	6.95349	6.55802	7.05177	8.7403	8.72149	8.71334	7.54557	7.53227	7.5252	7.25133	7.34318	7.31399	CNKSR family member 3
LCMT1	0.310546	-0.171917	-0.985478	10.7134	116.923	3.71748e-09	2.29341e-07	10.0326	9.92567	9.9396	10.8025	10.9048	10.7311	11.0722	11.1621	11.1358	10.9727	10.9408	10.9409	leucine carboxyl methyltransferase 1
P4HA2	0.554183	0.200744	-1.33598	9.11439	116.789	3.7424e-09	2.30283e-07	8.40659	8.46159	8.18579	8.98626	8.85986	8.951	9.52152	9.48725	9.4509	9.70748	9.64153	9.7129	prolyl 4-hydroxylase	alpha polypeptide II
CRY2	-0.477369	-0.433165	-0.49293	8.32117	115.866	3.91835e-09	2.4049e-07	7.63211	7.52024	7.6943	8.95191	9.07576	9.02936	8.44432	8.56618	8.61443	8.1508	8.17638	7.99826	cryptochrome 2 (photolyase-like)
WISP2	-0.376447	-0.647623	1.14315	9.08103	115.712	3.94865e-09	2.41729e-07	9.50501	9.5247	9.5317	9.32485	9.36861	9.51071	9.01042	9.08799	8.97643	8.39536	8.33996	8.39664	WNT1 inducible signaling pathway protein 2
GUSBP3	-0.943903	0.858858	1.08024	5.80765	115.593	3.97218e-09	2.42547e-07	6.74388	6.84139	6.84857	6.00718	5.85324	5.58783	4.87965	4.81389	4.92301	5.57162	5.8298	5.7917	glucuronidase	beta pseudogene 3
LARGE	-0.760651	-0.356441	1.14015	9.19555	115.448	4.00129e-09	2.43701e-07	9.60402	9.67228	9.77055	9.60256	9.73793	9.63719	8.85065	8.93086	8.91421	8.6422	8.44979	8.5344	like-glycosyltransferase
WDR91	0.538276	0.119007	-1.42542	8.526	114.69	4.15688e-09	2.51953e-07	7.60042	7.50597	7.84663	8.3406	8.4668	8.45004	8.97669	8.94329	8.95229	9.08815	9.01568	9.12545	WD repeat domain 91
NPY1R	-0.833128	-0.329044	1.45636	8.43646	114.685	4.15788e-09	2.51953e-07	9.22271	9.11299	9.13209	8.91198	8.88255	8.7907	7.91572	8.16964	8.00048	7.76063	7.80877	7.52931	neuropeptide Y receptor Y1
GSDMC	0.483983	1.31449	-2.016	5.79338	114.291	4.24154e-09	2.56371e-07	5.19267	4.87397	5.11223	5.20522	5.09814	5.52809	5.90491	5.7417	5.63678	7.01616	7.1605	7.05021	gasdermin C
IRS1	-1.16266	0.189183	1.62054	8.31963	113.593	4.39463e-09	2.64954e-07	9.11385	9.33605	9.56697	8.67713	8.82565	8.57292	7.46892	7.64457	7.47422	7.79577	7.60748	7.75201	insulin receptor substrate 1
EDARADD	-0.319412	-0.317143	1.26913	7.72882	113.34	4.45175e-09	2.67722e-07	8.35858	8.44259	8.52558	7.79657	7.85671	7.77574	7.53389	7.54572	7.39117	7.10821	7.19403	7.21711	EDAR-associated death domain
EPHB3	0.8924	0.31563	-0.40333	7.41796	113.266	4.46866e-09	2.68063e-07	7.48198	7.46853	7.53862	6.6743	6.63998	6.76075	7.53274	7.63834	7.58114	7.84526	7.85966	7.99419	EPH receptor B3
ACOT11	0.789063	0.0995512	-1.62852	7.06248	112.869	4.5605e-09	2.72887e-07	6.10352	5.94291	6.21794	6.73204	6.88618	6.86588	7.77338	7.60777	7.47013	7.73336	7.58194	7.83464	acyl-CoA thioesterase 11
KCNK6	0.580665	0.121035	0.666742	10.0549	112.538	4.63863e-09	2.76868e-07	10.7435	10.7551	10.7834	9.22967	9.49256	9.45441	9.96967	9.95918	9.98979	10.1077	10.04	10.134	potassium channel	subfamily K	member 6
JAK2	-0.0429565	-0.0255068	-1.11535	8.84548	112.426	4.66527e-09	2.77764e-07	7.99733	7.91201	8.04708	9.23527	9.18716	9.08544	9.08581	9.17204	9.12115	9.2073	9.11576	8.97943	Janus kinase 2
TNIP2	-0.000662829	-0.446311	-0.950165	8.52962	112.137	4.73526e-09	2.8123e-07	7.46118	7.6794	7.64042	8.97612	9.02261	8.97369	9.02031	9.0194	8.93073	8.55941	8.37703	8.69507	TNFAIP3 interacting protein 2
FAM53B	-0.102284	-0.298049	-0.967677	8.20982	110.9	5.0493e-09	2.99136e-07	7.29466	7.33659	7.29714	8.56531	8.65149	8.81562	8.62459	8.56829	8.53268	8.12847	8.37411	8.32884	family with sequence similarity 53	member B
TRNP1	0.540408	0.538412	-1.70554	7.62037	110.587	5.1324e-09	3.03307e-07	6.68748	6.6268	6.9223	7.41605	7.2569	7.44378	7.87957	7.8949	7.96349	8.33477	8.39475	8.62368	TMF1-regulated nuclear protein 1
TENM3	-0.9501	-0.228869	1.4717	7.41763	110.189	5.24047e-09	3.08929e-07	8.09555	8.19218	8.22063	7.78728	7.98338	7.85949	6.88115	6.94522	6.95349	6.85468	6.76847	6.47009	teneurin transmembrane protein 3
FOXO4	-0.12233	-1.31312	0.428353	7.9606	108.647	5.6854e-09	3.33299e-07	7.60794	7.62761	7.54861	8.45745	8.59195	8.75606	8.31185	8.64934	8.47727	7.17442	7.15554	7.16913	forkhead box O4
BCL9L	1.09735	0.339172	-0.416163	9.37411	108.598	5.70008e-09	3.33299e-07	9.36982	9.51339	9.63454	8.4841	8.42248	8.5501	9.65257	9.60164	9.49451	9.90502	9.84105	10.0202	B-cell CLL/lymphoma 9-like
SUSD4	-0.575777	-0.549251	1.22816	7.7092	108.567	5.70971e-09	3.33299e-07	8.19437	8.20824	8.23266	8.09436	8.19459	8.0369	7.43272	7.63101	7.5348	6.96437	7.09081	6.89559	sushi domain containing 4
ID3	0.692648	0.48957	-0.697968	8.22897	108.512	5.72633e-09	3.33454e-07	8.09873	8.1011	8.17051	7.62274	7.68132	7.61352	8.42778	8.30052	8.26722	8.8356	8.7667	8.86193	inhibitor of DNA binding 3	dominant negative helix-loop-helix protein
KLF10	0.670007	-0.0372451	0.620928	9.99096	108.453	5.74421e-09	3.33682e-07	10.6273	10.566	10.6233	9.3447	9.35371	9.35712	9.9222	10.1208	10.0225	10.0151	9.9019	10.0368	Kruppel-like factor 10
AIFM2	0.951321	0.0631721	-0.885779	7.74417	107.927	5.90805e-09	3.42366e-07	7.3615	7.28804	7.39822	7.10697	7.23768	7.31697	8.1658	8.23482	8.11497	8.1803	8.2638	8.261	apoptosis-inducing factor	mitochondrion-associated	2
INHBB	0.00944033	-0.600134	-0.378296	11.0372	107.442	6.06383e-09	3.50542e-07	10.4152	10.4586	10.4934	11.4388	11.3382	11.4972	11.43	11.4751	11.3974	10.7979	10.8269	10.8773	inhibin	beta B
WWC1	0.807617	0.101672	-1.28656	8.66042	107.251	6.12631e-09	3.52926e-07	7.91353	7.88539	8.0458	8.34865	8.16097	8.46692	9.04821	9.15115	9.20003	9.21311	9.21538	9.27591	WW and C2 domain containing 1
ZNF296	0.595473	-0.0332389	-1.36956	9.43738	107.226	6.13464e-09	3.52926e-07	8.463	8.70145	8.46294	9.29018	9.25565	9.50352	9.99381	9.8895	9.95246	9.87839	9.86169	9.99598	zinc finger protein 296
LDOC1	-0.622222	-0.527298	1.3887	9.91608	107.059	6.18998e-09	3.55254e-07	10.5401	10.4927	10.5824	10.2864	10.3608	10.2504	9.53012	9.79308	9.7078	9.27896	9.14115	9.02899	leucine zipper	down-regulated in cancer 1
SKIL	0.925444	0.111764	-1.1755	8.14701	106.96	6.22315e-09	3.56301e-07	7.47948	7.6647	7.51371	7.59498	7.7788	7.69899	8.48862	8.68482	8.67566	8.79	8.64976	8.74463	SKI-like oncogene
PER1	0.493687	-0.034151	-1.25502	8.91969	106.876	6.25146e-09	3.56884e-07	8.03238	8.15194	8.07001	8.77451	8.89573	8.97052	9.43173	9.344	9.3461	9.28111	9.24706	9.49121	period circadian clock 1
SMAGP	0.665651	0.229438	-0.992378	9.73581	106.842	6.26322e-09	3.56884e-07	9.30346	9.24003	9.27449	9.31557	9.35947	9.43481	10.0988	9.94736	10.0607	10.2414	10.2339	10.3198	small cell adhesion glycoprotein
EGFR	0.512484	0.200685	-1.38798	8.5804	106.59	6.34905e-09	3.6052e-07	7.61169	7.85171	7.84024	8.45299	8.39481	8.48026	8.87664	9.01959	8.96929	9.09597	9.08886	9.28274	epidermal growth factor receptor
NANOS1	0.747915	0.620937	-1.60798	9.0765	106.566	6.35723e-09	3.6052e-07	8.23058	8.29902	8.5743	8.49739	8.55256	8.77133	9.38843	9.32583	9.35076	9.87248	10.0454	10.01	nanos homolog 1 (Drosophila)
JMJD6	1.02822	-0.13197	-0.895256	8.94125	106.246	6.46885e-09	3.6598e-07	8.39563	8.49955	8.48746	8.40578	8.54852	8.42535	9.41683	9.53691	9.51057	9.46589	9.35851	9.244	jumonji domain containing 6
SIK1	0.845755	0.00579315	-1.33878	8.46026	106.181	6.49166e-09	3.66403e-07	7.79158	7.5143	7.70564	8.01219	8.14206	8.31897	9.0207	8.98373	9.00605	9.06718	8.99525	8.96543	salt-inducible kinase 1
LOC728323	-0.610642	-0.583366	-0.249855	10.0489	106.087	6.52481e-09	3.67406e-07	9.47364	9.45568	9.32223	10.9456	10.8975	10.74	10.2548	10.231	10.2655	9.62971	9.83889	9.53252	uncharacterized LOC728323
MOB3B	0.378825	-0.308197	-0.791674	9.98338	105.946	6.57532e-09	3.69378e-07	9.33646	9.25817	9.39607	10.0427	10.0176	10.0935	10.4547	10.398	10.4376	10.0703	10.1263	10.1691	MOB kinase activator 3B
FSCN1	0.767331	0.0576701	-1.57091	7.64878	105.848	6.61028e-09	3.7047e-07	6.67818	6.61844	6.77717	7.36439	7.47346	7.47366	7.99265	8.39618	8.22467	8.12334	8.31387	8.34931	fascin homolog 1	actin-bundling protein (Strongylocentrotus purpuratus)
PLB1	1.06342	0.0476495	-1.54573	6.39479	105.661	6.67837e-09	3.7341e-07	5.49281	5.44161	5.64108	5.85826	5.99493	6.02629	6.83699	7.2153	7.01746	7.16562	6.90659	7.1405	phospholipase B1
EPHA2	1.31721	0.110542	-0.764919	7.24105	105.468	6.74923e-09	3.7649e-07	7.08805	7.02363	7.04413	6.32329	6.26369	6.58034	7.69971	7.82479	7.59444	7.76778	7.78833	7.89445	EPH receptor A2
DIAPH1	0.42213	-0.0598502	-1.13569	10.1249	105.332	6.79963e-09	3.78417e-07	9.43767	9.27737	9.33106	10.1909	10.1101	10.0654	10.447	10.6586	10.5271	10.5387	10.4449	10.4696	diaphanous homolog 1 (Drosophila)
FAM43A	0.0289699	-0.769811	-0.367571	8.53524	105.187	6.85401e-09	3.80557e-07	7.89185	7.80964	7.9442	9.08549	8.94033	8.9451	8.94033	9.13931	8.9782	8.30329	8.17526	8.26986	family with sequence similarity 43	member A
ARL4A	-0.333293	0.0361416	-0.987054	8.34822	105.08	6.89412e-09	3.81347e-07	7.49413	7.45402	7.67988	8.76986	8.90031	8.81047	8.58058	8.48266	8.41753	8.54894	8.52488	8.51537	ADP-ribosylation factor-like 4A
ASB13	-0.730586	-0.401765	1.31981	8.44731	105.064	6.90019e-09	3.81347e-07	9.04333	8.98606	9.13153	8.89031	8.90025	8.80799	8.09618	8.21078	8.09983	7.87165	7.77455	7.5553	ankyrin repeat and SOCS box containing 13
CD44	-0.135701	-0.172272	-1.65437	6.89413	104.982	6.93133e-09	3.82183e-07	5.3712	5.53721	5.69143	7.50842	7.5118	7.46667	7.2523	7.50228	7.32521	6.97118	7.09892	7.49287	CD44 molecule (Indian blood group)
FAM89A	-0.00544279	-0.278394	-1.25069	6.9071	104.705	7.03785e-09	3.87163e-07	6.09412	5.62573	5.76571	7.3027	7.36299	7.42347	7.31268	7.35321	7.40694	7.0693	7.11551	7.05284	family with sequence similarity 89	member A
NRARP	0.354694	-0.194063	0.954984	8.22489	104.578	7.08751e-09	3.88998e-07	8.86716	8.93405	8.99709	7.80792	7.8056	7.83794	8.21078	8.14568	8.15908	7.8859	8.07536	7.97209	NOTCH-regulated ankyrin repeat protein
NFKBIA	0.122838	-0.111581	-1.1875	11.1067	104.37	7.16945e-09	3.91755e-07	10.0048	10.2521	10.3161	11.3119	11.3496	11.4403	11.4738	11.4724	11.524	11.3959	11.2982	11.4414	nuclear factor of kappa light polypeptide gene enhancer in B-cells inhibitor	alpha
TNFRSF12A	1.51087	0.0823188	-1.45008	10.5566	104.367	7.17055e-09	3.91755e-07	9.68618	9.90977	10.0678	9.61404	9.62402	9.99631	11.2346	11.2511	11.2813	11.2662	11.2689	11.4788	tumor necrosis factor receptor superfamily	member 12A
LIFR	-0.162281	0.098104	-1.9797	7.02515	104.159	7.25367e-09	3.94538e-07	5.50773	5.63029	5.50857	7.65159	7.75422	7.3724	7.17278	7.76783	7.35076	7.59889	7.48391	7.50288	leukemia inhibitory factor receptor alpha
DIXDC1	-0.530962	-0.623321	0.572322	7.40852	104.156	7.25454e-09	3.94538e-07	7.34765	7.48587	7.34656	7.91773	7.97222	8.03603	7.40571	7.46375	7.46361	6.81217	6.83741	6.81354	DIX domain containing 1
SLCO4A1	0.683619	-0.112806	-1.25601	9.14353	103.922	7.34955e-09	3.98797e-07	8.2355	8.24873	8.46385	8.8881	9.08634	9.02924	9.58462	9.75938	9.71053	9.50706	9.55077	9.65829	solute carrier organic anion transporter family	member 4A1
PCDH1	0.585308	-0.206598	-1.13345	7.70601	103.785	7.40576e-09	4.00136e-07	7.00889	6.92764	6.76031	7.64899	7.60793	7.70414	8.16584	8.31693	8.23422	7.95752	8.13962	8.00005	protocadherin 1
AK4	0.461874	-0.053779	-1.36479	8.23607	103.78	7.40775e-09	4.00136e-07	7.42059	7.32816	7.15441	8.37326	8.19861	8.20137	8.58664	8.82885	8.74337	8.61263	8.73827	8.64663	adenylate kinase 4
AGR3	0.0989562	0.00806392	-1.12115	8.64146	103.46	7.5408e-09	4.06403e-07	7.8252	7.91567	7.74721	8.93087	8.89518	8.70443	8.97004	8.91272	8.94459	8.99296	8.93874	8.91984	anterior gradient 3 homolog (Xenopus laevis)
GUSBP9	-0.771954	0.282854	0.930517	11.3122	103.181	7.65899e-09	4.11843e-07	11.8326	11.9901	12.0528	11.5168	11.559	11.4754	10.7048	10.7351	10.7954	10.9507	11.0255	11.1077	glucuronidase	beta pseudogene 9
PATZ1	0.00314289	-0.789531	-0.293324	9.61363	103.091	7.69769e-09	4.12994e-07	9.10655	8.84247	9.04996	10.1122	10.0553	10.0707	10.0916	10.1481	10.0078	9.32851	9.27319	9.27725	POZ (BTB) and AT hook containing zinc finger 1
LONRF1	0.316405	0.346728	-1.41472	8.95329	102.904	7.77871e-09	4.14122e-07	8.12	8.15019	8.16396	8.93955	8.99845	8.7509	9.13014	9.27421	9.23376	9.6772	9.44305	9.55805	LON peptidase N-terminal domain and ring finger 1
ABCC4	0.879049	0.408527	-1.60632	6.36839	102.897	7.78173e-09	4.14122e-07	5.51875	5.65833	5.58596	5.76856	5.98345	5.96725	6.55686	6.99802	6.80153	7.25092	7.18137	7.1497	ATP-binding cassette	sub-family C (CFTR/MRP)	member 4
SYT17	-0.0244427	-0.749781	1.35825	7.98693	102.875	7.79129e-09	4.14122e-07	8.63599	8.65739	8.58048	7.96941	8.07373	8.07863	7.97261	8.03553	8.0403	7.37033	7.10442	7.32435	synaptotagmin XVII
CELSR2	-0.422499	-0.460468	1.58742	9.4328	102.859	7.79826e-09	4.14122e-07	10.0988	10.3765	10.3872	9.5283	9.59072	9.63014	9.04347	9.25229	9.18589	8.67303	8.60829	8.81894	cadherin	EGF LAG seven-pass G-type receptor 2
NR1D1	-0.436833	-0.156118	1.18071	7.37272	102.843	7.80544e-09	4.14122e-07	7.994	8.02552	8.19343	7.52049	7.53005	7.39914	7.00516	7.07804	7.05599	6.8695	6.95718	6.84414	nuclear receptor subfamily 1	group D	member 1
ZNF750	1.13026	0.437892	-1.54026	7.33395	102.739	7.85132e-09	4.15633e-07	6.55277	6.81441	6.6736	6.51245	6.64144	6.80323	7.7683	7.73655	7.84305	8.25531	8.00229	8.40397	zinc finger protein 750
MYO10	-0.109367	-0.246771	-0.875527	9.68551	102.66	7.88622e-09	4.16556e-07	8.72583	8.96917	8.93941	10.0679	10.1156	10.1459	9.91459	10.0545	10.0322	9.70306	9.75173	9.8062	myosin X
LRIG1	-0.424924	-0.495365	-0.123497	10.9034	102.303	8.04597e-09	4.24056e-07	10.3955	10.5111	10.464	11.4859	11.5155	11.5005	11.0491	11.1471	11.031	10.5439	10.5296	10.6675	leucine-rich repeats and immunoglobulin-like domains 1
RASGEF1A	0.553104	-0.182813	-1.1364	8.33906	102.131	8.12462e-09	4.27258e-07	7.64695	7.45098	7.50298	8.16509	8.35607	8.37806	8.82298	8.95127	8.78428	8.65568	8.64367	8.71075	RasGEF domain family	member 1A
ZNF436	0.263688	-0.153827	-1.36593	9.39307	102.072	8.1517e-09	4.2774e-07	8.32903	8.41853	8.32533	9.45004	9.64836	9.74271	9.72231	9.9621	9.94776	9.85643	9.70709	9.60717	zinc finger protein 436
LOC151009	-0.0679611	-1.17406	0.432919	8.97427	102.003	8.18354e-09	4.28469e-07	8.61216	8.68619	8.78646	9.42013	9.61458	9.47742	9.42077	9.38078	9.50669	8.27872	8.37326	8.13408	uncharacterized LOC151009
NPC1	0.358689	0.431657	-1.09217	10.6537	101.686	8.33166e-09	4.3527e-07	10.1654	10.092	10.1629	10.4625	10.5038	10.3595	10.7374	10.8591	10.8053	11.2659	11.2021	11.2287	Niemann-Pick disease	type C1
CD9	0.335601	0.0720289	-0.952755	8.40746	101.517	8.41194e-09	4.38505e-07	7.84946	7.82932	7.75965	8.33525	8.36004	8.37851	8.63153	8.71083	8.73824	8.76855	8.74275	8.78539	CD9 molecule
GCNT1	-0.137271	-0.261465	1.29591	7.87572	101.207	8.56148e-09	4.45327e-07	8.72882	8.60749	8.71151	7.82529	7.76124	7.76976	7.52262	7.73785	7.684	7.47484	7.41497	7.27027	glucosaminyl (N-acetyl) transferase 1	core 2
LOC389641	-0.0424782	-0.616499	-0.682534	8.067	101.023	8.65157e-09	4.49036e-07	7.24008	7.19963	7.26897	8.61455	8.71171	8.40696	8.41933	8.63401	8.55245	7.9486	7.97978	7.82791	uncharacterized LOC389641
ZC3H12A	0.0309893	-0.255497	-0.899801	9.71334	100.698	8.81381e-09	4.56464e-07	8.80372	8.92909	9.02265	10.0019	10.0606	10.066	10.0249	10.1038	10.0927	9.86305	9.70293	9.88889	zinc finger CCCH-type containing 12A
HELZ2	0.739533	-0.137906	-1.45699	8.41689	99.9702	9.18991e-09	4.74912e-07	7.30412	7.64201	7.37408	8.33786	8.23158	8.31687	9.12796	8.88714	9.0898	8.95309	8.7521	8.98601	helicase with zinc finger 2	transcriptional coactivator
AVIL	-0.323888	-0.84273	-0.28041	7.90141	99.8848	9.23526e-09	4.76224e-07	7.11854	7.13749	7.31028	8.54335	8.6924	8.67163	8.10314	8.42274	8.40984	7.3771	7.4976	7.53283	advillin
PKDCC	-0.198432	-0.374841	1.45843	6.84393	99.6985	9.33512e-09	4.80336e-07	7.61959	7.70883	7.77377	6.75473	6.72503	6.96695	6.61754	6.65042	6.58345	6.27643	6.35377	6.09669	protein kinase domain containing	cytoplasmic
ZFAND5	-0.253871	-0.396542	-0.455554	10.4833	99.555	9.41288e-09	4.83296e-07	9.84429	9.85828	9.93705	11.0529	10.9642	10.9404	10.6418	10.8024	10.7517	10.3453	10.377	10.284	zinc finger	AN1-type domain 5
B3GALNT2	0.380539	-0.22501	-1.03	9.70342	99.3764	9.51072e-09	4.87161e-07	9.03754	8.80452	8.8986	9.7611	9.80831	9.79466	10.0498	10.2405	10.2154	9.92062	9.91067	9.99937	beta-1	3-N-acetylgalactosaminyltransferase 2
ERBB4	-1.13488	-1.14248	2.26655	7.62988	99.3433	9.52897e-09	4.87161e-07	8.33159	8.47775	8.61516	8.39316	8.7668	8.29697	7.09778	7.65924	7.29527	6.15707	6.08451	6.38327	v-erb-a erythroblastic leukemia viral oncogene homolog 4 (avian)
PPM1H	-0.224293	-0.0992374	-0.875796	9.04654	99.0586	9.68778e-09	4.94222e-07	8.37864	8.2366	8.23676	9.5469	9.4823	9.42078	9.17537	9.37314	9.2286	9.18727	9.18264	9.10948	protein phosphatase	Mg2+/Mn2+ dependent	1H
NAMPT	0.307047	-0.0941691	-1.23114	10.7432	98.9689	9.7384e-09	4.94691e-07	9.84114	9.92361	9.78369	10.9256	10.7685	10.9091	11.3235	11.0431	11.1577	10.978	11.1183	11.1455	nicotinamide phosphoribosyltransferase
LTBP1	-0.88627	-0.400583	1.2829	8.86294	98.9689	9.73841e-09	4.94691e-07	9.39275	9.41663	9.40039	9.44326	9.40223	9.37613	8.30362	8.7207	8.53848	8.19314	8.08079	8.08713	latent transforming growth factor beta binding protein 1
MXD1	0.460452	-0.18711	-0.995351	10.349	98.1422	1.02202e-08	5.18061e-07	9.65698	9.55123	9.66397	10.3212	10.4069	10.3101	10.7536	10.79	10.876	10.6112	10.5168	10.7302	MAX dimerization protein 1
MSRB1	0.309415	-0.536994	-0.663646	9.20269	98.0792	1.02581e-08	5.18548e-07	8.45823	8.554	8.52922	9.39313	9.37283	9.44916	9.78738	9.76885	9.58715	9.17757	9.24146	9.11336	methionine sulfoxide reductase B1
PYDC1	-0.746252	-0.397873	0.626297	8.91221	98.054	1.02732e-08	5.18548e-07	8.92715	9.01365	9.0485	9.44939	9.55801	9.53538	8.79661	8.8128	8.69462	8.35459	8.32163	8.43418	PYD (pyrin domain) containing 1
IL6ST	0.284339	-0.767669	-0.181428	11.2681	98.0109	1.02992e-08	5.18764e-07	10.7949	10.8305	10.8323	11.5265	11.4972	11.4283	11.7449	11.8253	11.7348	11.0549	10.975	10.9721	interleukin 6 signal transducer (gp130	oncostatin M receptor)
BAMBI	-0.405394	-0.201519	1.2096	9.1566	97.9252	1.03512e-08	5.20285e-07	9.85188	9.87441	9.85878	9.15534	9.40174	9.21994	8.83076	8.91047	8.81961	8.72488	8.66288	8.56852	BMP and activin membrane-bound inhibitor homolog (Xenopus laevis)
FGF18	-0.00899612	0.711872	-2.48103	7.4384	97.8432	1.04013e-08	5.21647e-07	5.92721	5.73402	6.1327	7.56609	7.65044	7.91187	7.74672	7.70491	7.64979	8.49826	8.05473	8.68403	fibroblast growth factor 18
TGM1	0.200608	0.931177	-1.11872	6.67882	97.8093	1.0422e-08	5.21647e-07	6.45298	6.30216	6.31143	6.30553	6.33717	6.38466	6.63185	6.57597	6.42136	7.40561	7.4646	7.55251	transglutaminase 1 (K polypeptide epidermal type I	protein-glutamine-gamma-glutamyltransferase)
TSPYL2	0.120899	-0.185657	-1.32516	8.56027	97.7336	1.04686e-08	5.22881e-07	7.72511	7.27321	7.51305	8.81308	8.97715	8.89091	8.9625	8.99059	9.09074	8.83265	8.88081	8.77341	TSPY-like 2
CDR2L	1.00846	0.225698	-0.751775	8.74121	97.5739	1.05676e-08	5.26723e-07	8.58535	8.42587	8.6158	8.05607	7.94294	8.18085	9.09994	9.03606	9.06925	9.24235	9.28064	9.35936	cerebellar degeneration-related protein 2-like
LOC100131564	-0.808831	-0.29772	0.919771	6.39963	97.4963	1.0616e-08	5.27438e-07	6.7385	6.79269	6.68398	6.86427	7.04712	6.86411	6.08606	6.07895	6.184	5.73703	5.86268	5.85614	uncharacterized LOC100131564
ALOX5AP	0.673073	0.0717473	-1.47929	6.69944	97.4773	1.06279e-08	5.27438e-07	5.8168	5.76981	5.79572	6.49694	6.61036	6.47845	7.24349	7.19318	7.16829	7.52006	7.24027	7.05989	arachidonate 5-lipoxygenase-activating protein
DHCR7	0.359384	-0.0237497	-0.865715	11.0714	97.4451	1.06482e-08	5.27438e-07	10.5084	10.506	10.4858	11.0295	10.9934	11.0675	11.3444	11.4089	11.4152	11.4005	11.3721	11.3247	7-dehydrocholesterol reductase
ACOX1	0.346803	0.160255	-1.11137	10.0534	97.3475	1.07097e-08	5.29358e-07	9.36746	9.4629	9.32968	9.9479	10.0761	9.94894	10.3505	10.4099	10.2531	10.4907	10.4681	10.5353	acyl-CoA oxidase 1	palmitoyl
PCDH7	0.420677	0.617694	-2.0244	7.42179	97.3135	1.07313e-08	5.29358e-07	6.1961	6.26505	6.49137	7.34135	7.38677	7.18248	7.56161	7.9882	7.62283	8.49196	8.30329	8.23047	protocadherin 7
GPR146	-0.179485	-0.841297	-0.246581	7.62648	97.2425	1.07764e-08	5.3049e-07	7.03373	6.9841	6.91023	8.22421	8.33221	8.17374	7.89741	8.21495	8.07934	7.27195	7.27943	7.11642	G protein-coupled receptor 146
HS3ST3B1	-0.0703609	-0.612373	-0.996187	7.59024	97.104	1.08651e-08	5.33756e-07	6.73874	6.29734	6.52189	8.22032	8.17593	8.19848	8.06742	8.25697	8.05926	7.66834	7.36467	7.51353	heparan sulfate (glucosamine) 3-O-sulfotransferase 3B1
RASEF	0.19393	0.484984	-1.00926	9.50345	96.9038	1.09949e-08	5.39023e-07	9.05222	9.06612	8.9941	9.39825	9.33625	9.36898	9.53053	9.58172	9.57302	10.0001	10.038	10.1021	RAS and EF-hand domain containing
TINCR	0.515099	0.0584902	-0.95719	7.8538	96.514	1.12528e-08	5.50535e-07	7.1977	7.37106	7.31304	7.66786	7.65355	7.71119	8.13835	8.20927	8.23027	8.24662	8.24253	8.26421	tissue differentiation-inducing non-protein coding RNA
ABCC12	-0.829445	-0.863736	2.33951	6.54522	96.3099	1.13907e-08	5.56139e-07	7.46988	7.56353	7.94846	6.93532	7.20466	6.9029	6.09287	6.21486	6.24682	5.06599	5.58446	5.31289	ATP-binding cassette	sub-family C (CFTR/MRP)	member 12
TGFA	0.617037	0.220678	-1.38694	9.00306	96.1722	1.14848e-08	5.59591e-07	8.3159	8.12895	8.23748	8.74147	8.70599	8.88256	9.22704	9.55716	9.39694	9.57096	9.64947	9.62274	transforming growth factor	alpha
ZMAT4	-0.981114	0.187974	1.43526	6.84125	95.8026	1.17419e-08	5.70944e-07	7.74103	7.72968	7.8285	7.21395	7.10427	7.05463	6.26015	5.85861	6.31075	6.28429	6.27902	6.43012	zinc finger	matrin-type 4
KIAA0040	0.418918	0.437668	-0.92943	10.8366	95.7689	1.17656e-08	5.70944e-07	10.4525	10.4231	10.5137	10.5753	10.521	10.5116	10.9293	10.9755	10.9598	11.405	11.3278	11.4448	KIAA0040
SLC25A19	0.367086	0.644883	-0.247265	8.27308	95.6688	1.18366e-08	5.73225e-07	8.46938	8.50098	8.53517	7.6683	7.80876	7.73436	8.16199	8.09946	8.05123	8.73191	8.78489	8.73053	solute carrier family 25 (mitochondrial thiamine pyrophosphate carrier)	member 19
C9orf37	-0.568345	-0.436887	1.28488	6.75216	95.5368	1.19309e-08	5.76622e-07	7.32582	7.38375	7.35631	6.93446	7.11112	7.18133	6.59606	6.38983	6.536	6.09341	5.97824	6.13957	chromosome 9 open reading frame 37
ZFP36	0.367381	-0.0247086	-1.11152	11.8164	95.3991	1.20303e-08	5.8025e-07	10.9179	11.1475	11.1215	11.82	11.7803	11.8931	12.2078	12.1405	12.2472	12.1469	12.1303	12.2442	ZFP36 ring finger protein
NYNRIN	-0.0683197	-1.39042	1.52395	7.59545	95.1336	1.22246e-08	5.87246e-07	7.93112	8.00918	8.13805	7.90053	7.93587	8.04633	7.70719	8.1179	7.85269	6.59778	6.53804	6.37069	NYN domain and retroviral integrase containing
AKNAD1	-0.0958934	0.616202	-1.75747	6.34916	94.8297	1.24515e-08	5.96946e-07	5.13957	5.36179	5.44421	6.43846	6.64154	6.57704	6.51118	6.30359	6.55459	7.06352	7.22988	6.92457	AKNA domain containing 1
RBP2	0.575719	0.575742	-2.52544	5.95771	94.6004	1.26259e-08	6.04094e-07	4.85914	4.24957	4.37759	6.01088	5.78649	5.81086	6.43992	6.59917	6.2963	6.97036	7.27536	6.81689	retinol binding protein 2	cellular
CPEB4	0.234544	0.450593	-1.52553	7.62357	94.5365	1.2675e-08	6.05231e-07	6.79129	6.6784	6.82036	7.63154	7.66139	7.51831	7.63435	7.96532	7.9152	8.38995	8.24379	8.23291	cytoplasmic polyadenylation element binding protein 4
TNIK	-0.811206	-0.763213	1.53785	6.79058	94.4427	1.27475e-08	6.07478e-07	7.17241	7.45268	7.45361	7.31572	7.55921	7.31346	6.44152	6.774	6.53926	5.75404	5.8694	5.84171	TRAF2 and NCK interacting kinase
SMPD3	-0.859103	-0.0244236	1.13266	7.03261	94.0864	1.30274e-08	6.19578e-07	7.57134	7.73046	7.66355	7.33921	7.29774	7.581	6.5664	6.54155	6.53269	6.58473	6.56239	6.42026	sphingomyelin phosphodiesterase 3	neutral membrane (neutral sphingomyelinase II)
PDXK	0.754038	0.127443	-0.986027	7.64289	93.827	1.32356e-08	6.28232e-07	7.20308	7.11686	7.14687	7.18935	7.33455	7.25655	8.00322	8.00551	8.03383	8.13846	8.2639	8.02254	pyridoxal (pyridoxine	vitamin B6) kinase
FHL3	0.457815	-0.237255	-1.29645	8.63355	93.7799	1.32739e-08	6.28797e-07	7.55447	7.61291	7.80374	8.55799	8.68995	8.95085	9.2564	9.17162	9.14421	8.93103	8.95349	8.97595	four and a half LIM domains 3
DPYSL5	0.881725	0.0928824	-1.06118	7.92889	93.6216	1.34033e-08	6.33672e-07	7.4152	7.44642	7.33803	7.38504	7.6077	7.46663	8.38266	8.42646	8.29542	8.56091	8.48904	8.33324	dihydropyrimidinase-like 5
SLC30A1	0.0937039	-0.739822	-0.299396	10.0577	93.5612	1.34531e-08	6.34767e-07	9.50403	9.53611	9.41998	10.5147	10.3928	10.3892	10.4514	10.6058	10.5206	9.86308	9.6992	9.79603	solute carrier family 30 (zinc transporter)	member 1
MAP3K6	0.713005	0.0129202	-1.22154	9.68643	93.369	1.36129e-08	6.41043e-07	8.76927	9.0578	9.03788	9.34307	9.43448	9.57426	10.1586	10.1427	10.1896	10.1453	10.189	10.1952	mitogen-activated protein kinase kinase kinase 6
ABHD3	0.807059	0.359656	-1.14743	9.59471	93.258	1.37062e-08	6.44167e-07	9.04237	9.21943	9.08539	8.97169	9.27203	9.0456	9.83482	9.91405	9.96163	10.2224	10.2911	10.2759	abhydrolase domain containing 3
LRRN2	-0.553895	-0.266368	1.46627	8.46501	93.0927	1.38466e-08	6.49486e-07	9.22873	9.27269	9.37774	8.49452	8.7932	8.65342	7.98446	8.26427	8.03073	7.78965	7.89629	7.79441	leucine rich repeat neuronal 2
MSN	0.578304	0.411229	-1.00024	8.71707	92.9755	1.39471e-08	6.52917e-07	8.30619	8.35933	8.28572	8.31338	8.39597	8.274	8.88263	8.90387	8.93176	9.28279	9.22677	9.44238	moesin
FAM63A	-0.74042	0.124083	1.13608	8.45483	92.9233	1.39922e-08	6.53746e-07	9.09599	9.26221	9.19327	8.66512	8.67313	8.654	7.7878	8.09061	7.89258	8.08257	8.11544	7.94523	family with sequence similarity 63	member A
TOX3	-0.55615	-0.0479152	0.88446	10.1372	92.5926	1.42815e-08	6.6596e-07	10.5976	10.5988	10.7163	10.3096	10.392	10.37	9.79363	9.78175	9.82774	9.80146	9.71426	9.74367	TOX high mobility group box family member 3
EHD4	0.388763	-0.494491	-0.725087	9.01393	92.5404	1.43279e-08	6.66819e-07	8.28118	8.36871	8.31029	9.11871	9.09842	9.23549	9.55779	9.62131	9.4398	8.96726	9.03206	9.13611	EH-domain containing 4
HLA-DRA	-2.07843	-0.0763549	0.321393	6.4227	92.3309	1.45155e-08	6.74234e-07	6.15323	6.08692	6.07775	7.81528	8.2853	7.71749	5.74399	6.08588	5.75291	5.96234	5.55274	5.83864	major histocompatibility complex	class II	DR alpha
RHOV	1.16304	0.040564	-1.12795	7.81746	92.2715	1.45692e-08	6.75416e-07	7.40905	7.03061	7.40795	7.14266	7.20078	7.27724	8.34584	8.45563	8.30832	8.39878	8.39976	8.43293	ras homolog family member V
MPP7	-1.13453	0.328584	1.29348	8.48114	92.2391	1.45987e-08	6.75471e-07	9.33873	9.34139	9.31561	8.79158	8.98033	8.76123	7.56909	7.9398	7.62066	8.20619	7.88937	8.01973	membrane protein	palmitoylated 7 (MAGUK p55 subfamily member 7)
HIST1H2BN	-0.390621	-0.138139	1.37655	8.52376	91.9977	1.48198e-08	6.84378e-07	9.34756	9.44559	9.37519	8.58783	8.67023	8.3669	8.20697	8.02148	8.22464	7.93052	8.10781	8.00036	histone cluster 1	H2bn
NUAK2	-0.103934	0.149884	1.03977	7.39408	91.6262	1.5168e-08	6.99105e-07	8.26866	8.17538	8.22457	7.04258	7.24906	7.11981	7.12732	7.03891	6.93342	7.17767	7.08075	7.29087	NUAK family	SNF1-like kinase	2
DYRK1B	-0.865063	-0.364359	1.03044	8.22751	91.5434	1.5247e-08	7.01389e-07	8.4882	8.64382	8.67366	8.6336	8.86453	8.9045	7.86731	7.95936	7.98078	7.59991	7.59942	7.51504	dual-specificity tyrosine-(Y)-phosphorylation regulated kinase 1B
ATG16L2	-0.497391	-0.158104	1.063	7.32077	91.4898	1.52982e-08	7.02395e-07	7.92706	7.84458	7.97221	7.51921	7.50403	7.49811	6.92436	6.96701	7.13781	6.82878	6.90188	6.82421	autophagy related 16-like 2 (S. cerevisiae)
STOM	0.331581	0.172396	-1.07746	12.5733	91.2713	1.55096e-08	7.10733e-07	12.0481	11.896	11.8587	12.5019	12.5252	12.4962	12.8138	12.8143	12.8899	13.0187	13.0786	12.9379	stomatin
RGL3	-0.610477	-0.145165	1.25124	8.37027	91.1851	1.55939e-08	7.13226e-07	9.01859	9.12282	9.10908	8.56127	8.538	8.66441	7.90844	7.93112	8.09269	7.92565	7.66628	7.90483	ral guanine nucleotide dissociation stimulator-like 3
MCL1	0.656306	0.0543397	-0.961807	9.84644	90.9812	1.57955e-08	7.21064e-07	9.25635	9.36674	9.3259	9.48962	9.65107	9.56178	10.1667	10.295	10.2096	10.3491	10.222	10.2633	myeloid cell leukemia sequence 1 (BCL2-related)
MEAF6	0.30905	0.0895932	-1.19549	10.8857	90.8914	1.58851e-08	7.23774e-07	10.2689	10.0408	10.0237	10.9188	10.9785	10.8266	11.149	11.2975	11.2045	11.3354	11.2691	11.3153	MYST/Esa1-associated factor 6
FGD3	-0.713775	-0.272133	1.8607	6.73801	90.8252	1.59517e-08	7.25422e-07	7.71118	7.80223	7.94366	6.95266	7.09002	6.79	6.21454	6.43372	6.0431	6.08644	5.74208	6.04645	FYVE	RhoGEF and PH domain containing 3
AMMECR1L	-0.134438	0.0959078	-0.844796	10.2485	90.5435	1.62385e-08	7.36776e-07	9.64934	9.66464	9.57377	10.5697	10.5289	10.4392	10.374	10.3789	10.3815	10.4773	10.4515	10.4933	AMMECR1-like
NCAM2	-0.67466	-0.614254	1.2472	7.62729	90.5196	1.62631e-08	7.36776e-07	8.18819	8.07194	8.00058	8.1519	8.20374	8.03021	7.35814	7.5699	7.43383	6.99095	6.79586	6.73229	neural cell adhesion molecule 2
PHF7	-0.800656	-0.31567	0.792814	6.79863	90.423	1.63629e-08	7.39896e-07	7.08465	6.98048	7.0406	7.41103	7.37454	7.29069	6.6024	6.57349	6.4984	6.15591	6.36721	6.20416	PHD finger protein 7
TNFRSF10D	-0.864419	-0.488156	0.0403163	7.72994	90.0243	1.67829e-08	7.57452e-07	7.16218	7.27095	7.46686	8.42352	8.71823	8.69502	7.74663	7.74783	7.74905	7.29618	7.23157	7.25129	tumor necrosis factor receptor superfamily	member 10d	decoy with truncated death domain
DDB2	-0.699392	-0.331679	1.14468	9.18402	89.7746	1.70523e-08	7.68159e-07	9.65444	9.70741	9.74368	9.50004	9.60583	9.65882	8.81048	9.06374	8.79229	8.61021	8.52429	8.53698	damage-specific DNA binding protein 2	48kDa
ARHGAP20	-0.492844	-0.479819	-0.230389	6.48771	89.5098	1.73435e-08	7.79805e-07	5.81462	5.95105	6.08972	7.10292	7.24895	7.11268	6.60055	6.68978	6.69568	6.22313	6.18388	6.13954	Rho GTPase activating protein 20
PPA1	0.174118	0.04807	-1.11847	10.1623	89.3028	1.75752e-08	7.86127e-07	9.52439	9.40052	9.24804	10.3289	10.2915	10.2414	10.4991	10.4988	10.3863	10.4591	10.5611	10.5082	pyrophosphatase (inorganic) 1
LINC00673	-0.00757337	-0.322211	-0.717332	6.95847	89.302	1.75761e-08	7.86127e-07	6.29351	6.16964	6.30926	7.28488	7.33871	7.29017	7.18444	7.41387	7.29273	7.01716	6.93571	6.97154	long intergenic non-protein coding RNA 673
C2orf54	1.45834	-0.117998	-1.26788	7.63983	89.296	1.75829e-08	7.86127e-07	6.87008	7.14911	6.96434	6.62924	7.05248	7.08443	8.40013	8.47797	8.26306	8.30552	8.2199	8.26175	chromosome 2 open reading frame 54
TMEM79	0.320376	0.791526	-0.60532	8.17119	89.2346	1.76524e-08	7.86454e-07	8.18896	8.16372	8.2265	7.67822	7.7814	7.59982	7.91479	8.02489	8.08089	8.82002	8.79698	8.77815	transmembrane protein 79
NTRK3	-0.705505	-0.414191	0.993639	6.51984	89.2313	1.76561e-08	7.86454e-07	6.78757	6.96191	6.89531	6.97391	7.07766	6.97139	6.19859	6.26963	6.43822	5.90278	5.8506	5.91049	neurotrophic tyrosine kinase	receptor	type 3
GATA3	-0.489911	0.0486237	0.912472	10.9446	88.9851	1.79379e-08	7.97518e-07	11.4594	11.5658	11.5671	11.0256	11.1051	11.048	10.5566	10.6166	10.5358	10.622	10.6953	10.5376	GATA binding protein 3
BCL7C	0.69615	0.445133	-1.27641	9.44415	88.9427	1.7987e-08	7.98213e-07	8.67483	8.91005	9.06545	9.0603	9.02504	8.97038	9.69489	9.73065	9.71864	10.2381	10.1302	10.1114	B-cell CLL/lymphoma 7C
CAPN13	0.785292	0.0969478	-1.1867	7.90134	88.8396	1.81069e-08	8.02045e-07	7.36011	7.21197	7.19627	7.46538	7.61641	7.59992	8.28913	8.44637	8.30208	8.38342	8.3436	8.60141	calpain 13
B3GNT3	0.812064	0.141711	-0.547835	7.45752	88.6601	1.83179e-08	8.09889e-07	7.31339	7.304	7.34417	6.97894	6.93362	6.83116	7.68767	7.77243	7.71983	7.92207	7.85351	7.82948	UDP-GlcNAc:betaGal beta-1	3-N-acetylglucosaminyltransferase 3
DGKA	0.722021	0.353438	-1.02793	8.81342	88.2875	1.87653e-08	8.28135e-07	8.4652	8.34448	8.38942	8.229	8.40283	8.42467	9.0205	9.04997	9.15209	9.47779	9.31729	9.4878	diacylglycerol kinase	alpha 80kDa
C15orf59	-0.7142	-0.825571	1.61903	7.23608	88.1281	1.89606e-08	8.35212e-07	7.8844	7.89016	7.80249	7.77644	7.86333	7.69949	7.15997	7.14973	6.88696	6.01449	6.21952	6.48593	chromosome 15 open reading frame 59
ESYT2	0.368575	-0.0181424	-0.833095	10.9691	87.9685	1.91585e-08	8.42373e-07	10.4152	10.4453	10.4215	10.949	10.926	10.855	11.2432	11.3356	11.2569	11.2768	11.2512	11.2532	extended synaptotagmin-like protein 2
BTG2	-0.543253	-0.653485	0.689386	9.57493	87.9208	1.92181e-08	8.43442e-07	9.60929	9.65633	9.62262	10.1105	10.1271	10.1727	9.47027	9.64445	9.66583	9.04307	8.91955	8.85746	BTG family	member 2
KLK6	0.524311	0.970557	-1.26451	6.32429	87.4051	1.98765e-08	8.70738e-07	6.0782	6.13153	5.76708	5.86678	5.64582	5.77312	6.27306	6.23226	6.35334	7.17605	7.34379	7.25049	kallikrein-related peptidase 6
MPHOSPH10	-0.0174307	-0.304286	-0.981701	8.58302	87.0425	2.03554e-08	8.89916e-07	7.76104	7.66389	7.64579	8.98315	9.14636	8.85146	8.90909	8.87524	9.14436	8.71539	8.69518	8.60526	M-phase phosphoprotein 10 (U3 small nucleolar ribonucleoprotein)
AQP3	0.92925	0.693395	-1.45517	6.79941	87.0175	2.03889e-08	8.89916e-07	6.39217	6.26773	6.20125	5.88209	6.20817	6.26845	7.12614	6.93584	7.08448	7.84862	7.82063	7.5574	aquaporin 3 (Gill blood group)
SGK3	-0.847273	-0.749642	0.816484	7.93871	86.9477	2.04827e-08	8.92379e-07	7.9158	8.04976	7.92774	8.7828	8.8236	8.62819	7.86128	7.79002	8.04147	7.23975	7.24955	6.95454	serum/glucocorticoid regulated kinase family	member 3
FSIP1	0.181049	0.979627	-1.55119	6.42165	86.5049	2.10901e-08	9.17169e-07	5.84768	5.61807	5.91424	6.23396	6.18801	6.12957	6.44604	6.30664	6.34201	7.52784	7.17474	7.331	fibrous sheath interacting protein 1
ZNF784	-0.826106	-0.282807	-0.147249	8.04289	86.3455	2.13139e-08	9.25217e-07	7.45581	7.68547	7.6123	8.68486	8.90715	8.93006	8.07798	7.99813	7.96764	7.75105	7.66939	7.77488	zinc finger protein 784
CALCOCO1	-0.413197	-0.584525	1.01598	7.38537	86.226	2.14834e-08	9.29817e-07	7.78664	7.70121	7.76755	7.79322	7.7746	7.6328	7.33909	7.35243	7.26951	6.83008	6.73179	6.64558	calcium binding and coiled-coil domain 1
ACSL3	0.110552	0.103909	-0.92619	10.6074	86.209	2.15077e-08	9.29817e-07	10.0107	10.0449	9.92153	10.7254	10.7185	10.6684	10.7418	10.8668	10.8354	10.9352	10.9135	10.907	acyl-CoA synthetase long-chain family member 3
CISH	0.676707	-0.265848	0.904848	8.03563	86.1887	2.15367e-08	9.29817e-07	8.82088	8.61475	8.81591	7.45854	7.35866	7.48722	8.02093	8.04935	8.26426	7.84533	7.86424	7.82744	cytokine inducible SH2-containing protein
TXNIP	-0.541724	-0.695582	1.11974	11.0811	85.522	2.2515e-08	9.703e-07	11.4429	11.4733	11.3968	11.5313	11.6593	11.4751	10.861	11.0861	11.0935	10.4136	10.333	10.2073	thioredoxin interacting protein
CLCN5	0.751984	0.227788	-1.52922	7.01993	85.3642	2.27542e-08	9.77174e-07	6.14743	6.26875	6.10853	6.58778	6.89918	6.68611	7.30746	7.67689	7.44467	7.74223	7.77698	7.59318	chloride channel	voltage-sensitive 5
KLKB1	-0.129044	-0.829611	-0.69742	5.17094	85.3628	2.27564e-08	9.77174e-07	4.4014	4.09166	4.10936	5.9469	5.98259	5.64114	5.61974	5.81254	5.75122	5.0725	4.84531	4.77686	kallikrein B	plasma (Fletcher factor) 1
HK2	0.671841	-0.399032	-0.790647	8.33853	85.3054	2.28441e-08	9.79051e-07	7.61838	7.66113	7.86246	8.15719	8.24927	8.28902	8.84265	8.90323	8.96511	8.49455	8.51607	8.50329	hexokinase 2
HES1	1.34169	-0.578124	0.0646775	9.72103	85.2806	2.28821e-08	9.79051e-07	9.72173	9.87513	9.85084	8.8709	8.95282	9.13924	10.3281	10.2546	10.4053	9.69956	9.84021	9.71388	hairy and enhancer of split 1	(Drosophila)
WIPI1	0.0398932	-0.00773769	-0.972249	10.4901	85.1797	2.30375e-08	9.83937e-07	9.71165	9.75131	9.83809	10.653	10.7128	10.7556	10.7296	10.7534	10.758	10.8029	10.5986	10.8163	WD repeat domain	phosphoinositide interacting 1
PALMD	-0.826184	-1.1006	0.680258	8.10074	84.9208	2.3442e-08	9.99097e-07	7.86995	7.84707	7.84524	9.21673	9.2431	8.84202	8.14272	8.30765	8.37293	7.26446	7.3283	6.92873	palmdelphin
BCL2L11	-0.693155	-0.570111	-0.178082	8.04072	84.8992	2.34762e-08	9.99097e-07	7.36258	7.50019	7.48366	8.86123	9.02421	8.78505	8.00972	8.39899	8.1823	7.578	7.69617	7.60652	BCL2-like 11 (apoptosis facilitator)
PTCHD3P1	0.106618	-0.121731	-0.89863	8.02724	84.7817	2.36629e-08	1.00525e-06	7.32293	7.30581	7.32844	8.23144	8.27475	8.19222	8.27625	8.37915	8.36286	8.30544	8.07355	8.27407	patched domain containing 3 pseudogene 1
CA2	0.223304	0.967661	-1.34794	7.74904	84.6831	2.38208e-08	1.01016e-06	7.32504	7.1353	7.37289	7.37696	7.59582	7.33137	7.68041	7.59727	7.69639	8.74959	8.54196	8.5855	carbonic anhydrase II
P2RY2	0.618681	0.716828	-0.20846	7.66504	84.6008	2.39536e-08	1.01399e-06	8.02332	7.97155	8.07046	6.70087	6.88031	7.10301	7.58642	7.50047	7.45334	8.25689	8.22664	8.20718	purinergic receptor P2Y	G-protein coupled	2
RAPGEFL1	0.216748	-0.870973	0.290835	9.87633	84.4791	2.41515e-08	1.01956e-06	9.72716	9.68781	9.72451	10.0519	10.102	10.0757	10.2572	10.2694	10.3532	9.44046	9.43317	9.39334	Rap guanine nucleotide exchange factor (GEF)-like 1
GLUL	0.17958	0.403278	-1.14822	10.6968	84.4674	2.41706e-08	1.01956e-06	10.1179	10.0652	10.0634	10.6702	10.6954	10.5768	10.7094	10.8867	10.8851	11.2835	11.1417	11.2658	glutamate-ammonia ligase
MAL	0.750345	0.0872982	-1.44706	6.82806	84.3239	2.44068e-08	1.02771e-06	5.90543	6.19914	5.81743	6.4984	6.54657	6.7053	7.17821	7.37212	7.45097	7.4408	7.38754	7.43486	mal	T-cell differentiation protein
NAPA	0.316733	-0.145121	-0.751507	10.7744	84.2123	2.45922e-08	1.0337e-06	10.2717	10.1758	10.2046	10.8178	10.8269	10.7471	11.1321	11.0828	11.1271	10.9913	10.9769	10.9384	N-ethylmaleimide-sensitive factor attachment protein	alpha
C17orf53	-0.486291	-0.310445	-0.41636	8.4491	84.1842	2.46391e-08	1.03385e-06	7.69546	7.89869	7.98595	9.05955	9.11165	9.04819	8.59388	8.65633	8.5103	8.27209	8.27497	8.28213	chromosome 17 open reading frame 53
MPPED2	-0.754905	-0.474106	1.71927	6.36163	84.1451	2.47047e-08	1.03478e-06	7.05578	7.31443	7.30569	6.54481	6.85131	6.809	5.806	6.11893	6.01547	5.51891	5.65415	5.34502	metallophosphoesterase domain containing 2
NOD2	0.102853	0.105062	1.06384	7.33291	83.8175	2.52616e-08	1.05593e-06	8.06432	8.14324	8.41954	6.9432	7.00842	6.86023	7.07562	7.09643	6.94835	7.11127	7.16759	7.15674	nucleotide-binding oligomerization domain containing 2
C9orf91	-0.118209	-0.394527	-0.424786	9.72317	83.7964	2.5298e-08	1.05593e-06	9.14822	9.19908	9.18599	10.0249	10.1226	10.1984	9.94656	10.0331	10.0116	9.62375	9.62133	9.56256	chromosome 9 open reading frame 91
WWC2	0.0846377	-0.355828	-0.596386	8.72727	83.7602	2.53605e-08	1.05669e-06	8.12459	8.10602	8.13906	9.06034	9.00444	8.90761	8.99438	9.14043	9.0915	8.70012	8.75205	8.70666	WW and C2 domain containing 2
PLK1S1	-0.760774	-0.510667	1.49064	6.81611	83.7021	2.54613e-08	1.05904e-06	7.53688	7.42824	7.50057	7.20175	7.40974	7.1966	6.57496	6.46904	6.48177	5.98294	6.2365	5.77432	polo-like kinase 1 substrate 1
EDN1	1.38849	0.12977	-0.676286	8.40642	83.6711	2.55153e-08	1.05944e-06	8.30228	8.31295	8.31841	7.29288	7.46536	7.64947	8.83804	8.89497	8.84018	8.9468	8.80498	9.21072	endothelin 1
GJB3	0.546935	0.355433	-1.47597	6.6731	83.5425	2.57404e-08	1.06543e-06	5.92246	5.82805	5.89122	6.46435	6.47887	6.4193	6.9802	7.2032	6.81992	7.50286	7.20418	7.36259	gap junction protein	beta 3	31kDa
PDHA1	0.216204	-0.145247	-1.12548	8.8619	83.5378	2.57487e-08	1.06543e-06	8.16319	7.92546	7.90901	8.945	9.23307	8.98316	9.25134	9.27683	9.28167	9.12777	9.15217	9.09416	pyruvate dehydrogenase (lipoamide) alpha 1
GPR126	-0.743768	0.186952	0.79651	9.00045	83.4964	2.58217e-08	1.0666e-06	9.47161	9.54842	9.49609	9.19726	9.30987	9.28989	8.42788	8.58556	8.55228	8.80233	8.67261	8.65163	G protein-coupled receptor 126
TRIM47	0.894384	0.0554367	-0.547936	9.54811	83.4234	2.59511e-08	1.07009e-06	9.32522	9.42267	9.41752	8.95812	8.96978	9.03186	9.89497	9.8603	9.88764	9.92153	9.83885	10.0488	tripartite motif containing 47
HR	1.16121	0.306513	-0.924852	9.07802	83.3094	2.61545e-08	1.07662e-06	8.76322	8.80912	8.91149	8.1414	8.2676	8.44622	9.47021	9.39803	9.4706	9.74199	9.57344	9.94295	hair growth associated
TNFSF10	-0.425211	0.346557	1.13455	5.91487	83.2756	2.62154e-08	1.07727e-06	6.79734	6.71032	6.9906	5.66966	5.80345	5.85747	5.38918	5.48794	5.17782	5.69191	5.62331	5.77939	tumor necrosis factor (ligand) superfamily	member 10
ADAMTS15	-0.487431	-0.885733	0.473339	9.43877	82.9124	2.68781e-08	1.1026e-06	9.09341	9.24675	9.34698	10.0096	10.276	10.1011	9.58249	9.76435	9.57748	8.77193	8.77977	8.71543	ADAM metallopeptidase with thrombospondin type 1 motif	15
C19orf21	0.859517	0.243533	-0.30747	8.79629	82.8819	2.69346e-08	1.10303e-06	8.86322	8.87453	8.96926	8.15129	8.1117	8.05728	9.01045	9.00385	8.88453	9.09918	9.21346	9.31678	chromosome 19 open reading frame 21
PLEKHG2	0.765289	-0.0729158	-0.926689	7.87794	82.8166	2.70562e-08	1.10611e-06	7.31153	7.33013	7.37171	7.44561	7.61212	7.65859	8.30485	8.33257	8.37476	8.27453	8.14982	8.36907	pleckstrin homology domain containing	family G (with RhoGef domain) member 2
HABP4	0.614436	0.454892	-0.800062	7.43641	82.4961	2.76618e-08	1.12893e-06	7.22106	7.15577	7.27544	7.01612	6.96507	6.86328	7.56034	7.54834	7.57909	8.02797	8.10897	7.91552	hyaluronan binding protein 4
FHDC1	-0.409655	-0.106227	-0.877978	8.63203	82.1753	2.82842e-08	1.1504e-06	7.66434	7.98113	7.80858	9.19074	9.23392	9.21097	8.64112	8.86568	8.89987	8.74362	8.70506	8.63931	FH2 domain containing 1
ARL4C	-0.279666	0.164763	-1.20695	7.81818	82.0156	2.86001e-08	1.1593e-06	6.84943	7.10404	6.82285	8.21416	8.24285	8.28485	8.01436	8.02326	7.86524	8.291	8.01644	8.08972	ADP-ribosylation factor-like 4C
URB1	0.26504	0.543341	-0.989083	7.96247	81.8538	2.89241e-08	1.17044e-06	7.58304	7.54692	7.54581	7.7684	7.76829	7.68119	7.93503	8.00937	8.06861	8.56041	8.46365	8.61897	URB1 ribosome biogenesis 1 homolog (S. cerevisiae)
ELMO1	1.04034	-0.868796	-0.766465	6.32096	81.8087	2.90153e-08	1.17215e-06	5.48415	5.64322	5.58803	6.14046	6.08425	6.27545	6.98491	7.3717	7.26458	6.48683	6.29137	6.2366	engulfment and cell motility 1
LOC100505666	-0.436283	0.00831708	-0.713668	8.67327	81.7158	2.92041e-08	1.17778e-06	8.08053	8.02727	7.99152	9.10082	9.21341	9.21	8.74485	8.61074	8.85979	8.72365	8.7571	8.75959	uncharacterized LOC100505666
TMEM86A	0.890287	0.547607	-1.29946	7.6112	81.6385	2.93623e-08	1.18216e-06	6.89183	7.19977	7.30733	6.89436	6.9997	7.08957	7.79345	7.92604	7.935	8.3786	8.54972	8.36899	transmembrane protein 86A
ANXA9	-0.340199	-0.65178	1.57198	7.23364	81.51	2.96274e-08	1.19083e-06	8.03	8.08844	7.88662	7.33835	7.55826	7.36843	6.96268	7.27623	7.00553	6.53228	6.45812	6.29871	annexin A9
TMEM43	0.161721	-0.441528	-0.51301	10.6028	81.437	2.97793e-08	1.19493e-06	10.0392	10.0764	9.99749	10.787	10.7898	10.9148	11.025	10.9697	10.982	10.5833	10.4799	10.5889	transmembrane protein 43
DNAJA1	1.21483	0.0350856	-0.417122	10.3529	81.3836	2.98909e-08	1.19739e-06	10.4994	10.263	10.3215	9.4499	9.49542	9.64011	10.737	10.6697	10.8231	10.8135	10.886	10.6358	DnaJ (Hsp40) homolog	subfamily A	member 1
TGFB3	-0.554054	0.261228	0.961762	8.48901	81.2293	3.02164e-08	1.20706e-06	9.19334	9.20133	9.21262	8.46473	8.57583	8.55993	7.80594	8.10873	8.02365	8.29384	8.27786	8.1503	transforming growth factor	beta 3
SPATA13	-0.186149	-0.234516	-0.638093	8.06335	81.2213	3.02333e-08	1.20706e-06	7.38352	7.41588	7.46354	8.39629	8.49036	8.55257	8.17266	8.34929	8.35883	8.03469	8.04404	8.09849	spermatogenesis associated 13
SIAH2	-0.370444	-0.339162	0.812521	10.4774	81.1746	3.03327e-08	1.209e-06	10.8292	10.8001	10.8446	10.7313	10.7053	10.7285	10.3394	10.394	10.3204	10.0396	9.9755	10.0211	siah E3 ubiquitin protein ligase 2
STK24	0.309776	-0.174646	-0.748723	10.4634	80.9993	3.07091e-08	1.22197e-06	9.93436	9.89522	9.84632	10.5024	10.5314	10.4829	10.7485	10.8956	10.8019	10.6629	10.6179	10.6413	serine/threonine kinase 24
MECOM	-1.41153	0.191991	1.40158	5.77645	80.9	3.09248e-08	1.2285e-06	6.57307	6.65317	6.48601	6.32257	6.47565	6.36793	4.77865	5.22301	4.92989	5.00685	5.05472	5.44595	MDS1 and EVI1 complex locus
ARHGAP17	-0.317507	-0.434729	-0.269592	9.51099	80.8296	3.10788e-08	1.23257e-06	9.04874	9.01303	8.97439	10.0869	10.0879	9.92693	9.61431	9.74082	9.79398	9.2924	9.27147	9.28106	Rho GTPase activating protein 17
ZNF57	0.027828	-0.442152	-0.761166	7.20363	80.7601	3.12315e-08	1.2359e-06	6.4632	6.36785	6.42486	7.42833	7.68263	7.67141	7.59212	7.53925	7.73449	7.09061	7.16233	7.28647	zinc finger protein 57
SP110	0.0703285	-0.616194	-0.476058	7.76933	80.7443	3.12664e-08	1.2359e-06	7.14529	7.06093	7.15909	8.21114	8.10377	8.11618	8.05499	8.26943	8.31765	7.67942	7.57791	7.53616	SP110 nuclear body protein
SLC22A23	0.298198	0.13016	-0.921878	8.41806	80.5937	3.16012e-08	1.24707e-06	7.79288	7.93494	7.87104	8.32378	8.37576	8.37987	8.62749	8.67774	8.66878	8.74256	8.85402	8.76791	solute carrier family 22	member 23
FAM171B	-0.990171	0.93022	0.480478	6.84268	80.5182	3.17706e-08	1.25169e-06	7.51231	7.2997	7.44982	6.90604	7.09693	6.99728	6.00664	5.96778	6.05531	6.95873	7.10026	6.7614	family with sequence similarity 171	member B
PKP2	0.203506	-0.0662611	-0.829307	9.98295	80.4031	3.20307e-08	1.25986e-06	9.43741	9.33875	9.35999	10.0531	10.115	10.0442	10.2509	10.3165	10.2554	10.2652	10.1272	10.2316	plakophilin 2
AZGP1P1	0.0944899	-0.138793	-1.32168	8.32425	80.191	3.25168e-08	1.27687e-06	7.54757	7.19485	7.11923	8.61634	8.81013	8.53313	8.65977	8.80593	8.77737	8.62864	8.55277	8.64528	alpha-2-glycoprotein 1	zinc-binding pseudogene 1
DHCR24	0.418484	0.265757	-0.896333	12.568	80.1429	3.26283e-08	1.27915e-06	12.1695	12.1023	12.1279	12.3061	12.4136	12.3163	12.7757	12.8059	12.7098	13.0695	13.044	12.9753	24-dehydrocholesterol reductase
LYPD3	-0.0287729	0.00707296	-0.831915	11.0021	80.102	3.27234e-08	1.28077e-06	10.339	10.3712	10.4135	11.1202	11.2669	11.2973	11.158	11.2096	11.2305	11.198	11.1924	11.2289	LY6/PLAUR domain containing 3
SLC34A2	-0.909838	0.174549	1.32893	6.29649	80.0258	3.29015e-08	1.2855e-06	7.19394	7.037	7.22808	6.533	6.6718	6.47327	5.72378	5.80532	5.41947	5.86255	5.67091	5.93876	solute carrier family 34 (sodium phosphate)	member 2
FGF2	-0.121896	-0.419903	-0.871291	7.28052	80.0043	3.29518e-08	1.2855e-06	6.54538	6.28325	6.33126	7.69935	7.92665	7.77315	7.54309	7.81635	7.67403	7.24503	7.14977	7.37896	fibroblast growth factor 2 (basic)
SMOC1	0.825311	-0.11667	-0.9892	7.09556	79.8889	3.32242e-08	1.29401e-06	6.46362	6.57304	6.46831	6.75494	6.74032	6.85139	7.76584	7.51239	7.54435	7.46716	7.60829	7.39712	SPARC related modular calcium binding 1
MUM1L1	0.321377	-0.190535	-1.31417	7.12298	79.7964	3.34443e-08	1.30046e-06	6.21035	6.2246	5.93236	7.32219	7.44255	7.15255	7.46835	7.77985	7.63321	7.50862	7.42505	7.37614	melanoma associated antigen (mutated) 1-like 1
PER2	0.117053	-0.757409	0.0287599	8.88001	79.6434	3.38121e-08	1.31262e-06	8.49246	8.59285	8.57111	9.11838	9.18725	9.18559	9.27826	9.29176	9.27235	8.52521	8.5871	8.45783	period circadian clock 2
SLC16A2	-0.419657	-0.769423	1.46931	9.01074	79.5751	3.39779e-08	1.31692e-06	9.68308	9.56693	9.61928	9.35423	9.43401	9.24036	8.73796	9.03938	8.9923	8.3064	8.1711	7.98386	solute carrier family 16	member 2 (thyroid hormone transporter)
CSRP1	0.414491	0.525005	-0.74951	9.14279	79.5397	3.40641e-08	1.31812e-06	8.99359	8.88665	8.96012	8.71685	8.82802	8.72552	9.13269	9.18817	9.19301	9.67033	9.66887	9.74969	cysteine and glycine-rich protein 1
MTSS1L	1.13867	0.164435	-0.728912	11.3554	79.3655	3.44925e-08	1.33052e-06	10.9749	11.2302	11.3218	10.5296	10.5556	10.7192	11.7918	11.7264	11.7022	11.8418	11.8707	12.0011	metastasis suppressor 1-like
CACHD1	-0.747187	-0.481344	0.809004	6.78721	79.3641	3.4496e-08	1.33052e-06	6.83275	7.02664	7.04008	7.43844	7.4295	7.29011	6.52034	6.70384	6.69232	6.16528	6.20833	6.09886	cache domain containing 1
FAM184B	-0.707785	-0.423413	1.03175	7.26988	79.2234	3.48464e-08	1.34187e-06	7.63346	7.76532	7.56633	7.78086	7.67963	7.80296	7.02293	7.11452	7.00265	6.53804	6.54893	6.78289	family with sequence similarity 184	member B
PLK2	0.562982	-0.915016	-0.0808305	8.26648	78.9834	3.54542e-08	1.36308e-06	7.8944	7.83682	7.93605	8.35305	8.36549	8.24732	8.76989	8.96817	8.91676	8.01929	7.96658	7.92389	polo-like kinase 2
TANC1	-0.253952	-0.64847	-0.166836	7.94185	78.6963	3.61974e-08	1.38941e-06	7.27407	7.51	7.50293	8.43827	8.5176	8.5389	8.1889	8.28517	8.25885	7.61417	7.49178	7.68155	tetratricopeptide repeat	ankyrin repeat and coiled-coil containing 1
CLMP	-0.524133	-0.172965	1.27969	6.40742	78.4915	3.67385e-08	1.40792e-06	7.16189	7.19983	7.0873	6.58016	6.65569	6.46541	6.063	5.99967	6.06618	5.87407	5.68022	6.05567	CXADR-like membrane protein
DNAH11	0.451018	-0.62494	-0.838255	6.56152	78.4031	3.69751e-08	1.41471e-06	5.64216	5.70631	5.85087	6.80226	6.86517	6.56845	7.02831	7.32171	7.23891	6.57629	6.5715	6.56633	dynein	axonemal	heavy chain 11
PPM1N	-0.540925	-0.660454	1.27321	7.07055	78.0824	3.78482e-08	1.4458e-06	7.59508	7.40146	7.68346	7.47951	7.61971	7.36529	7.0258	6.86894	6.94699	6.25114	6.39873	6.21049	protein phosphatase	Mg2+/Mn2+ dependent	1N (putative)
MYC	0.168528	-0.116839	0.999077	8.70645	77.9619	3.81828e-08	1.45278e-06	9.4025	9.5049	9.41102	8.32482	8.36906	8.47223	8.44635	8.618	8.60735	8.54279	8.33429	8.4441	v-myc myelocytomatosis viral oncogene homolog (avian)
FBXO21	-0.178314	-0.500257	-0.263185	9.63717	77.9548	3.82024e-08	1.45278e-06	9.21587	9.11841	9.10095	10.0778	10.0879	10.0948	9.83605	9.93635	9.95315	9.51522	9.34135	9.36821	F-box protein 21
FERMT2	0.682637	-0.0896369	-1.09648	7.48073	77.9508	3.82135e-08	1.45278e-06	6.70441	6.76988	6.87835	7.35672	7.23886	7.26749	7.94499	7.95974	8.00626	7.86586	7.71175	8.06447	fermitin family member 2
NXN	0.768105	-0.157895	-0.755486	9.1593	77.9144	3.83154e-08	1.45367e-06	8.80488	8.68803	8.62438	8.78811	8.86478	8.90022	9.55717	9.64348	9.65678	9.53727	9.44111	9.40536	nucleoredoxin
OSGIN1	0.279073	-0.0148432	1.09557	7.38356	77.899	3.83586e-08	1.45367e-06	8.22066	8.40364	8.17846	6.79517	6.80967	7.11853	7.14975	7.24031	7.17052	7.25786	7.09141	7.16678	oxidative stress induced growth inhibitor 1
REEP6	-0.253009	-0.507723	1.05559	10.1864	77.7203	3.88632e-08	1.47046e-06	10.6051	10.6724	10.7054	10.3196	10.3311	10.4477	10.0523	10.1928	10.0943	9.69549	9.57483	9.54583	receptor accessory protein 6
SCIN	-0.665483	-0.399038	1.18823	8.26647	77.5282	3.94147e-08	1.48732e-06	8.70183	8.91611	8.75733	8.67881	8.66458	8.66073	7.82311	8.09976	8.08481	7.7023	7.59962	7.50864	scinderin
CAB39	0.519663	0.0811592	-1.14871	9.55772	77.5217	3.94335e-08	1.48732e-06	9.00659	8.70141	8.89204	9.44837	9.45351	9.34183	10.0258	9.83412	9.94279	9.97335	10.0515	10.0213	calcium binding protein 39
PDPK1	0.276114	-0.363332	-0.540989	11.5287	77.4596	3.96138e-08	1.48797e-06	10.9846	11.0085	11.0379	11.6479	11.6291	11.6386	11.9166	11.9134	11.9139	11.4882	11.5349	11.6308	3-phosphoinositide dependent protein kinase-1
LMO7	0.160519	0.439309	-1.16111	8.61373	77.439	3.96738e-08	1.48797e-06	7.89548	8.06468	8.04788	8.50445	8.69288	8.49457	8.701	8.77598	8.69647	9.22591	9.11728	9.14818	LIM domain 7
LOC441204	-0.675004	-0.19245	1.26632	6.65381	77.4314	3.96958e-08	1.48797e-06	7.28054	7.39651	7.33867	6.88315	6.89305	7.04292	6.29928	6.21632	6.2785	6.29488	5.90599	6.01588	uncharacterized LOC441204
ACPL2	0.351574	-0.454827	-0.767953	7.56233	77.43	3.96999e-08	1.48797e-06	6.85711	6.83456	6.84886	7.67896	7.75389	7.72129	7.93666	8.2735	7.99871	7.64374	7.61436	7.58628	acid phosphatase-like 2
MTMR12	0.048976	-0.0178282	-0.747813	10.9107	77.3565	3.99153e-08	1.49369e-06	10.4134	10.3231	10.3229	11.0486	11.1217	11.0392	11.1108	11.1251	11.1205	11.0884	11.1152	11.0993	myotubularin related protein 12
ADCY9	-0.416295	-0.778433	0.890591	9.79607	77.3272	4.00012e-08	1.49457e-06	9.81065	10.0085	10.093	10.2088	10.294	10.3218	9.79447	9.94528	9.83594	9.05338	9.04926	9.13775	adenylate cyclase 9
TWSG1	0.215248	-0.138045	-1.0175	10.1866	77.21	4.03481e-08	1.50517e-06	9.50757	9.35431	9.36287	10.3219	10.4101	10.3137	10.4262	10.7441	10.5211	10.4255	10.4031	10.4487	twisted gastrulation homolog 1 (Drosophila)
GNA12	0.259765	0.138227	-1.08882	7.67654	77.0957	4.06895e-08	1.51554e-06	7.08024	6.90116	7.00053	7.66483	7.75401	7.63559	7.91594	7.95293	7.96485	8.17765	7.94461	8.12614	guanine nucleotide binding protein (G protein) alpha 12
KYNU	-1.25673	0.20904	0.978591	6.91899	77.0584	4.08017e-08	1.51735e-06	7.43745	7.38141	7.51094	7.40427	7.69506	7.43776	6.21042	6.27866	6.27783	6.67267	6.4528	6.26856	kynureninase
PLCL1	-0.863034	-0.316355	1.62659	5.05447	76.9859	4.10208e-08	1.52297e-06	5.86111	5.89988	5.94043	5.76568	5.38497	5.20917	4.49752	4.75078	4.52242	4.29401	4.20844	4.3192	phospholipase C-like 1
HOXC4	-0.467134	0.0896628	1.16819	6.99577	76.9482	4.11354e-08	1.52297e-06	7.86621	7.62637	7.90729	6.95249	6.99309	7.08213	6.66008	6.39233	6.5739	6.6377	6.68811	6.56949	homeobox C4
EFNB2	0.160495	1.37081	-1.34531	5.86095	76.9454	4.11441e-08	1.52297e-06	5.75604	5.63647	5.33999	5.31277	5.52545	5.33628	5.52248	5.41043	5.72308	6.94739	6.82886	6.99217	ephrin-B2
C11orf92	-0.489906	-0.481702	1.34422	6.1851	76.8689	4.13776e-08	1.52688e-06	6.74543	6.85737	6.88703	6.43424	6.58905	6.34869	5.89015	6.10134	5.91077	5.55781	5.32692	5.57243	chromosome 11 open reading frame 92
VASP	0.727296	0.0149314	-1.19554	9.73802	76.5266	4.24415e-08	1.56372e-06	9.18519	9.05412	8.85264	9.53468	9.38114	9.53607	10.1586	10.3543	10.1209	10.2031	10.2021	10.2734	vasodilator-stimulated phosphoprotein
RASSF2	0.378791	0.369435	-1.86116	7.38201	76.391	4.28717e-08	1.5743e-06	6.06868	6.26654	6.46143	7.3327	7.34161	7.46115	7.79124	7.81784	7.66276	8.24757	7.8135	8.31908	Ras association (RalGDS/AF-6) domain family member 2
CABLES1	-0.299114	-0.608747	1.25094	8.26594	76.3717	4.29333e-08	1.5743e-06	8.72788	8.89578	8.85131	8.53912	8.47365	8.43297	7.99194	8.31131	8.24514	7.57846	7.5541	7.58959	Cdk5 and Abl enzyme substrate 1
ARRDC1	0.258181	0.223317	-0.976505	10.0617	76.3673	4.29475e-08	1.5743e-06	9.4457	9.51335	9.55756	9.89925	10.0196	10.0828	10.275	10.2251	10.2761	10.4363	10.5089	10.5009	arrestin domain containing 1
IRF2BP2	0.502989	-0.0346003	0.697653	9.57453	76.3463	4.30148e-08	1.5743e-06	10.1267	10.2231	10.2689	9.05724	9.08771	8.97559	9.47378	9.60408	9.55164	9.54355	9.6058	9.37635	interferon regulatory factor 2 binding protein 2
TCF7L2	-0.609576	0.44817	0.621865	8.76931	76.3326	4.30584e-08	1.5743e-06	9.17586	9.37709	9.36927	8.90787	8.86771	8.76525	8.21814	8.25326	8.2407	8.69604	8.68258	8.678	transcription factor 7-like 2 (T-cell specific	HMG-box)
H2AFJ	0.00513405	-0.223564	1.17595	8.79533	76.2214	4.34169e-08	1.58498e-06	9.44819	9.60146	9.65074	8.70231	8.58517	8.54035	8.55159	8.66139	8.63025	8.24274	8.45949	8.47031	H2A histone family	member J
HMGCS2	-0.116296	-0.738665	0.829827	6.52272	76.1046	4.37973e-08	1.59643e-06	6.77047	6.75332	6.71626	6.70962	6.81576	6.79008	6.62607	6.69896	6.64154	5.88166	5.8589	6.01002	3-hydroxy-3-methylglutaryl-CoA synthase 2 (mitochondrial)
JUN	0.899789	0.0977029	-1.31117	8.45376	76.0704	4.39094e-08	1.59808e-06	7.65674	7.74934	7.82647	7.85772	8.07093	8.24494	8.95879	8.91423	8.99993	9.01377	8.91636	9.23593	jun proto-oncogene
LOC100129931	-0.234146	-0.65528	-0.985838	6.90562	75.8064	4.4786e-08	1.6275e-06	5.50241	5.77975	6.05802	7.58633	7.7349	7.64474	7.40824	7.58076	7.27454	6.85378	6.5542	6.88972	uncharacterized LOC100129931
CTDSP2	0.126974	-0.688256	-0.213071	10.4959	75.7521	4.49687e-08	1.63165e-06	10.078	9.98346	10.0098	10.8189	10.8648	10.7106	10.8333	10.9619	10.9801	10.2862	10.2385	10.1858	CTD (carboxy-terminal domain	RNA polymerase II	polypeptide A) small phosphatase 2
HIST1H2BG	-0.76442	0.462922	1.00681	8.06867	75.6071	4.5461e-08	1.64701e-06	8.93595	8.86127	8.79518	8.19451	8.09999	8.18198	7.55815	7.22268	7.40239	8.04474	7.79828	7.72896	histone cluster 1	H2bg
AR	-0.700783	-0.518384	1.11476	9.17031	75.5101	4.5794e-08	1.65656e-06	9.43376	9.64295	9.63927	9.6469	9.68728	9.69504	8.77686	9.13529	9.01471	8.48812	8.46243	8.42116	androgen receptor
ST6GALNAC1	0.703576	0.127104	-1.20337	6.05712	75.4427	4.6027e-08	1.66247e-06	5.52711	5.41287	5.24213	5.6847	5.76388	5.85159	6.39484	6.55782	6.45824	6.61405	6.45948	6.71868	ST6 (alpha-N-acetyl-neuraminyl-2	3-beta-galactosyl-1	3)-N-acetylgalactosaminide alpha-2	6-sialyltransferase 1
FBRSL1	0.037103	-0.204144	-0.755564	8.45708	75.3387	4.63893e-08	1.67303e-06	7.80341	7.85417	7.73525	8.66985	8.63254	8.85826	8.74258	8.79224	8.73713	8.56778	8.58542	8.50632	fibrosin-like 1
PDGFA	0.261659	-0.191088	-0.809691	8.93912	75.1917	4.69071e-08	1.68915e-06	8.43155	8.29967	8.17395	9.07603	9.03467	9.01184	9.27339	9.3113	9.32281	9.13238	9.11771	9.08415	platelet-derived growth factor alpha polypeptide
CDC42EP3	0.301225	0.38135	-1.44185	5.29199	74.983	4.76539e-08	1.71346e-06	4.51268	4.49722	4.41984	5.2509	5.3137	5.14298	5.511	5.45617	5.64408	5.93	5.70497	6.12033	CDC42 effector protein (Rho GTPase binding) 3
SMKR1	0.164257	-0.782207	0.0329527	7.44378	74.9204	4.78803e-08	1.71901e-06	7.12741	7.07249	7.15546	7.72581	7.6652	7.71935	7.91232	7.82599	7.86482	6.99247	7.14036	7.12367	small lysine-rich protein 1
MFAP3L	0.784862	0.0352721	-1.0769	7.17203	74.581	4.91317e-08	1.76129e-06	6.49606	6.61572	6.62286	6.75745	6.96204	6.78544	7.49131	7.75896	7.60924	7.76278	7.5672	7.63534	microfibrillar-associated protein 3-like
DLX2	0.245776	-0.143224	-1.26419	7.31841	74.3893	4.98551e-08	1.78454e-06	6.566	6.10444	6.40987	7.46979	7.5798	7.51563	7.79878	7.69959	7.80417	7.50642	7.63833	7.72812	distal-less homeobox 2
SEC62	0.205843	-0.0579524	-0.913297	10.0962	74.3355	5.00601e-08	1.78556e-06	9.52279	9.46248	9.316	10.2305	10.2459	10.1211	10.3477	10.4647	10.4027	10.3666	10.3841	10.2905	SEC62 homolog (S. cerevisiae)
KCNMA1	0.713115	0.368453	-1.03867	6.35239	74.3297	5.00822e-08	1.78556e-06	5.93201	5.91373	5.96195	5.95269	5.96966	5.75664	6.50952	6.69307	6.61576	7.1068	6.97229	6.84461	potassium large conductance calcium-activated channel	subfamily M	alpha member 1
DCAF16	-0.903917	-0.218201	0.658451	9.73191	74.3231	5.01078e-08	1.78556e-06	9.8309	9.90366	9.93744	10.3902	10.4683	10.2045	9.33943	9.49736	9.51446	9.18143	9.26716	9.24805	DDB1 and CUL4 associated factor 16
C3	-1.00793	-0.0465128	0.0820619	8.74852	74.256	5.03655e-08	1.78805e-06	8.4604	8.51579	8.62829	9.44936	9.59869	9.47355	8.55153	8.60501	8.34129	8.48092	8.40241	8.47496	complement component 3
ANKRD22	-0.296893	1.23741	-1.59498	6.96769	74.2519	5.03809e-08	1.78805e-06	6.43019	6.34321	6.17441	6.85071	7.10677	6.95373	6.60487	6.82171	6.59395	8.1153	7.73993	7.87752	ankyrin repeat domain 22
CCNE1	0.517977	-0.129091	-0.73203	9.69117	74.2464	5.04023e-08	1.78805e-06	9.15829	9.24056	9.22243	9.54765	9.5569	9.54616	9.97909	10.099	10.1265	9.91862	9.91191	9.98684	cyclin E1
NRIP1	-0.127678	0.0814877	0.911264	9.49813	74.2154	5.05221e-08	1.78964e-06	10.2401	10.1571	10.1741	9.33247	9.38518	9.25833	9.05435	9.31996	9.21864	9.31365	9.2786	9.24516	nuclear receptor interacting protein 1
RPS6KA6	-0.763469	-0.32075	1.29296	8.30979	74.1864	5.06342e-08	1.79095e-06	8.90794	8.80249	9.07437	8.7569	8.7875	8.61417	7.80035	8.04894	8.01888	7.79185	7.54555	7.56852	ribosomal protein S6 kinase	90kDa	polypeptide 6
ANO6	0.307138	0.0708948	-0.889226	11.6078	74.1354	5.08322e-08	1.79393e-06	11.0013	11.0243	11.1339	11.5883	11.5904	11.5143	11.8675	11.9123	11.8347	12.0128	11.8878	11.9266	anoctamin 6
GPR56	-0.546864	0.187355	0.669587	10.4074	74.1261	5.08687e-08	1.79393e-06	10.8057	10.8804	10.9135	10.5446	10.5837	10.541	9.95796	10.018	10.0528	10.1575	10.1859	10.2474	G protein-coupled receptor 56
GOT1	0.281809	-0.205945	-0.922665	11.5791	74.0501	5.11655e-08	1.80173e-06	10.9695	10.8204	10.7737	11.7221	11.7929	11.589	11.8855	12.0564	12.0075	11.8129	11.815	11.7038	glutamic-oxaloacetic transaminase 1	soluble (aspartate aminotransferase 1)
PLIN3	0.698735	0.301059	-0.939362	9.171	73.784	5.22221e-08	1.83623e-06	8.8404	8.72886	8.80583	8.6722	8.63471	8.88688	9.50687	9.46079	9.32233	9.74292	9.71628	9.73398	perilipin 3
PIK3R3	-0.0457036	0.30007	0.662291	8.44877	73.7115	5.25142e-08	1.84379e-06	9.13809	9.02481	9.0894	8.17383	8.19708	8.13142	8.02071	8.21045	8.13406	8.52087	8.36643	8.37812	phosphoinositide-3-kinase	regulatory subunit 3 (gamma)
PLEKHS1	-0.527513	-0.304004	1.01494	8.80532	73.4725	5.34913e-08	1.87534e-06	9.31903	9.32542	9.20347	9.11563	9.17042	9.01161	8.50257	8.58469	8.62785	8.32787	8.32996	8.14528	pleckstrin homology domain containing	family S member 1
SH3BP5-AS1	-1.65062	-0.266958	0.203796	7.65027	73.4265	5.36818e-08	1.87926e-06	7.0396	7.18834	7.54301	8.93768	9.09852	8.8761	7.03931	7.43977	7.48136	6.97153	6.9475	7.24054	SH3BP5 antisense RNA 1
GRHL1	-0.692874	0.294248	-0.602567	8.49462	73.3839	5.3859e-08	1.8827e-06	8.00979	8.02071	8.01929	9.11378	9.04236	8.89724	8.33429	8.37859	8.26187	8.64761	8.63921	8.57068	grainyhead-like 1 (Drosophila)
RP1	-0.140202	-0.764279	-0.982175	6.01854	73.2129	5.45764e-08	1.90499e-06	4.92139	5.06385	4.60892	6.8935	6.61983	6.74081	6.36234	6.69855	6.77263	6.01627	5.63977	5.88466	retinitis pigmentosa 1 (autosomal dominant)
ABCD1	0.660501	0.424296	-0.827495	8.33696	73.1497	5.48447e-08	1.91156e-06	8.12275	8.05915	8.09893	7.74905	7.81401	7.94587	8.44474	8.6227	8.423	8.88604	8.87324	9.00405	ATP-binding cassette	sub-family D (ALD)	member 1
CCDC117	0.779182	0.084536	-0.12813	9.15125	73.0306	5.53543e-08	1.92651e-06	9.30722	9.25833	9.3111	8.55062	8.61943	8.49983	9.31802	9.40748	9.28193	9.46547	9.35276	9.44281	coiled-coil domain containing 117
ROPN1L	0.451977	-0.421758	-0.766959	8.67185	72.9192	5.58355e-08	1.94042e-06	7.94514	7.94576	8.10533	8.59768	8.82178	8.78699	9.14356	9.17655	9.24228	8.75545	8.85651	8.68515	rhophilin associated tail protein 1-like
TPRG1	-0.539606	-0.061069	0.977885	6.09297	72.8501	5.61366e-08	1.94805e-06	6.79996	6.62849	6.5544	6.22575	6.38765	6.23782	5.74311	5.71255	5.77674	5.64551	5.69043	5.71325	tumor protein p63 regulated 1
RHOU	-0.112384	0.0828239	-1.41858	6.83991	72.7507	5.65732e-08	1.96036e-06	5.91434	5.85441	5.59912	7.22647	7.29488	7.19095	6.87909	7.34201	7.15405	7.24871	7.09498	7.27993	ras homolog family member U
PCYT2	0.562734	0.483212	-0.840915	9.2588	72.708	5.67619e-08	1.96223e-06	9.11519	8.96965	8.94638	8.69149	8.85223	8.8724	9.42185	9.33294	9.34954	9.88413	9.77524	9.89459	phosphate cytidylyltransferase 2	ethanolamine
GJB2	-0.0461512	-0.708225	-0.347846	5.91378	72.7013	5.67916e-08	1.96223e-06	5.32702	5.15374	5.38099	6.39344	6.52716	6.24781	6.46072	6.27296	6.29628	5.6583	5.65555	5.59143	gap junction protein	beta 2	26kDa
GADD45B	0.475993	0.0942663	-0.785843	9.40387	72.6429	5.70511e-08	1.96834e-06	8.99485	8.99722	8.9498	9.16188	9.22453	9.20219	9.6195	9.75251	9.64459	9.79579	9.77564	9.72796	growth arrest and DNA-damage-inducible	beta
ARHGAP26	0.259298	-0.166974	-0.736717	8.08766	72.5489	5.74716e-08	1.97999e-06	7.48538	7.55871	7.50528	8.18171	8.22272	8.07812	8.36519	8.46223	8.43302	8.20018	8.2851	8.27424	Rho GTPase activating protein 26
DGKH	0.298384	-0.601835	-1.46857	8.26407	72.4285	5.80156e-08	1.99585e-06	6.58325	7.09467	7.13104	8.75056	8.82076	8.55372	8.77056	9.15163	9.098	8.3654	8.26337	8.58592	diacylglycerol kinase	eta
LIF	0.672647	0.527616	-1.07457	7.67542	72.3712	5.82765e-08	2.00194e-06	7.41952	7.27885	7.20601	7.22378	7.28344	7.02009	7.81267	7.90812	7.82447	8.25478	8.37582	8.49752	leukemia inhibitory factor
OLFM2	-0.622645	-0.489762	1.15163	8.16532	72.3041	5.85834e-08	2.0096e-06	8.79703	8.61476	8.47373	8.43453	8.7028	8.63051	7.9525	7.9917	7.95571	7.4297	7.47902	7.5219	olfactomedin 2
SMPDL3B	0.252105	-0.294566	-0.628871	9.82789	72.2555	5.88072e-08	2.01438e-06	9.21821	9.27257	9.32515	9.88548	9.92587	10.0186	10.227	10.1619	10.1973	9.87263	9.86997	9.95994	sphingomyelin phosphodiesterase	acid-like 3B
PHF21A	-0.498592	-0.0324094	1.039	8.42034	72.2359	5.88981e-08	2.0146e-06	9.13096	9.03144	9.01384	8.5443	8.70702	8.40091	8.00192	8.05002	8.1045	8.01182	8.07396	7.97344	PHD finger protein 21A
SLC15A2	-0.118268	0.57938	-2.1464	7.72241	72.2082	5.90263e-08	2.01575e-06	6.24358	6.42527	6.44935	8.21561	8.24915	7.70931	7.74846	8.16623	7.90457	8.75402	8.41954	8.38383	solute carrier family 15 (H+/peptide transporter)	member 2
CHST3	0.380157	-0.0623573	-1.21847	8.33104	72.1922	5.91004e-08	2.01575e-06	7.67186	7.3707	7.40059	8.27949	8.38657	8.4791	8.73271	8.84547	8.70745	8.60673	8.64376	8.84808	carbohydrate (chondroitin 6) sulfotransferase 3
NPR3	0.430369	0.535699	-1.41649	7.37767	72.1255	5.94109e-08	2.02344e-06	6.6425	6.65494	6.77479	6.94375	7.30086	7.17889	7.63557	7.67465	7.40439	8.1798	8.04687	8.09504	natriuretic peptide receptor C/guanylate cyclase C (atrionatriuretic peptide receptor C)
TPRA1	0.230547	0.00747992	-0.818141	8.10407	72.0844	5.96034e-08	2.02711e-06	7.59658	7.59958	7.45937	8.1318	8.1645	8.09958	8.32304	8.36021	8.40426	8.39442	8.34827	8.36727	transmembrane protein	adipocyte asscociated 1
MYEOV	0.487195	0.693333	-0.535183	5.29898	72.0617	5.97097e-08	2.02784e-06	5.38283	5.2943	5.42106	4.76685	4.71726	4.67804	5.3328	5.0734	5.21754	5.98658	5.80076	5.91639	myeloma overexpressed (in a subset of t(11;14) positive multiple myelomas)
ZNF276	-0.27889	-0.571038	-0.650822	8.43926	72.0331	5.98443e-08	2.02952e-06	7.36369	7.64206	7.78196	8.95064	9.10636	9.23297	8.75716	8.84527	8.85087	8.14615	8.21074	8.38329	zinc finger protein 276
KANSL1L	-0.142888	-0.646361	-0.0182831	7.27869	71.923	6.03655e-08	2.04324e-06	6.97674	6.86193	6.87957	7.63875	7.7792	7.72288	7.47117	7.65273	7.58826	6.94224	6.9013	6.92954	KAT8 regulatory NSL complex subunit 1-like
TTC7A	0.52377	-0.0860033	-0.786678	8.7612	71.9116	6.04199e-08	2.04324e-06	8.20298	8.34732	8.22711	8.55776	8.57989	8.6865	9.08146	9.16123	9.15276	9.07947	9.00672	9.05125	tetratricopeptide repeat domain 7A
AMOTL2	0.626418	0.194427	0.243027	8.02239	71.8826	6.05581e-08	2.04501e-06	8.38458	8.49267	8.49817	7.31889	7.34154	7.52337	7.98584	8.03018	8.04705	8.23125	8.12499	8.2901	angiomotin like 2
NOTCH2	0.0224085	0.047681	-1.21984	11.6212	71.5838	6.20046e-08	2.0909e-06	10.5112	10.7938	10.9022	11.8837	11.9249	11.848	11.7959	12.0065	11.9212	11.8994	11.9141	12.0533	notch 2
TSC22D1	0.151343	0.236483	-0.998711	7.64605	71.4703	6.25645e-08	2.10681e-06	7.06284	7.00639	7.09003	7.73669	7.61336	7.64187	7.71799	7.89214	7.83581	8.12143	7.98492	8.04905	TSC22 domain family	member 1
TCP11L2	-0.790912	-0.777241	1.10545	7.20879	71.4209	6.28102e-08	2.10945e-06	7.48629	7.41104	7.45728	7.82047	8.15579	7.76644	7.0356	7.13134	7.20303	6.34509	6.51912	6.17404	t-complex 11	testis-specific-like 2
PAX9	0.394655	0.703698	0.209696	5.30496	71.417	6.28296e-08	2.10945e-06	5.75122	6.00487	5.98213	4.42856	4.63203	4.75348	5.06444	4.99154	4.94206	5.72404	5.56818	5.81691	paired box 9
VAMP1	-0.788474	-0.253301	0.786752	8.95623	71.4013	6.29081e-08	2.10945e-06	9.2235	9.19573	9.24836	9.42207	9.64931	9.36128	8.62408	8.67079	8.77236	8.46893	8.42531	8.41309	vesicle-associated membrane protein 1 (synaptobrevin 1)
PAG1	-0.423812	0.742131	-1.58301	7.74629	71.3422	6.32039e-08	2.1164e-06	6.74065	6.7946	6.93719	8.14181	8.25999	7.8647	7.54989	7.80228	7.6429	8.34405	8.29454	8.58287	phosphoprotein associated with glycosphingolipid microdomains 1
MDFI	0.784558	0.0599649	-0.759614	6.60265	71.2334	6.37529e-08	2.13179e-06	6.3191	6.21533	6.24274	6.15595	6.21139	6.15511	7.02287	6.8834	6.96985	6.88651	7.12301	7.0465	MyoD family inhibitor
TMC7	0.69271	0.362674	0.338796	8.59446	71.1246	6.43073e-08	2.14732e-06	9.19616	9.13941	9.27365	7.65388	7.9205	7.85231	8.34738	8.55575	8.60169	8.93775	8.69765	8.95743	transmembrane channel-like 7
HIVEP2	0.55536	0.296012	-0.957919	7.72579	71.0758	6.45576e-08	2.15267e-06	7.24421	7.38947	7.24892	7.4919	7.40176	7.30858	7.87171	8.0389	7.95771	8.274	8.29344	8.18892	human immunodeficiency virus type I enhancer binding protein 2
MAP7D2	0.969435	-0.8359	-1.49605	7.06706	71.0277	6.48056e-08	2.15793e-06	5.75069	5.86263	5.69496	7.28218	7.13345	6.9802	7.82495	8.55161	7.92757	7.37724	7.33288	7.08631	MAP7 domain containing 2
OPLAH	0.568521	-0.0472654	-0.917777	8.09947	70.9058	6.54393e-08	2.17599e-06	7.50979	7.50276	7.57635	7.78975	7.94361	8.04511	8.46166	8.43959	8.58278	8.49539	8.40295	8.4439	5-oxoprolinase (ATP-hydrolysing)
KCNE4	-0.253283	0.00584438	0.88745	7.85694	70.688	6.65896e-08	2.21101e-06	8.4569	8.52335	8.40613	7.73385	7.90234	7.83016	7.64303	7.55453	7.50894	7.59805	7.609	7.51697	potassium voltage-gated channel	Isk-related family	member 4
SFN	0.60759	0.319297	-0.804732	10.2256	70.6715	6.66777e-08	2.21101e-06	9.80002	10.0108	9.98995	9.74603	9.80578	9.88247	10.389	10.4541	10.4139	10.7528	10.705	10.7571	stratifin
CTNND2	-0.472551	-0.375046	0.976938	7.33091	70.6297	6.69012e-08	2.21535e-06	7.69059	7.82995	7.75331	7.70921	7.57105	7.60558	7.12137	7.19666	7.15014	6.90905	6.73466	6.69933	catenin (cadherin-associated protein)	delta 2
PISD	0.0484151	-0.44297	-0.546125	8.02747	70.3975	6.81603e-08	2.25172e-06	7.4195	7.32685	7.47913	8.24267	8.46802	8.33682	8.31357	8.47057	8.40863	7.92463	7.99731	7.94192	phosphatidylserine decarboxylase
HCN3	0.554822	0.0690959	-0.873718	9.12861	70.3924	6.81882e-08	2.25172e-06	8.74298	8.57405	8.6227	8.95659	8.92106	8.81149	9.41905	9.42951	9.50504	9.5437	9.56548	9.45172	hyperpolarization activated cyclic nucleotide-gated potassium channel 3
USB1	0.655084	0.249102	-1.06343	8.31542	70.3589	6.83726e-08	2.25469e-06	7.87894	7.83219	7.70738	7.91272	8.06799	7.91555	8.52635	8.74926	8.58589	8.93163	8.92538	8.7518	U6 snRNA biogenesis 1
TBC1D3G	-0.375274	0.160266	0.773441	8.61555	70.3046	6.86719e-08	2.26144e-06	9.12122	9.14306	9.28155	8.60844	8.6367	8.62538	8.25013	8.19436	8.30022	8.35257	8.38728	8.48565	TBC1 domain family	member 3G
PLEKHA6	0.651709	-0.346401	-0.534856	10.2827	70.2583	6.89286e-08	2.26676e-06	9.77313	9.95145	9.88926	10.0675	10.1354	10.0996	10.7703	10.7391	10.7481	10.3912	10.3928	10.4344	pleckstrin homology domain containing	family A member 6
FBXO25	-0.41548	-0.534424	0.254252	7.79988	70.1931	6.92916e-08	2.27557e-06	7.58458	7.67677	7.5971	8.31179	8.34844	8.28517	7.78857	7.94723	7.96316	7.40111	7.38547	7.30911	F-box protein 25
SGK1	0.532353	0.258805	-1.69662	5.69528	70.1676	6.94344e-08	2.27712e-06	4.78637	4.41994	4.84963	5.57736	5.74577	5.44917	5.90071	6.1935	6.27515	6.42289	6.39406	6.32883	serum/glucocorticoid regulated kinase 1
LMO4	-0.295148	0.566878	0.705013	6.96053	69.9191	7.08428e-08	2.31208e-06	7.71512	7.7231	7.65861	6.72666	6.84494	6.595	6.27789	6.58835	6.41492	7.04826	6.89119	7.04235	LIM domain only 4
C11orf24	0.614926	0.148233	-0.671627	8.51465	69.9141	7.08713e-08	2.31208e-06	8.1718	8.25151	8.29302	8.16754	8.16092	8.11329	8.74416	8.81188	8.73049	8.93583	8.84742	8.94798	chromosome 11 open reading frame 24
ZMYM3	-0.371426	-0.345987	1.04492	9.15122	69.8959	7.09758e-08	2.31208e-06	9.63633	9.64027	9.73058	9.37549	9.34422	9.30494	8.8299	9.11295	8.96753	8.58638	8.66267	8.62337	zinc finger	MYM-type 3
SLC4A11	0.740282	0.00262011	-0.783662	8.28077	69.8944	7.09843e-08	2.31208e-06	7.93048	7.80423	7.90351	7.88219	7.92089	7.95741	8.79965	8.61685	8.56485	8.70794	8.62858	8.65269	solute carrier family 4	sodium borate transporter	member 11
GDF15	0.224886	0.11833	1.08899	8.03579	69.7879	7.15995e-08	2.32894e-06	9.03552	8.77761	9.09061	7.47443	7.46838	7.66433	7.97434	7.6052	7.70226	7.85776	7.86975	7.90928	growth differentiation factor 15
FLJ20021	-0.41135	0.525545	-1.02257	7.9921	69.6689	7.22942e-08	2.34833e-06	7.41641	7.35776	7.38117	8.3128	8.334	8.23366	7.99578	7.70379	7.94684	8.4211	8.40287	8.39907	uncharacterized LOC90024
CSAD	-0.818002	-0.193881	1.30148	8.51979	69.6262	7.25459e-08	2.35331e-06	9.10719	9.15237	9.32382	8.77482	9.00308	8.9367	7.92156	8.01795	8.32108	7.96164	7.82678	7.89053	cysteine sulfinic acid decarboxylase
PDXDC2P	-1.05541	0.16221	0.574867	8.62687	69.5475	7.30112e-08	2.36519e-06	8.89223	8.80562	8.92798	9.2177	9.26216	9.10097	7.99137	8.18385	8.23938	8.25919	8.40182	8.24022	pyridoxal-dependent decarboxylase domain containing 2	pseudogene
MRFAP1	0.216912	0.130502	-0.977211	10.1142	69.5272	7.31321e-08	2.36589e-06	9.54993	9.51988	9.43243	10.0305	10.2114	10.1497	10.2713	10.4263	10.3448	10.509	10.5122	10.4127	Morf4 family associated protein 1
ALDH3B2	0.152638	0.946055	-0.754854	8.4003	69.48	7.34134e-08	2.37178e-06	8.32544	8.3037	8.40689	7.85228	8.11875	8.03349	8.10131	8.28147	8.07966	9.11024	9.07282	9.11754	aldehyde dehydrogenase 3 family	member B2
ASAP2	0.280019	-0.307001	-0.526036	10.6053	69.4609	7.3528e-08	2.37227e-06	10.0908	10.1465	10.1445	10.636	10.7316	10.6731	10.9505	10.9594	10.971	10.6752	10.6591	10.6256	ArfGAP with SH3 domain	ankyrin repeat and PH domain 2
MMP25	0.393583	-0.150448	-1.06466	6.94657	69.4339	7.36897e-08	2.37382e-06	6.31232	6.02724	6.17417	6.91863	6.93179	7.12789	7.42886	7.46291	7.26728	7.1755	7.23179	7.30043	matrix metallopeptidase 25
TES	0.522452	0.241073	-0.876075	9.37845	69.4197	7.37748e-08	2.37382e-06	9.08726	8.92413	8.90626	9.07683	9.11493	9.06352	9.52863	9.66209	9.63192	9.82659	9.81297	9.9063	testis derived transcript (3 LIM domains)
KLF3	0.404011	0.431947	-0.195129	9.70199	69.3343	7.42907e-08	2.3872e-06	9.86037	9.844	9.91349	9.1881	9.2393	9.26798	9.65841	9.65544	9.59355	10.023	10.1141	10.0662	Kruppel-like factor 3 (basic)
NCOA5	0.0926097	-0.519087	-0.428114	10.4055	69.2007	7.51053e-08	2.41013e-06	9.96803	9.8408	9.7352	10.646	10.7144	10.7474	10.7151	10.8536	10.8169	10.2695	10.3029	10.2559	nuclear receptor coactivator 5
MAN1A1	0.0893627	-0.763133	-0.174934	9.71904	69.1318	7.55299e-08	2.41911e-06	9.31831	9.14432	9.22323	10.0703	10.1871	9.97454	10.1157	10.1352	10.2492	9.4399	9.46103	9.30972	mannosidase	alpha	class 1A	member 1
SLED1	0.224228	0.0771262	-1.05922	5.12863	69.1224	7.55877e-08	2.41911e-06	4.40146	4.47116	4.4139	5.20646	5.29645	5.05721	5.34901	5.38129	5.5025	5.55667	5.54133	5.36618	proteoglycan 3 pseudogene
KIAA0232	0.137288	0.0639331	-1.23809	8.77751	69.0089	7.62937e-08	2.43844e-06	8.12272	7.76493	7.85805	8.9531	8.98045	8.92276	8.92747	9.24295	9.09775	9.12512	9.1743	9.16055	KIAA0232
NEIL1	-0.461524	-0.387367	1.23593	8.28343	68.9149	7.68838e-08	2.45401e-06	8.76749	8.90528	9.03116	8.50468	8.6481	8.39003	8.03615	8.00638	8.11571	7.70632	7.54478	7.74504	nei endonuclease VIII-like 1 (E. coli)
EHF	-0.587094	0.678544	0.212525	11.1677	68.8935	7.70192e-08	2.45505e-06	11.5578	11.4754	11.5255	11.2153	11.2033	11.2281	10.5315	10.6945	10.6595	11.332	11.327	11.2621	ets homologous factor
N4BP2L1	-0.887521	-0.679835	-0.103959	6.4822	68.7974	7.76291e-08	2.47119e-06	5.67971	5.94885	5.89874	7.56828	7.57132	7.40166	6.5895	6.93148	6.35771	6.07717	5.92805	5.83396	NEDD4 binding protein 2-like 1
DGKD	0.052092	0.03276	-0.794528	9.38679	68.7693	7.78092e-08	2.47363e-06	8.79254	8.79599	8.87235	9.50499	9.55094	9.53398	9.49181	9.66593	9.58844	9.61111	9.60167	9.63168	diacylglycerol kinase	delta 130kDa
EGR1	1.1936	-0.249832	-0.434108	10.3607	68.6727	7.843e-08	2.49005e-06	10.1451	10.2023	10.2785	9.57497	9.70491	9.817	10.8455	10.9332	10.899	10.6426	10.489	10.7966	early growth response 1
DLC1	-0.635119	-0.752318	1.16803	6.22017	68.6516	7.85663e-08	2.49106e-06	6.36254	6.68324	6.63798	6.72994	6.84217	6.76987	6.01838	6.22812	6.19012	5.42833	5.22092	5.53042	deleted in liver cancer 1
DAPK2	-0.318598	-0.0393496	0.960787	5.55502	68.5596	7.91641e-08	2.50669e-06	6.1288	6.22564	6.17441	5.5347	5.6589	5.52674	5.32882	5.12998	5.30574	5.27721	5.22989	5.13939	death-associated protein kinase 2
PTGER4	0.600192	-0.0059953	-1.46477	6.61937	68.4297	8.0017e-08	2.53034e-06	5.50886	5.57542	5.91923	6.39444	6.60831	6.61249	7.00019	7.22196	7.19367	7.00747	7.0992	7.29116	prostaglandin E receptor 4 (subtype EP4)
ISG20L2	0.686928	0.0603691	-0.220844	11.4375	68.3945	8.02499e-08	2.53435e-06	11.4713	11.478	11.4721	10.9725	10.9621	10.9074	11.5856	11.6496	11.6676	11.7028	11.6916	11.6895	interferon stimulated exonuclease gene 20kDa-like 2
WDR60	-0.230714	-0.277187	-0.525714	8.4593	68.337	8.06325e-08	2.54147e-06	7.97964	7.82284	7.80373	8.99777	8.93325	8.77605	8.62698	8.69884	8.68911	8.43084	8.38807	8.36445	WD repeat domain 60
TBC1D3H	-0.409742	0.229542	0.751798	8.99039	68.3286	8.06884e-08	2.54147e-06	9.49949	9.51667	9.68356	8.95529	9.06568	8.96396	8.58954	8.56593	8.60024	8.77885	8.77212	8.89336	TBC1 domain family	member 3H
NCEH1	0.00154411	-0.380672	-0.674833	9.29867	68.3083	8.08244e-08	2.54237e-06	8.71288	8.51664	8.57828	9.69022	9.70059	9.57887	9.53305	9.78794	9.65332	9.37273	9.21226	9.24731	neutral cholesterol ester hydrolase 1
GPATCH4	0.724514	0.204198	-0.671696	8.30501	68.2925	8.09298e-08	2.54237e-06	8.10241	8.00165	8.14934	7.77005	7.95603	7.75627	8.5712	8.50565	8.57905	8.7817	8.75222	8.73457	G patch domain containing 4
RAB27B	-0.325446	0.673026	0.432634	9.56004	68.2027	8.15341e-08	2.55799e-06	10.1733	10.0617	10.1839	9.3508	9.48849	9.23906	8.98571	9.14483	8.97148	9.70291	9.76078	9.65741	RAB27B	member RAS oncogene family
CYBRD1	-0.423166	-0.84216	1.57001	8.79838	68.1444	8.19287e-08	2.56699e-06	9.51839	9.4841	9.34455	9.11278	9.29745	9.02276	8.68183	8.84169	8.63997	8.1483	7.78711	7.70161	cytochrome b reductase 1
HOXC13	0.79155	0.506951	-1.0407	7.66585	68.0107	8.28432e-08	2.59224e-06	7.37456	7.33443	7.30109	6.88848	7.15431	7.19387	7.86059	8.01808	7.73264	8.25224	8.44469	8.43523	homeobox C13
SLC44A2	0.340387	0.545218	-0.693346	11.6858	67.8678	8.38333e-08	2.61979e-06	11.5778	11.5391	11.4534	11.2868	11.3149	11.3919	11.6269	11.6796	11.7083	12.2733	12.1959	12.1812	solute carrier family 44	member 2
UACA	-0.174995	-0.0658746	-0.96479	8.55359	67.832	8.40837e-08	2.62418e-06	7.80667	7.80734	7.64593	9.01427	9.00864	8.854	8.68281	8.92628	8.74284	8.75777	8.56824	8.8283	uveal autoantigen with coiled-coil domains and ankyrin repeats
PYROXD2	-0.398364	-0.554796	1.4404	7.77969	67.7717	8.45069e-08	2.63395e-06	8.45672	8.38771	8.60459	8.01141	8.12913	7.84675	7.53784	7.73543	7.51893	7.22429	6.93484	6.96868	pyridine nucleotide-disulphide oxidoreductase domain 2
SWAP70	-0.392393	-0.316722	-0.204522	8.9274	67.7282	8.48146e-08	2.64009e-06	8.57764	8.53081	8.44421	9.46674	9.44009	9.38674	8.93258	9.08586	9.09796	8.72266	8.73708	8.70649	SWAP switching B-cell complex 70kDa subunit
PPP2CB	0.337502	0.246945	-1.19209	7.34744	67.7008	8.50086e-08	2.64268e-06	6.73769	6.55611	6.68987	7.28443	7.35222	7.16994	7.68045	7.57406	7.56459	7.85959	7.70118	7.99916	protein phosphatase 2	catalytic subunit	beta isozyme
SLFN5	-0.705718	-0.226411	1.45531	8.5824	67.5923	8.57818e-08	2.66158e-06	9.34415	9.45594	9.35266	8.8492	8.99532	8.73866	8.07353	8.31501	8.07749	8.18763	7.83384	7.76533	schlafen family member 5
MICAL2	0.620345	-0.284799	-1.32619	6.73646	67.5843	8.58393e-08	2.66158e-06	5.4993	5.69849	6.06573	6.69399	6.76522	6.77625	7.247	7.51914	7.33036	7.09015	7.06669	7.08526	microtubule associated monoxygenase	calponin and LIM domain containing 2
SIPA1L2	-0.390176	0.0849844	-0.828753	8.97756	67.4363	8.69084e-08	2.68841e-06	8.21761	8.36347	8.32174	9.37182	9.45573	9.47711	9.06259	9.11228	8.95926	9.03166	9.06664	9.29079	signal-induced proliferation-associated 1 like 2
MED13L	-0.756677	-0.0689916	0.708864	10.8861	67.4334	8.69299e-08	2.68841e-06	11.1207	11.2189	11.2425	11.3349	11.3767	11.2209	10.4443	10.64	10.5782	10.4549	10.5031	10.4976	mediator complex subunit 13-like
FAM134B	-0.175723	-0.862108	0.695252	9.45885	67.4177	8.70439e-08	2.68845e-06	9.58333	9.47603	9.45656	9.82885	9.87748	9.83732	9.53983	9.76649	9.71017	8.85956	8.86815	8.70244	family with sequence similarity 134	member B
PPP1R3D	0.0335741	-0.207693	-0.888631	9.10235	67.3769	8.7342e-08	2.69417e-06	8.35809	8.30134	8.36183	9.30095	9.59172	9.31684	9.4588	9.51746	9.33397	9.25498	9.13365	9.29852	protein phosphatase 1	regulatory subunit 3D
RALBP1	0.175671	-0.0793083	-0.832568	10.9106	67.349	8.75468e-08	2.69489e-06	10.4047	10.3032	10.1633	10.9671	11.0555	11.0572	11.1639	11.2144	11.2286	11.1254	11.0852	11.1584	ralA binding protein 1
SLC7A8	0.896138	0.695563	-2.14193	6.46571	67.343	8.75911e-08	2.69489e-06	5.67663	5.61037	5.00624	5.79906	6.213	5.93188	6.76903	7.06628	6.79704	7.58682	7.49231	7.63991	solute carrier family 7 (amino acid transporter light chain	L system)	member 8
SLC24A3	1.00693	-0.381273	-0.773655	8.47243	67.3113	8.78237e-08	2.69857e-06	7.96859	7.98215	7.90912	8.03623	8.2525	8.01513	8.96114	9.27196	9.09154	8.82258	8.70977	8.64848	solute carrier family 24 (sodium/potassium/calcium exchanger)	member 3
REPS1	0.113492	-0.162133	-0.726291	9.79597	67.2347	8.83906e-08	2.7125e-06	9.21003	9.16165	9.22398	9.99895	9.98417	9.93734	10.0168	10.1121	10.1321	9.99912	9.96799	9.80743	RALBP1 associated Eps domain containing 1
FAM104A	-0.313643	-0.252314	-0.360724	9.85891	67.1619	8.89331e-08	2.72374e-06	9.44635	9.34307	9.36197	10.3118	10.3161	10.3035	9.9882	10.0892	9.91306	9.73829	9.69181	9.80345	family with sequence similarity 104	member A
SEMA3E	-0.637165	-0.221723	1.10853	6.06814	67.1549	8.89851e-08	2.72374e-06	6.70475	6.51876	6.66463	6.32931	6.37974	6.43017	5.70387	5.85375	5.67011	5.44535	5.69971	5.4175	sema domain	immunoglobulin domain (Ig)	short basic domain	secreted
LOC100509635	-1.30742	-0.294612	1.61247	6.698	67.1118	8.9308e-08	2.73013e-06	7.34494	7.59485	7.35977	7.39414	7.6041	7.27002	5.89669	6.49261	5.9567	5.79692	5.93828	5.72696	uncharacterized LOC100509635
SMIM14	-0.556395	0.0693475	0.89641	10.0298	67.0096	9.00795e-08	2.75019e-06	10.5705	10.6513	10.5712	10.1557	10.3035	10.1058	9.53075	9.73357	9.63148	9.76426	9.62772	9.71187	small integral membrane protein 14
GRAMD3	-0.0982738	0.328626	-1.10231	7.66967	66.9066	9.08651e-08	2.77063e-06	6.97501	6.88501	7.08803	7.88969	7.93893	7.7353	7.72344	7.7713	7.77437	8.12831	7.96098	8.16569	GRAM domain containing 3
C1QTNF9B-AS1	-0.391144	-0.527283	1.09885	7.26373	66.8427	9.13567e-08	2.77854e-06	7.71369	7.62226	7.84337	7.66183	7.498	7.47824	7.24988	7.11735	7.09741	6.53071	6.68848	6.66359	C1QTNF9B antisense RNA 1
AMD1	0.281103	0.0553651	-0.926057	10.3743	66.8427	9.13571e-08	2.77854e-06	9.8416	9.80346	9.68799	10.3476	10.4198	10.3343	10.558	10.7413	10.6457	10.7725	10.6418	10.697	adenosylmethionine decarboxylase 1
LMO3	-0.874831	0.280885	0.544494	6.5844	66.8045	9.16522e-08	2.78397e-06	6.87738	6.97982	6.88631	6.93025	6.99723	6.96439	6.16171	6.02272	6.08294	6.43846	6.24115	6.43042	LIM domain only 3 (rhombotin-like 2)
OLFML2A	-0.209074	-0.933535	1.10144	7.55863	66.6044	9.32172e-08	2.82791e-06	7.71928	8.03619	7.84156	7.85563	8.05177	7.81314	7.67233	7.68088	7.7401	6.86518	6.70489	6.72264	olfactomedin-like 2A
SLC2A14	0.285667	0.858264	-1.07056	6.11411	66.48	9.42058e-08	2.85427e-06	5.76437	5.76751	5.90333	5.7007	5.9112	5.60321	5.91112	6.01404	6.14696	6.85275	6.94286	6.8513	solute carrier family 2 (facilitated glucose transporter)	member 14
HIST2H2BC	-0.70492	-0.290118	1.49114	10.524	66.3476	9.52709e-08	2.87944e-06	11.4207	11.2596	11.2827	10.883	10.9933	10.5985	9.92922	10.2097	10.2211	9.90917	9.91557	9.6649	histone cluster 2	H2bc (pseudogene)
NR1D2	-0.576478	-0.880345	0.503627	8.83672	66.3468	9.52778e-08	2.87944e-06	8.69682	8.55965	8.63399	9.61453	9.66528	9.47023	8.79671	9.19849	9.0254	8.28071	8.00519	8.09367	nuclear receptor subfamily 1	group D	member 2
TTC9	0.595734	0.358747	-1.03743	9.98646	66.3303	9.54116e-08	2.87984e-06	9.50785	9.5694	9.53284	9.55581	9.49038	9.81275	10.1514	10.3117	10.1831	10.5769	10.5275	10.6179	tetratricopeptide repeat domain 9
STK3	0.325765	0.125718	-0.959038	6.69579	66.2039	9.64432e-08	2.90512e-06	6.14371	6.05357	6.16516	6.70795	6.64865	6.52851	6.859	7.02458	6.97882	7.02133	7.13796	7.08027	serine/threonine kinase 3
ENPP5	-0.894104	-0.204778	0.871229	7.85015	66.1979	9.64924e-08	2.90512e-06	8.20211	8.19548	8.1354	8.45063	8.48507	8.28025	7.41297	7.62371	7.49696	7.40325	7.38459	7.13146	ectonucleotide pyrophosphatase/phosphodiesterase 5 (putative)
ITSN1	0.389015	-0.375051	-0.505728	9.07091	66.1693	9.67282e-08	2.90565e-06	8.59877	8.58864	8.61661	9.05725	9.15402	9.06805	9.42672	9.53991	9.47973	9.11414	9.05883	9.14824	intersectin 1 (SH3 domain protein)
EFCAB4A	0.541932	0.166262	-0.801033	8.17426	66.1662	9.67535e-08	2.90565e-06	7.78409	7.78619	7.806	7.8425	7.8977	7.91461	8.42478	8.37211	8.48371	8.49504	8.58382	8.70053	EF-hand calcium binding domain 4A
AGAP2	-0.25883	0.0131888	1.08894	7.00024	66.1171	9.71598e-08	2.91418e-06	7.6295	7.77812	7.86885	6.75415	6.94377	7.04867	6.65702	6.59808	6.715	6.58709	6.74058	6.682	ArfGAP with GTPase domain	ankyrin repeat and PH domain 2
TNFRSF21	-0.528702	-0.53117	0.124283	8.96207	66.001	9.81275e-08	2.93952e-06	8.68361	8.60308	8.68587	9.54061	9.5734	9.66532	8.90474	9.23751	9.05098	8.56135	8.50222	8.53615	tumor necrosis factor receptor superfamily	member 21
TMEM143	-0.499618	-0.421016	1.08549	7.72482	65.9064	9.8925e-08	2.95747e-06	8.18514	8.14465	8.28078	7.91185	8.07271	8.13145	7.42119	7.61634	7.57961	7.21361	7.13253	7.00796	transmembrane protein 143
ACSF2	0.4588	0.175798	-1.14279	8.27385	65.9005	9.89747e-08	2.95747e-06	7.46801	7.79825	7.59183	8.11947	8.20052	8.06267	8.47557	8.67245	8.61104	8.79594	8.71831	8.77221	acyl-CoA synthetase family member 2
BAIAP2	0.601513	-0.01801	-0.650659	8.88592	65.7347	1.00391e-07	2.99603e-06	8.51986	8.52669	8.57133	8.56854	8.58761	8.66321	9.20465	9.22656	9.19268	9.15595	9.14126	9.27265	BAI1-associated protein 2
FDPS	0.113952	0.574747	-0.953525	9.33373	65.6935	1.00746e-07	3.00288e-06	8.88658	8.9791	8.93765	9.16691	9.19508	9.23582	9.32231	9.2066	9.41076	9.86617	9.84503	9.95271	farnesyl diphosphate synthase
SLC2A8	0.377148	0.1019	-0.936703	8.73735	65.5955	1.01598e-07	3.02449e-06	8.10769	8.18688	8.24562	8.54354	8.62948	8.74013	8.99438	9.09592	8.95429	9.104	9.07459	9.17171	solute carrier family 2 (facilitated glucose transporter)	member 8
CCRN4L	0.656914	0.274012	-0.527393	8.89697	65.5447	1.02043e-07	3.03396e-06	8.78218	8.76652	8.85926	8.30731	8.46793	8.42213	9.06951	9.07729	9.02132	9.2593	9.40762	9.32323	CCR4 carbon catabolite repression 4-like (S. cerevisiae)
SERINC5	0.160426	-0.179762	-0.694094	10.1529	65.256	1.04614e-07	3.10653e-06	9.65034	9.51966	9.57775	10.2906	10.3239	10.2735	10.4079	10.5003	10.4611	10.36	10.1887	10.2813	serine incorporator 5
KIAA0226	0.561988	0.32837	-0.724063	8.31543	65.1471	1.05602e-07	3.13199e-06	8.03729	8.13113	8.06278	7.92136	7.95472	7.85624	8.40736	8.58056	8.43037	8.86233	8.74647	8.79459	KIAA0226
KIAA0247	-0.841051	-0.0896825	0.150543	8.91162	65.0865	1.06157e-07	3.14455e-06	8.82262	8.85814	8.62752	9.55231	9.59208	9.50446	8.6919	8.79298	8.64082	8.59676	8.64291	8.61697	KIAA0247
TRERF1	-0.811563	0.0973016	1.15801	6.64672	65.006	1.06901e-07	3.15881e-06	7.16403	7.46702	7.45192	6.79453	7.07936	6.87784	6.03182	6.07713	6.20808	6.26266	6.07195	6.27434	transcriptional regulating factor 1
UBE2QL1	-0.669153	-0.32517	0.66083	8.41835	65.0004	1.06953e-07	3.15881e-06	8.59495	8.62079	8.53654	8.86522	8.95854	8.929	8.34347	8.17551	8.22633	7.80286	8.01795	7.94898	ubiquitin-conjugating enzyme E2Q family-like 1
KIF12	-0.481139	-0.477775	1.33093	7.53143	64.9873	1.07074e-07	3.15881e-06	8.18925	8.27979	8.0423	7.91155	7.63017	7.8536	7.42958	7.36092	7.16139	6.95124	6.80226	6.76506	kinesin family member 12
STIP1	0.602197	0.237086	-0.448561	8.66689	64.9772	1.07168e-07	3.15881e-06	8.55452	8.59102	8.65314	8.1495	8.24949	8.22753	8.85014	8.81654	8.76642	9.03764	9.08151	9.02521	stress-induced-phosphoprotein 1
SLC6A9	-0.323908	-0.451792	1.17297	8.4192	64.9121	1.07775e-07	3.17113e-06	8.9945	8.96046	9.02118	8.52738	8.57274	8.68422	8.10665	8.42501	8.28096	7.74754	7.78689	7.92282	solute carrier family 6 (neurotransmitter transporter	glycine)	member 9
ARMC7	0.793491	-0.0535837	-0.651023	8.42623	64.9039	1.07852e-07	3.17113e-06	8.12775	8.13252	8.06836	8.04513	7.90622	8.11063	8.85298	8.73152	8.85794	8.69615	8.82586	8.75968	armadillo repeat containing 7
ORAI3	-0.299161	-0.669124	1.03045	8.99315	64.8294	1.08552e-07	3.18779e-06	9.45941	9.21784	9.39265	9.39056	9.26472	9.22812	8.95018	9.00201	9.03373	8.33299	8.42262	8.22294	ORAI calcium release-activated calcium modulator 3
SEPT4	-0.0310847	0.00790177	-1.0869	7.1511	64.7476	1.09326e-07	3.2066e-06	6.39032	6.23057	6.37544	7.29628	7.61398	7.41631	7.33568	7.54421	7.35342	7.46361	7.31085	7.48255	septin 4
SASH1	0.45295	-0.593274	-0.41463	6.97881	64.688	1.09895e-07	3.21933e-06	6.502	6.57353	6.37778	6.99125	7.11833	7.00859	7.49066	7.52274	7.46363	6.97779	6.88727	6.83215	SAM and SH3 domain containing 1
SELENBP1	-0.382673	-0.357003	0.839433	11.2012	64.4982	1.11729e-07	3.26489e-06	11.4786	11.52	11.6711	11.3988	11.496	11.4757	11.0658	11.0972	11.0595	10.6991	10.745	10.7074	selenium binding protein 1
MYOZ1	0.218092	0.940282	-1.40577	6.27778	64.4964	1.11747e-07	3.26489e-06	5.59067	5.82774	5.82595	6.17058	5.74727	6.06869	6.25797	6.15457	6.22827	7.09896	7.10618	7.25652	myozenin 1
CNTNAP3	-0.276393	-0.369837	-0.281872	6.5423	64.4777	1.1193e-07	3.26489e-06	6.165	6.05271	6.01294	7.07207	6.92754	7.01534	6.66087	6.75283	6.77208	6.32107	6.43333	6.32187	contactin associated protein-like 3
FADS1	0.299228	0.69363	-0.875662	9.1314	64.4707	1.11998e-07	3.26489e-06	8.92623	8.88803	8.87456	8.65716	8.76961	8.91046	9.18035	9.01709	9.03748	9.83633	9.749	9.73047	fatty acid desaturase 1
MIR3671	-1.40035	-0.360399	2.65482	5.39108	64.3841	1.12849e-07	3.28568e-06	6.68596	6.73134	7.13843	5.84091	6.20109	5.83152	4.44284	4.59043	4.63919	3.93766	4.80876	3.84486	microRNA 3671
PDHB	-0.478832	0.0276603	0.830178	8.72485	64.369	1.12998e-07	3.28602e-06	9.29947	9.22941	9.19594	8.89999	8.93237	8.75544	8.2884	8.44758	8.41532	8.42046	8.38176	8.43207	pyruvate dehydrogenase (lipoamide) beta
B4GALT5	0.831235	-0.0611742	-0.341189	9.95982	64.3359	1.13326e-07	3.28759e-06	9.87625	9.79151	9.97571	9.44288	9.42877	9.48519	10.2994	10.3322	10.219	10.2105	10.2549	10.2016	UDP-Gal:betaGlcNAc beta 1	4- galactosyltransferase	polypeptide 5
PPARGC1B	0.585786	-0.0489433	-0.806124	6.37339	64.3357	1.13327e-07	3.28759e-06	5.93828	5.84947	5.88457	6.17091	6.12177	6.18749	6.62919	6.88092	6.72742	6.67014	6.75083	6.66972	peroxisome proliferator-activated receptor gamma	coactivator 1 beta
DFNB31	0.140938	-0.671771	-0.253067	7.3979	64.3013	1.13669e-07	3.29351e-06	6.8739	6.86768	6.98077	7.67835	7.75623	7.63947	7.70563	7.8589	7.93233	7.17348	7.08294	7.22512	deafness	autosomal recessive 31
NAP1L4	-0.0283007	-0.508191	-0.56833	8.67749	64.2736	1.13945e-07	3.2975e-06	7.90089	8.03609	8.03326	9.31842	8.94574	9.02053	9.05774	9.08859	9.05347	8.61753	8.50009	8.55761	nucleosome assembly protein 1-like 4
VIPR1	0.689798	0.0899386	-0.821225	7.93611	64.2143	1.14539e-07	3.31068e-06	7.49564	7.5091	7.60808	7.56239	7.65259	7.52231	8.14128	8.38689	8.27852	8.29343	8.39209	8.39099	vasoactive intestinal peptide receptor 1
SPATS2L	0.125638	0.323419	-1.21092	7.3151	64.132	1.15369e-07	3.32698e-06	6.62321	6.76044	6.41642	7.38049	7.44687	7.25832	7.44458	7.58618	7.43182	7.82534	7.80684	7.80066	spermatogenesis associated	serine-rich 2-like
ACSS1	0.570746	-0.615408	-0.754828	7.39894	64.1307	1.15382e-07	3.32698e-06	6.70119	6.60814	6.69408	7.61656	7.43788	7.34744	8.03248	8.21693	7.86471	7.52964	7.39121	7.34704	acyl-CoA synthetase short-chain family member 1
HIST1H2AD	0.198389	0.0735895	1.43448	5.83928	64.0925	1.1577e-07	3.33416e-06	6.72845	7.31273	6.96339	5.23615	5.19579	5.45327	5.70098	5.45239	5.327	5.54533	5.63326	5.52256	histone cluster 1	H2ad
FZD5	0.0316518	-0.52364	-0.672221	7.59575	64.0277	1.16431e-07	3.34915e-06	6.85332	6.93168	6.72803	7.81721	8.10356	8.08488	7.86378	8.06817	8.16866	7.52497	7.48595	7.51877	frizzled family receptor 5
ZBTB7B	0.0691475	0.128107	-0.880725	8.58589	63.9584	1.17143e-07	3.36556e-06	7.96322	7.99008	8.06678	8.65915	8.70008	8.71125	8.64493	8.85819	8.77481	8.90969	8.84377	8.90879	zinc finger and BTB domain containing 7B
BBS1	-0.440868	-0.518999	0.522122	8.51381	63.8341	1.18433e-07	3.39445e-06	8.44349	8.56445	8.59912	8.93504	9.06552	8.91973	8.51874	8.56111	8.51784	8.06963	7.9725	7.99857	Bardet-Biedl syndrome 1
NOA1	-0.497304	-0.356416	0.470334	10.5017	63.7951	1.18841e-07	3.40206e-06	10.5922	10.5363	10.5274	10.9829	10.8772	10.9458	10.452	10.4875	10.3745	10.0784	10.0976	10.0687	nitric oxide associated 1
EAF2	-0.583058	-0.0912489	-1.24244	8.23777	63.781	1.18988e-07	3.40221e-06	7.23836	6.84574	7.25956	9.09744	9.18876	8.80771	8.25212	8.42394	8.66868	8.3931	8.47195	8.20594	ELL associated factor 2
ELMSAN1	0.175035	-0.483354	-0.590727	7.66566	63.7467	1.19349e-07	3.40844e-06	6.97821	7.13467	6.96122	7.91095	7.97313	7.88716	7.95037	8.14718	8.19879	7.67902	7.64923	7.51803	ELM2 and Myb/SANT-like domain containing 1
LLGL2	0.292109	0.291511	-0.901693	10.9193	63.7127	1.19708e-07	3.41461e-06	10.4133	10.5171	10.4549	10.6902	10.7648	10.8846	11.0821	11.1026	11.0311	11.3636	11.3262	11.4006	lethal giant larvae homolog 2 (Drosophila)
STEAP2	-0.43824	-1.00481	-0.0881081	7.27063	63.5866	1.2105e-07	3.44876e-06	6.55325	6.67387	6.55062	8.03628	8.31767	8.01726	7.43637	7.98349	7.63663	6.8379	6.67723	6.52694	STEAP family member 2	metalloreductase
HIST1H4I	0.170533	0.0549516	0.88151	9.04622	63.5697	1.21232e-07	3.44983e-06	9.84759	9.72223	9.76256	8.60441	8.80727	8.59972	8.96373	8.75458	8.80468	9.00957	8.89362	8.78465	histone cluster 1	H4i
CNN2	0.666937	0.406222	-0.817903	10.5627	63.3525	1.23588e-07	3.5127e-06	10.2111	10.3764	10.37	9.95385	10.067	10.1708	10.8154	10.676	10.7011	11.1118	11.0529	11.2465	calponin 2
TRMT44	0.553233	-0.287173	-0.559253	7.78936	63.2908	1.24268e-07	3.52781e-06	7.3491	7.32157	7.42325	7.69663	7.63336	7.64352	8.25599	8.19193	8.18529	7.91774	7.85907	7.99488	tRNA methyltransferase 44 homolog (S. cerevisiae)
PRRT3	-0.41966	-0.51463	1.14096	6.82167	63.2744	1.24449e-07	3.5279e-06	7.48461	7.24048	7.2204	7.01683	7.0662	7.24245	6.71425	6.74198	6.61027	6.22817	6.09797	6.19646	proline-rich transmembrane protein 3
FUT4	0.658477	-0.0389527	-0.771948	7.59763	63.2638	1.24566e-07	3.5279e-06	7.09986	7.19565	7.19593	7.30958	7.35839	7.28074	7.9059	8.06961	7.94863	7.9943	7.81658	7.9964	fucosyltransferase 4 (alpha (1	3) fucosyltransferase	myeloid-specific)
TUBA3E	0.488702	0.534113	-1.74421	8.1145	63.2241	1.25007e-07	3.53619e-06	7.04922	7.439	7.0985	8.13417	7.75356	7.86319	8.56079	8.35235	8.30388	9.06777	8.99867	8.75293	tubulin	alpha 3e
SRMS	0.683224	-0.189013	-1.29202	8.82625	63.192	1.25365e-07	3.54211e-06	7.72285	8.13769	7.94005	8.60564	8.63677	8.95161	9.49402	9.3996	9.35007	9.1954	9.13248	9.34877	src-related kinase lacking C-terminal regulatory tyrosine and N-terminal myristylation sites
LIG4	0.74173	0.271941	-0.886961	7.32302	63.154	1.25789e-07	3.5499e-06	6.86759	7.09451	6.97552	6.99121	6.77724	6.78904	7.48648	7.65106	7.64513	7.84257	7.81792	7.938	ligase IV	DNA	ATP-dependent
PAQR5	0.751388	-0.493887	-0.63559	7.82502	63.0927	1.26478e-07	3.56513e-06	7.41743	7.15734	7.29291	7.64625	7.77616	7.57954	8.35917	8.51936	8.37758	7.91915	7.8796	7.9757	progestin and adipoQ receptor family member V
MEX3D	0.47015	0.0112479	-0.818953	8.94761	63.0768	1.26657e-07	3.56597e-06	8.54489	8.40608	8.41871	8.82222	8.80587	8.75425	9.21199	9.27811	9.30269	9.37764	9.24789	9.20101	mex-3 homolog D (C. elegans)
HMGCS1	0.0769484	0.809048	-1.14202	8.60368	63.0558	1.26895e-07	3.56845e-06	8.30459	8.07761	8.13059	8.25759	8.46358	8.55967	8.47052	8.50339	8.53778	9.28107	9.27786	9.37991	3-hydroxy-3-methylglutaryl-CoA synthase 1 (soluble)
CAP1	0.52673	0.189521	-0.770876	11.7118	62.9771	1.27789e-07	3.58936e-06	11.465	11.3035	11.3117	11.4383	11.4302	11.3755	11.8614	11.9672	11.9956	12.1501	12.1255	12.1171	CAP	adenylate cyclase-associated protein 1 (yeast)
SH3GL2	-0.0978282	-0.325147	-0.957993	6.61236	62.9084	1.28575e-07	3.60721e-06	5.49327	5.73078	5.89647	7.04714	7.08817	7.12811	6.86109	7.15947	6.94937	6.82923	6.57797	6.58729	SH3-domain GRB2-like 2
C1orf106	0.318595	0.674985	-0.518249	8.55553	62.8398	1.29368e-07	3.62517e-06	8.49185	8.58593	8.67417	8.06746	8.13894	8.11956	8.36533	8.48572	8.43069	9.11616	9.00264	9.18791	chromosome 1 open reading frame 106
MPRIP	0.549945	0.0908109	-0.975392	8.45457	62.8262	1.29524e-07	3.62532e-06	7.80705	7.8618	8.0489	8.12542	8.25528	8.34097	8.77668	8.86965	8.72517	8.8708	8.85856	8.91458	myosin phosphatase Rho interacting protein
RORB	-0.607	-0.290082	0.843839	6.21121	62.7743	1.30128e-07	3.63795e-06	6.57407	6.52849	6.53933	6.67053	6.63152	6.49958	5.88799	6.10351	5.98912	5.78473	5.61729	5.70836	RAR-related orphan receptor B
ANXA2	-0.00696938	0.418007	-1.1349	8.07624	62.7065	1.30921e-07	3.65582e-06	7.30913	7.55615	7.4317	8.2675	8.1668	8.03425	8.11211	8.15599	8.17955	8.65239	8.4913	8.55798	annexin A2
HDAC11	0.313299	-0.643163	-0.602605	9.47115	62.6727	1.31319e-07	3.66265e-06	8.99265	8.62629	8.70886	9.67729	9.7734	9.67453	9.928	10.0996	10.0375	9.38281	9.45805	9.29477	histone deacetylase 11
SAMD12-AS1	0.0614855	-0.971856	-0.069536	6.51014	62.5694	1.32541e-07	3.68707e-06	5.93377	5.95596	6.07257	6.86805	7.06388	6.9701	6.84823	7.2381	7.00015	6.17622	6.00928	5.98541	SAMD12 antisense RNA 1
OSBPL3	0.242503	0.153666	-1.0275	10.0305	62.5674	1.32566e-07	3.68707e-06	9.31523	9.44996	9.42673	10.0789	10.0635	9.94353	10.1714	10.4059	10.2361	10.4371	10.3396	10.4977	oxysterol binding protein-like 3
AP1G2	-0.449756	-0.0290099	0.732513	9.25616	62.5597	1.32657e-07	3.68707e-06	9.62706	9.69109	9.71765	9.41246	9.49557	9.36652	8.98012	8.94452	9.00065	8.90023	8.99308	8.94496	adaptor-related protein complex 1	gamma 2 subunit
FREM2	-0.774913	-0.54671	1.56251	8.48719	62.5406	1.32885e-07	3.68912e-06	8.98577	9.13162	9.45857	9.01072	8.91434	8.92825	8.03434	8.42547	8.06875	7.53211	7.60246	7.75386	FRAS1 related extracellular matrix protein 2
MAPRE3	0.229305	-0.270217	-1.45686	8.99466	62.4016	1.34557e-07	3.72996e-06	8.26231	7.55587	7.65454	9.31142	9.37924	9.27536	9.60909	9.53232	9.51252	9.24713	9.3047	9.29146	microtubule-associated protein	RP/EB family	member 3
MT2A	0.258184	-0.0138999	-0.980207	10.9371	62.382	1.34795e-07	3.72996e-06	10.4101	10.1981	10.1706	10.9995	10.9985	10.9886	11.3114	11.1589	11.2907	11.2328	11.3512	11.1354	metallothionein 2A
CHORDC1	0.623088	0.310894	-1.60654	7.23502	62.3795	1.34825e-07	3.72996e-06	6.22034	6.6494	6.15426	7.03427	7.1367	6.87069	7.49848	7.62806	7.78438	7.87209	7.92428	8.04725	cysteine and histidine-rich domain (CHORD) containing 1
PTPRK	-0.861648	0.432791	0.614903	8.42004	62.3473	1.35217e-07	3.73524e-06	8.87102	8.88468	8.89088	8.69358	8.76415	8.63072	7.70173	7.98312	7.81866	8.27289	8.15787	8.37112	protein tyrosine phosphatase	receptor type	K
ERO1LB	-0.462906	-0.621612	1.72036	7.99893	62.336	1.35355e-07	3.73524e-06	8.94003	8.79242	8.85557	8.19508	8.43914	8.04627	7.54531	7.98321	7.76325	7.19456	7.29185	6.94052	ERO1-like beta (S. cerevisiae)
MARK1	-0.574394	0.148661	0.902308	8.07128	62.3253	1.35486e-07	3.73524e-06	8.61454	8.71364	8.70804	8.04975	8.26983	8.28691	7.54807	7.57249	7.76276	7.83773	7.73827	7.7533	MAP/microtubule affinity-regulating kinase 1
FCHSD2	0.00314848	-0.842475	0.143471	8.66692	62.3115	1.35655e-07	3.73559e-06	8.30615	8.36819	8.38788	9.1272	9.0804	8.9422	8.89995	9.11517	9.14412	8.2486	8.21996	8.16325	FCH and double SH3 domains 2
TBC1D20	-0.0807012	-0.308383	-0.332001	9.54884	62.2246	1.36722e-07	3.76064e-06	9.11556	9.12479	9.13606	9.82343	9.82491	9.89132	9.75703	9.77159	9.76894	9.46931	9.40504	9.49805	TBC1 domain family	member 20
OR1F1	-0.652421	-0.126572	1.25866	5.54635	62.1891	1.37161e-07	3.76838e-06	6.33651	6.11562	6.33971	5.9277	5.67335	5.75181	5.14253	5.27027	4.98279	4.96152	4.89617	5.15819	olfactory receptor	family 1	subfamily F	member 1
STX18	-0.0245385	-0.577199	-0.603966	9.90625	62.0892	1.38406e-07	3.7982e-06	9.41729	9.09191	8.96642	10.3745	10.3815	10.3368	10.2475	10.3503	10.4213	9.83312	9.76156	9.69284	syntaxin 18
CDKN2B	0.670012	0.759314	-1.33303	6.343	62.0119	1.39378e-07	3.8205e-06	5.93211	5.61267	6.12638	5.85185	5.78857	5.74184	6.55703	6.35831	6.47696	7.26058	7.07478	7.33488	cyclin-dependent kinase inhibitor 2B (p15	inhibits CDK4)
GLTSCR2	-0.542822	-0.424862	0.69643	10.2404	61.9221	1.40517e-07	3.84607e-06	10.5603	10.3617	10.3216	10.7017	10.6437	10.7119	10.1138	10.1639	10.1512	9.66528	9.7873	9.70175	glioma tumor suppressor candidate region gene 2
ZNF189	-0.286403	-0.424701	-0.659429	8.45017	61.913	1.40633e-07	3.84607e-06	7.76574	7.70636	7.54284	8.97322	9.20948	8.94383	8.53512	8.91878	8.81343	8.36691	8.27861	8.34771	zinc finger protein 189
PLD1	-0.439244	-0.0433874	1.03898	6.61256	61.8064	1.42001e-07	3.87904e-06	7.16818	7.23733	7.37536	6.69139	6.74758	6.67285	6.12719	6.22828	6.43862	6.28347	6.20353	6.17692	phospholipase D1	phosphatidylcholine-specific
CWH43	0.494275	0.823563	-1.79009	5.34588	61.7812	1.42326e-07	3.88348e-06	4.90231	4.25287	4.46081	5.05637	5.02117	4.95522	5.6219	5.4587	5.43499	6.28551	6.4883	6.21246	cell wall biogenesis 43 C-terminal homolog (S. cerevisiae)
PRAME	-0.356199	0.211106	1.10344	7.36793	61.6544	1.43978e-07	3.91971e-06	8.00298	8.34727	8.28579	7.23961	7.29525	7.22614	6.85705	7.06987	6.76547	6.98776	7.13508	7.20287	preferentially expressed antigen in melanoma
DOC2A	-0.576963	-0.28435	1.1828	7.55919	61.654	1.43983e-07	3.91971e-06	8.01132	8.29082	8.17748	7.70228	7.82925	7.98364	7.23026	7.22022	7.33381	6.8976	7.11077	6.92286	double C2-like domains	alpha
ANXA6	-0.263244	-0.370839	0.929164	10.5959	61.4932	1.4611e-07	3.97308e-06	11.1543	10.9365	11.0339	10.6737	10.8065	10.7593	10.4437	10.51	10.4961	10.1246	10.0808	10.1319	annexin A6
EGR3	0.553336	-0.0745324	0.725017	7.68271	61.3964	1.47408e-07	4.0016e-06	8.18707	8.4543	8.34125	7.21657	6.98954	7.16505	7.56055	7.69626	7.77436	7.63352	7.59254	7.58152	early growth response 3
ZNF552	-0.554154	0.126935	1.69209	7.01687	61.3901	1.47494e-07	4.0016e-06	8.03232	8.47936	8.12092	6.96873	7.10284	6.76641	6.17294	6.63193	6.37065	6.34925	6.72989	6.47719	zinc finger protein 552
RASA4	-0.382071	-0.278012	0.852062	7.20285	61.3602	1.47898e-07	4.00753e-06	7.5954	7.62118	7.60553	7.32229	7.49468	7.4292	7.05452	6.95692	7.08852	6.75538	6.81167	6.69887	RAS p21 protein activator 4
RAP2C	0.33707	0.0416058	0.644709	7.55854	61.3403	1.48166e-07	4.00753e-06	8.27118	8.16818	8.00206	7.11235	7.1399	7.11901	7.39358	7.43875	7.55014	7.48626	7.54334	7.4777	RAP2C	member of RAS oncogene family
ITPRIPL2	0.230656	-0.342044	0.963872	8.32089	61.3367	1.48215e-07	4.00753e-06	8.92044	8.91372	8.95716	8.04235	8.07626	8.11526	8.29859	8.35731	8.26994	7.89557	7.8622	8.14193	inositol 1	4	5-trisphosphate receptor interacting protein-like 2
NOTCH2NL	-0.28775	0.293392	-1.67429	10.6621	61.2758	1.49044e-07	4.02537e-06	9.12645	9.64618	9.6708	11.2799	11.1433	11.0262	10.7617	10.9412	10.8832	10.9201	11.2746	11.2715	notch 2 N-terminal like
DNAJA2	0.084293	-0.470988	-0.449734	9.80283	61.2021	1.50055e-07	4.04809e-06	9.17107	9.30857	9.27368	10.0233	10.1066	10.1327	10.0518	10.2632	10.2005	9.76241	9.71406	9.62606	DnaJ (Hsp40) homolog	subfamily A	member 2
FHOD1	0.826685	-0.275102	-0.161617	8.73104	61.1853	1.50286e-07	4.04974e-06	8.66396	8.73511	8.63778	8.26571	8.3026	8.29865	9.04736	9.14317	9.15649	8.81278	8.88288	8.82604	formin homology 2 domain containing 1
HIST1H4I	-0.251991	0.147508	1.0187	7.37737	61.1277	1.51083e-07	4.06663e-06	8.18335	8.15674	8.11636	7.43411	7.20314	7.07656	6.91976	6.92149	7.11659	7.21635	7.14272	7.04128	histone cluster 1	H4i
MOGAT2	1.16455	-0.834973	-0.969434	6.36	61.0015	1.52845e-07	4.10944e-06	5.40149	5.7697	5.34853	6.13134	6.05283	6.25513	7.07016	7.50848	7.3543	6.28729	6.58286	6.55787	monoacylglycerol O-acyltransferase 2
ZMYND19	0.471012	-0.0795482	-0.766395	9.21119	60.9373	1.5375e-07	4.12911e-06	8.80051	8.63547	8.70715	9.06601	9.1758	9.02611	9.59584	9.59975	9.48537	9.465	9.50965	9.46767	zinc finger	MYND-type containing 19
CDC20B	-0.549377	-0.888594	1.35047	6.96351	60.7719	1.56113e-07	4.18786e-06	7.40059	7.33817	7.44541	7.43541	7.59257	7.41868	6.69843	7.22752	6.87258	6.18599	6.01153	5.93523	cell division cycle 20B
STK39	0.0307399	0.123407	-1.00437	10.9261	60.7408	1.56562e-07	4.1937e-06	10.2535	10.2256	10.2477	11.2446	11.0762	10.9566	11.0455	11.1783	11.1459	11.3603	11.1819	11.1977	serine threonine kinase 39
DNAJC6	0.503124	0.413963	-0.836063	8.16743	60.7325	1.56682e-07	4.1937e-06	7.93741	7.75118	7.93084	7.74263	7.81415	7.81958	8.25655	8.40292	8.22626	8.71422	8.64411	8.7693	DnaJ (Hsp40) homolog	subfamily C	member 6
TMBIM1	0.490145	0.280072	-0.981862	7.71733	60.6582	1.57762e-07	4.21789e-06	7.33191	7.22313	7.17547	7.52615	7.41641	7.42288	7.89991	8.07958	7.85638	8.30808	8.12813	8.23988	transmembrane BAX inhibitor motif containing 1
AGPAT9	0.43549	1.35212	-1.09295	6.49435	60.6224	1.58286e-07	4.22656e-06	6.55308	6.50589	6.31974	5.92458	5.44737	5.92279	6.00402	6.38371	6.21348	7.6564	7.40062	7.60055	1-acylglycerol-3-phosphate O-acyltransferase 9
TMOD1	-0.438592	-0.377125	0.597774	7.72134	60.6118	1.58441e-07	4.22656e-06	7.92765	7.78468	7.90206	8.07362	8.14164	8.05296	7.63072	7.65375	7.66797	7.25515	7.29569	7.27023	tropomodulin 1
TRIM5	0.531693	0.63758	-1.18893	5.92378	60.5762	1.58963e-07	4.23577e-06	5.39089	5.43599	5.6245	5.58933	5.64419	5.27685	5.92635	6.13164	6.04745	6.63915	6.67589	6.70314	tripartite motif containing 5
HMGXB3	0.0074604	-0.409455	-0.481382	9.25618	60.5244	1.59728e-07	4.25141e-06	8.62979	8.74713	8.69993	9.64448	9.48275	9.59975	9.44678	9.64572	9.65687	9.17454	9.20883	9.13763	HMG box domain containing 3
SPTLC3	0.394483	0.421599	-1.10695	7.28538	60.4519	1.60805e-07	4.27503e-06	6.78479	6.77819	6.73077	6.94079	7.13208	7.09349	7.29842	7.59439	7.45701	7.9787	7.80727	7.82865	serine palmitoyltransferase	long chain base subunit 3
LEF1	-0.817374	-0.307234	-0.23098	7.02489	60.4406	1.60974e-07	4.27503e-06	6.36592	6.56608	6.54908	8.00658	7.83311	7.70816	6.87854	7.02071	7.19648	6.66018	6.87536	6.63849	lymphoid enhancer-binding factor 1
BFAR	-0.0353981	-0.562613	-0.310921	10.478	60.4216	1.61258e-07	4.27634e-06	10.0458	9.87085	9.94749	10.9207	10.8701	10.8001	10.6844	10.8546	10.9457	10.2882	10.3002	10.2085	bifunctional apoptosis regulator
KLF9	0.238012	-0.251263	-1.30314	7.44887	60.4115	1.61409e-07	4.27634e-06	6.7295	6.29119	6.19548	7.63273	7.76237	7.77024	7.84005	8.14273	7.8966	7.8021	7.70147	7.62203	Kruppel-like factor 9
EPB41L4B	0.171467	-0.0420362	-0.911843	6.849	60.4014	1.61561e-07	4.27634e-06	6.07734	6.20162	6.28193	6.96869	7.03622	6.90322	7.09796	7.20241	7.12216	7.09722	6.97962	7.21958	erythrocyte membrane protein band 4.1 like 4B
LHFP	-0.0998647	0.406631	-1.23928	8.62141	60.3866	1.61783e-07	4.27748e-06	7.88757	7.6828	8.04053	8.73804	8.95364	8.71676	8.69366	8.6258	8.78938	9.11178	9.08988	9.12709	lipoma HMGIC fusion partner
MB21D1	0.724995	0.488335	-0.443527	6.50107	60.317	1.62832e-07	4.30046e-06	6.52301	6.59726	6.66124	5.6587	5.99591	5.81749	6.42583	6.61038	6.61088	6.98238	7.03002	7.09969	Mab-21 domain containing 1
CRK	-0.17854	-0.250099	-0.571672	10.2731	60.3034	1.63038e-07	4.30114e-06	9.58425	9.71505	9.7248	10.5941	10.738	10.6929	10.4142	10.5729	10.5023	10.287	10.1241	10.328	v-crk sarcoma virus CT10 oncogene homolog (avian)
LOC100505573	0.793133	-0.655866	-0.601017	7.77793	60.2286	1.64177e-07	4.3264e-06	7.3578	7.08963	7.14512	7.64927	7.6576	7.67692	8.2708	8.48214	8.61026	7.82993	7.83767	7.72799	uncharacterized LOC100505573
SNN	0.296281	-0.0281688	-1.10264	8.37546	60.0777	1.66501e-07	4.38282e-06	7.70884	7.49056	7.62601	8.44542	8.47668	8.40689	8.52251	8.8703	8.82502	8.80329	8.63312	8.69691	stannin
ZMAT1	-1.10552	-0.370153	1.31245	8.38932	60.0117	1.67531e-07	4.40508e-06	8.82053	8.85929	9.05677	9.05154	9.23511	8.93962	7.66681	8.01447	8.22844	7.54369	7.70668	7.54888	zinc finger	matrin-type 1
SLC2A10	0.0467392	-0.792442	0.139792	10.249	59.9286	1.68838e-07	4.43454e-06	9.89774	9.995	10.0151	10.5438	10.6212	10.5606	10.4819	10.7275	10.6565	9.862	9.79202	9.83447	solute carrier family 2 (facilitated glucose transporter)	member 10
PACSIN1	0.46514	-0.0358465	-1.20499	7.56816	59.765	1.71444e-07	4.49805e-06	6.97368	6.7942	6.52046	7.58268	7.48912	7.54362	7.95433	8.12041	7.93611	7.92865	7.90152	8.07314	protein kinase C and casein kinase substrate in neurons 1
PNP	0.162603	0.410728	0.219623	8.59117	59.7143	1.72261e-07	4.51451e-06	8.97452	8.94276	9.08844	8.16492	8.25939	8.20255	8.36817	8.3116	8.43489	8.75931	8.7696	8.81794	purine nucleoside phosphorylase
PDSS1	0.38516	0.500969	-0.759734	7.53118	59.6617	1.73114e-07	4.53191e-06	7.35097	7.29432	7.27917	7.17196	7.30989	7.06342	7.52971	7.59881	7.57223	8.10867	8.05006	8.04494	prenyl (decaprenyl) diphosphate synthase	subunit 1
DHRS2	-0.133775	-0.172035	0.869296	6.32846	59.6304	1.73624e-07	4.53825e-06	6.84965	6.91726	6.81601	6.34155	6.23251	6.31839	6.23175	6.08594	6.17344	6.00386	6.04956	5.92161	dehydrogenase/reductase (SDR family) member 2
MIR22HG	0.579667	0.269218	-1.29918	6.57567	59.6235	1.73737e-07	4.53825e-06	5.76156	5.80265	6.07821	6.18639	6.2774	6.52952	6.97153	6.97533	6.78545	7.20154	7.123	7.21543	MIR22 host gene (non-protein coding)
KCTD3	-0.0538488	-0.285605	-0.451358	12.1013	59.56	1.74777e-07	4.55243e-06	11.6399	11.6361	11.5437	12.4265	12.3949	12.3707	12.2509	12.4106	12.3691	12.0736	12.0895	12.0106	potassium channel tetramerisation domain containing 3
RGL2	-0.392556	-0.110503	0.812213	9.45618	59.5555	1.74852e-07	4.55243e-06	9.88314	9.96544	9.88728	9.51103	9.59996	9.69741	9.19875	9.25011	9.18187	9.05134	9.09393	9.15396	ral guanine nucleotide dissociation stimulator-like 2
RGL2	-0.392556	-0.110503	0.812213	9.45618	59.5555	1.74852e-07	4.55243e-06	9.88314	9.96544	9.88728	9.51103	9.59996	9.69741	9.19875	9.25011	9.18187	9.05134	9.09393	9.15396	ral guanine nucleotide dissociation stimulator-like 2
CHST11	0.538801	0.221355	-0.621904	6.78812	59.4893	1.75943e-07	4.57586e-06	6.60068	6.51993	6.58061	6.47764	6.41689	6.39192	6.93739	6.98167	6.9838	7.27271	7.12436	7.16985	carbohydrate (chondroitin 4) sulfotransferase 11
KIF5C	-0.398174	-0.609805	0.767522	5.96063	59.4611	1.76412e-07	4.58085e-06	6.18344	6.1273	6.08473	6.35023	6.47863	6.28797	6.06828	6.01251	5.84152	5.42211	5.3159	5.35489	kinesin family member 5C
PDE8B	-0.766831	-0.0300241	0.801037	5.96944	59.4547	1.76519e-07	4.58085e-06	6.46316	6.2955	6.33183	6.19349	6.43873	6.44573	5.66742	5.59547	5.51456	5.59079	5.54861	5.54798	phosphodiesterase 8B
TGFBR2	0.24377	0.262782	-1.56783	6.78064	59.4035	1.77372e-07	4.59801e-06	5.7523	5.96251	5.67649	6.89243	6.99926	6.68343	6.90976	7.39639	7.00029	7.3475	7.33944	7.40784	transforming growth factor	beta receptor II (70/80kDa)
TMEM104	0.946098	0.0499036	-0.408677	9.18596	59.3721	1.77898e-07	4.60664e-06	8.96583	9.16128	9.29569	8.49186	8.58258	8.58638	9.49038	9.55759	9.45114	9.55286	9.48926	9.60671	transmembrane protein 104
NAALADL2	-0.489756	-0.570889	1.0841	4.82915	59.3325	1.78563e-07	4.61885e-06	5.34658	5.16711	5.18935	5.35825	5.05037	5.22404	4.67176	4.74663	4.745	4.00105	4.23059	4.21908	N-acetylated alpha-linked acidic dipeptidase-like 2
MIR27B	-0.968821	-0.14373	-0.119323	7.46917	59.2834	1.79393e-07	4.6353e-06	6.90096	6.97566	7.32019	8.29774	8.40622	8.18848	7.40589	7.26003	7.32005	7.18806	7.22462	7.1421	microRNA 27b
GGTA1P	0.715377	0.165699	-1.53747	5.45693	59.2259	1.80371e-07	4.65552e-06	4.74041	4.40741	4.54874	4.97823	5.54611	5.1414	5.93598	5.93524	5.94065	6.21632	6.08656	6.00609	glycoprotein	alpha-galactosyltransferase 1 pseudogene
DGKE	-0.593286	0.00438612	-0.481274	9.63638	59.1905	1.80977e-07	4.66109e-06	9.12816	9.20777	9.05196	10.196	10.2646	10.1378	9.47662	9.67552	9.66641	9.5804	9.71382	9.53749	diacylglycerol kinase	epsilon 64kDa
BRF2	-0.159755	-0.262808	-0.389376	8.99784	59.173	1.81277e-07	4.66378e-06	8.54743	8.46028	8.59569	9.27727	9.37072	9.39123	9.17004	9.14981	9.24011	8.93062	8.9392	8.90171	BRF2	subunit of RNA polymerase III transcription initiation factor	BRF1-like
SNX30	-0.365147	-0.239708	-0.385364	8.67718	59.0808	1.82867e-07	4.69962e-06	8.12935	8.21052	8.19119	9.1516	9.25586	9.09425	8.69862	8.89561	8.81205	8.5672	8.47511	8.64484	sorting nexin family member 30
LOC100129434	-0.591762	-0.0891637	0.926991	8.14748	58.945	1.85238e-07	4.75544e-06	8.57127	8.5722	8.80712	8.33148	8.42	8.46092	7.73923	7.9054	7.79249	7.70303	7.66521	7.80138	uncharacterized LOC100129434
CHUK	0.700604	0.209656	-0.832678	8.38902	58.8743	1.86486e-07	4.78233e-06	8.0649	8.0475	8.02107	7.96083	8.13249	7.8074	8.60174	8.76388	8.63691	8.89956	8.89166	8.84027	conserved helix-loop-helix ubiquitous kinase
JUNB	1.14878	0.383928	-0.897256	9.16034	58.8269	1.87328e-07	4.79878e-06	8.82158	8.9407	9.13741	8.12457	8.27605	8.59271	9.56921	9.42439	9.44606	9.8058	9.76388	10.0218	jun B proto-oncogene
FUT8	-0.375488	-0.317258	1.12616	6.70611	58.7914	1.87964e-07	4.80868e-06	7.23867	7.35423	7.30178	6.77693	6.90842	6.90909	6.3308	6.6484	6.48878	6.22967	6.23394	6.05259	fucosyltransferase 8 (alpha (1	6) fucosyltransferase)
CACNA1H	-0.109314	-0.613879	1.01557	7.35106	58.7095	1.89435e-07	4.83338e-06	7.78889	7.76872	7.77781	7.47927	7.47641	7.5026	7.23943	7.43283	7.45808	6.69406	6.90016	6.69448	calcium channel	voltage-dependent	T type	alpha 1H subunit
CTNNBIP1	0.281793	0.498196	-0.953494	9.10882	58.7066	1.89489e-07	4.83338e-06	8.61019	8.81051	8.71905	8.80209	9.00363	8.85454	9.11508	9.24848	9.14209	9.66818	9.66021	9.67184	catenin	beta interacting protein 1
SEMA3F	0.0558838	-0.194638	0.959202	9.29487	58.6392	1.9071e-07	4.85933e-06	9.87006	9.92875	9.99396	8.99725	9.05041	9.28376	9.14507	9.21303	9.14096	8.93954	8.96412	9.01149	sema domain	immunoglobulin domain (Ig)	short basic domain	secreted
ETHE1	0.519936	0.0978391	-0.975001	9.77346	58.6001	1.91423e-07	4.87231e-06	9.36766	9.03529	9.26037	9.63354	9.61139	9.49008	10.064	10.1481	10.0827	10.2163	10.1801	10.1919	ethylmalonic encephalopathy 1
MICB	0.443043	0.233517	0.366858	9.04891	58.5397	1.92531e-07	4.89529e-06	9.61262	9.44017	9.60193	8.34987	8.58207	8.59253	8.98955	8.88889	8.97516	9.16797	9.17874	9.20744	MHC class I polypeptide-related sequence B
MPZL2	0.272902	1.05345	-0.795751	7.3066	58.4578	1.94046e-07	4.92856e-06	7.46792	7.13352	7.31278	6.69553	6.89833	6.72856	6.85863	7.10691	7.17559	8.1814	8.09159	8.02847	myelin protein zero-like 2
GPR153	0.446833	-0.086023	-0.889471	9.0599	58.4371	1.9443e-07	4.93307e-06	8.36409	8.5577	8.46268	8.86669	9.05891	9.04484	9.38133	9.45642	9.4732	9.24985	9.35203	9.45101	G protein-coupled receptor 153
CADPS2	-0.986693	-0.257418	1.23786	8.02048	58.3944	1.95228e-07	4.94806e-06	8.63675	8.56571	8.51801	8.63419	8.68607	8.41895	7.33102	7.88724	7.56088	7.38242	7.3079	7.31656	Ca++-dependent secretion activator 2
DBI	0.135812	0.201254	-0.920295	9.30518	58.3615	1.95845e-07	4.95842e-06	8.75948	8.75786	8.73129	9.42011	9.28992	9.28828	9.3978	9.55457	9.45338	9.69991	9.74452	9.56508	diazepam binding inhibitor (GABA receptor modulator	acyl-CoA binding protein)
SGK223	0.476145	-0.157526	0.750345	8.3	58.2765	1.97446e-07	4.99368e-06	8.74191	8.92247	9.04472	7.87403	7.79809	7.83008	8.29244	8.31759	8.32061	8.04089	8.23232	8.18485	homolog of rat pragma of Rnd2
SLC29A2	0.294491	0.575235	-0.957031	11.2552	58.1484	1.99893e-07	5.0502e-06	10.7282	10.9757	10.9922	10.8885	11.0077	11.0619	11.2765	11.262	11.3031	11.8512	11.8363	11.8798	solute carrier family 29 (nucleoside transporters)	member 2
OCLN	0.539923	0.338845	-0.609189	9.90557	58.1018	2.00792e-07	5.06755e-06	9.80049	9.71291	9.74584	9.47655	9.47157	9.50239	10.079	9.94578	10.0455	10.4087	10.2502	10.4279	occludin
PRLR	-0.762371	0.142456	0.497874	10.7369	58.0743	2.01322e-07	5.07177e-06	10.9419	10.9595	11.0713	11.0523	11.134	11.1526	10.2785	10.3828	10.3905	10.4945	10.4296	10.555	prolactin receptor
HLX	0.405612	-0.0119751	-1.02141	6.38076	58.0712	2.01384e-07	5.07177e-06	5.89028	5.60804	5.63203	6.36676	6.35895	6.28795	6.74369	6.65956	6.82726	6.67549	6.65943	6.85966	H2.0-like homeobox
PTPRJ	0.572177	-0.310551	-0.887486	9.38303	57.9905	2.02955e-07	5.10596e-06	8.53797	8.78011	8.79748	9.3697	9.30368	9.31977	9.84748	10.0901	9.77209	9.59575	9.53337	9.6489	protein tyrosine phosphatase	receptor type	J
CD74	-1.14446	-0.0779425	0.232558	7.10408	57.9575	2.03603e-07	5.11685e-06	6.71208	7.00803	7.14012	7.98948	7.84749	7.99282	6.89997	6.6814	6.81502	6.63503	6.78294	6.74459	CD74 molecule	major histocompatibility complex	class II invariant chain
NOTCH2NL	-0.280547	0.187644	-1.34919	11.2027	57.8544	2.05639e-07	5.15928e-06	9.92659	10.442	10.2748	11.6913	11.6661	11.6122	11.2873	11.3672	11.4735	11.4833	11.437	11.7706	notch 2 N-terminal like
ARAP2	0.520449	0.430892	-0.915391	6.62889	57.8502	2.05723e-07	5.15928e-06	6.16898	6.27129	6.42343	6.25351	6.24689	6.25546	6.81188	6.87207	6.63324	7.26566	7.13755	7.20666	ArfGAP with RhoGAP domain	ankyrin repeat and PH domain 2
PREB	0.584819	0.0507233	-0.590124	10.0512	57.778	2.07165e-07	5.19e-06	9.85703	9.71038	9.77321	9.78643	9.72624	9.6917	10.3453	10.2926	10.3209	10.394	10.354	10.363	prolactin regulatory element binding
LTBR	0.523634	-0.0196573	-0.674613	10.3358	57.6281	2.10195e-07	5.2604e-06	9.89034	9.98343	9.97904	10.15	10.0447	10.17	10.6718	10.6587	10.6051	10.5985	10.5883	10.6899	lymphotoxin beta receptor (TNFR superfamily	member 3)
DOCK4	0.636047	-0.77363	-0.608516	6.96572	57.5531	2.11731e-07	5.29327e-06	6.17267	6.30337	6.36857	7.07263	7.1399	6.87037	7.44561	7.83856	7.70687	6.85953	6.84963	6.96099	dedicator of cytokinesis 4
GMIP	0.368122	-0.0111893	-0.713886	8.21301	57.5351	2.12102e-07	5.29701e-06	7.69743	7.80829	7.78636	8.07091	8.09227	8.19977	8.5282	8.45531	8.4838	8.47582	8.45966	8.49827	GEM interacting protein
GFRA1	-0.227484	-0.608324	0.111496	9.1971	57.4376	2.14122e-07	5.34186e-06	8.87252	8.86996	9.01659	9.54318	9.75302	9.63579	9.3413	9.46064	9.4476	8.80026	8.80313	8.82118	GDNF family receptor alpha 1
EPHB6	0.325701	-0.439809	-0.78182	7.89374	57.4126	2.14644e-07	5.34559e-06	7.24111	7.2256	7.03999	7.91265	8.27406	8.00777	8.3132	8.47493	8.38346	8.0031	7.9505	7.89856	EPH receptor B6
PIAS3	0.0652848	-0.472118	-0.327195	11.2815	57.409	2.14719e-07	5.34559e-06	10.8242	10.7711	10.8536	11.5719	11.6006	11.4785	11.5642	11.5736	11.7091	11.1727	11.1887	11.0692	protein inhibitor of activated STAT	3
ACVR2A	0.397314	0.142172	-0.749647	6.91541	57.3537	2.15878e-07	5.36884e-06	6.53503	6.54564	6.49012	6.67956	6.68187	6.83984	7.12248	7.16072	7.11001	7.29111	7.28147	7.24713	activin A receptor	type IIA
FKBP10	-0.275266	-0.375312	0.73273	9.44728	57.332	2.16334e-07	5.37459e-06	9.76407	9.67705	9.77994	9.60136	9.70016	9.67309	9.35074	9.41491	9.38316	9.0154	8.98579	9.02168	FK506 binding protein 10	65 kDa
NAV2	0.556611	-0.0446331	-0.918837	7.21626	57.2789	2.17458e-07	5.39689e-06	6.53934	6.75496	6.6376	6.98881	7.02421	7.13946	7.59478	7.70005	7.52748	7.63783	7.43072	7.61987	neuron navigator 2
GALNT12	-0.490115	-0.46528	0.724237	9.85503	57.2182	2.1875e-07	5.42332e-06	10.1517	10.0021	9.97529	10.2249	10.3547	10.243	9.74101	9.87084	9.74039	9.39422	9.32238	9.2398	UDP-N-acetyl-alpha-D-galactosamine:polypeptide N-acetylgalactosaminyltransferase 12 (GalNAc-T12)
C1R	0.10178	-0.0240321	-1.11806	7.45235	57.1463	2.20291e-07	5.45586e-06	6.81501	6.59453	6.47217	7.60187	7.81318	7.5876	7.77339	7.83711	7.69749	7.81825	7.82598	7.59166	complement component 1	r subcomponent
ABHD6	0.471026	-0.328767	-0.675734	7.78778	57.1061	2.2116e-07	5.46833e-06	7.23489	7.28081	7.18734	7.67332	7.75521	7.87494	8.26084	8.31215	8.14355	7.91098	7.82004	7.99923	abhydrolase domain containing 6
TTLL12	0.202947	-0.162731	-0.667788	10.332	57.1018	2.21252e-07	5.46833e-06	9.73714	9.82005	9.84436	10.3527	10.4355	10.4961	10.615	10.7017	10.5763	10.4771	10.4165	10.5113	tubulin tyrosine ligase-like family	member 12
CREB3L2	0.517986	-0.189519	-0.538994	9.04608	57.0702	2.21938e-07	5.47561e-06	8.60427	8.70677	8.71868	8.89421	8.91775	8.84934	9.43634	9.38111	9.39781	9.20224	9.23795	9.20652	cAMP responsive element binding protein 3-like 2
SORCS2	0.762219	0.126461	-0.870875	7.47046	57.0671	2.22006e-07	5.47561e-06	6.90569	7.06394	7.24365	6.9137	7.11412	7.13205	7.81944	7.80911	7.81797	7.91757	7.9569	7.95144	sortilin-related VPS10 domain containing receptor 2
KLF2	0.342934	0.518618	0.192199	9.74629	57.0194	2.23045e-07	5.49556e-06	10.0927	10.3248	10.2889	9.04087	9.16255	9.34177	9.53258	9.52295	9.51846	10.0455	9.95614	10.1283	Kruppel-like factor 2 (lung)
MICALL1	0.603484	0.0254282	-1.22514	7.71075	56.8991	2.25691e-07	5.55502e-06	6.94363	6.95686	6.96595	7.43341	7.48743	7.73428	8.29362	8.17677	7.99518	8.12035	8.04165	8.37985	MICAL-like 1
ANK3	0.199404	0.467269	-0.844943	6.87275	56.8826	2.26057e-07	5.5583e-06	6.54954	6.51372	6.50433	6.67851	6.69678	6.72711	6.7824	6.94485	6.97336	7.3534	7.32164	7.42738	ankyrin 3	node of Ranvier (ankyrin G)
MATN2	-0.454752	-0.648429	1.10546	7.5725	56.8461	2.2687e-07	5.57254e-06	7.99065	7.95925	7.9412	8.01986	7.90111	7.96327	7.43979	7.66423	7.41597	6.88319	7.03516	6.65636	matrilin 2
EMG1	0.0556258	-0.148076	-0.62204	8.58835	56.7954	2.28002e-07	5.59461e-06	7.97736	8.11079	8.09692	8.79219	8.77702	8.75934	8.7785	8.78904	8.92788	8.70736	8.67014	8.67369	EMG1 nucleolar protein homolog (S. cerevisiae)
SPRY1	0.478279	0.699014	-0.592292	6.20149	56.7521	2.28976e-07	5.61273e-06	6.25995	6.13079	6.28829	5.81563	5.59906	5.50935	6.21418	6.16398	5.98071	6.80964	6.81804	6.82824	sprouty homolog 1	antagonist of FGF signaling (Drosophila)
CYTH1	-0.190484	-0.02757	-0.740184	7.85563	56.6846	2.30503e-07	5.64436e-06	7.24573	7.16521	7.30633	8.26132	8.27242	8.05824	7.91903	8.08081	8.02068	8.04216	7.93291	7.96275	cytohesin 1
WDR19	-0.512029	-0.374902	0.977519	7.3154	56.587	2.32731e-07	5.6931e-06	7.73893	7.72537	7.73494	7.64145	7.7425	7.54353	6.98649	7.30995	7.09494	6.74155	6.7145	6.81063	WD repeat domain 19
MMP28	0.553885	-0.231215	-1.35123	6.6591	56.5631	2.33279e-07	5.70066e-06	5.52848	5.71257	5.76459	6.64343	6.69188	6.75601	7.57853	7.06273	7.11172	7.15831	7.06918	6.83183	matrix metallopeptidase 28
SH3BP5	0.220745	-0.850055	-0.42645	7.7533	56.4821	2.35155e-07	5.74061e-06	6.91618	7.08558	7.18909	7.94027	8.35366	8.0642	8.46299	8.33712	8.22025	7.4742	7.54953	7.44647	SH3-domain binding protein 5 (BTK-associated)
PA2G4P4	-0.696389	0.484215	-1.37817	6.90122	56.462	2.35621e-07	5.74612e-06	5.93731	5.81743	6.05209	7.59028	7.73749	7.25007	6.64569	6.91885	6.92415	7.11222	7.41881	7.4103	proliferation-associated 2G4 pseudogene 4
CDC25A	0.412021	0.430387	-0.905997	8.29024	56.4369	2.36206e-07	5.75451e-06	8.0271	7.95727	7.80246	7.98069	8.05044	7.94646	8.31858	8.52959	8.36549	8.85312	8.804	8.84769	cell division cycle 25A
OLR1	-0.715655	0.10532	1.6595	5.88111	56.398	2.37118e-07	5.77085e-06	7.17298	6.74256	7.08291	5.7009	6.01985	6.13019	5.50244	5.21759	4.98396	5.47404	5.26651	5.27939	oxidized low density lipoprotein (lectin-like) receptor 1
LOC100507501	-0.912777	-0.556835	1.34262	7.58675	56.3167	2.39034e-07	5.81154e-06	7.93195	7.93582	8.39354	8.08142	8.47478	8.08609	7.23866	7.34404	7.32125	6.76078	6.7696	6.70307	uncharacterized LOC100507501
ENAH	0.452925	0.223424	-0.943306	9.43585	56.1675	2.426e-07	5.89225e-06	9.01114	9.0002	8.8486	9.31833	9.2275	9.11497	9.57418	9.74882	9.69658	9.854	9.86046	9.9754	enabled homolog (Drosophila)
METRNL	1.03041	0.0405756	-0.758358	8.2373	56.1477	2.43077e-07	5.89783e-06	7.87723	7.85718	8.10484	7.74418	7.50754	7.64966	8.72913	8.62498	8.63849	8.74289	8.52379	8.84764	meteorin	glial cell differentiation regulator-like
RRP1B	0.826899	-0.116251	-0.564435	8.47632	56.1127	2.43924e-07	5.91238e-06	8.17876	8.12079	8.30522	7.92182	8.10411	8.1402	8.8751	8.9454	8.82633	8.76964	8.77882	8.74962	ribosomal RNA processing 1 homolog B (S. cerevisiae)
VPS9D1	0.381629	-0.294207	-1.24911	8.81609	56.0149	2.4631e-07	5.96415e-06	7.48067	7.96338	8.03863	8.87934	8.9729	9.11552	9.44227	9.29238	9.378	8.99929	9.04408	9.18666	VPS9 domain containing 1
PRSS22	1.2107	-0.0784987	-0.266446	8.59802	55.9886	2.46956e-07	5.97374e-06	8.54197	8.67469	8.76819	7.59764	7.81471	7.97524	8.92861	8.98922	9.10186	8.79803	8.94255	9.04361	protease	serine	22
SPRY2	-0.0016457	0.419175	-1.26318	7.00916	55.9474	2.47972e-07	5.99223e-06	6.35346	6.21401	6.24539	7.10521	7.21878	7.0258	6.902	7.27441	7.16845	7.60544	7.40969	7.58725	sprouty homolog 2 (Drosophila)
PCED1A	-0.455985	-0.338046	0.74422	8.95159	55.8778	2.49699e-07	6.02786e-06	9.13845	9.26527	9.27649	9.1975	9.31742	9.31473	8.7501	8.89723	8.81436	8.45035	8.46803	8.52916	PC-esterase domain containing 1A
RIPK4	0.143845	-0.126656	-0.992509	7.32307	55.8485	2.50432e-07	6.03946e-06	6.59089	6.36326	6.69981	7.43949	7.57141	7.56901	7.5175	7.70773	7.78621	7.46061	7.58638	7.58449	receptor-interacting serine-threonine kinase 4
IER5	0.748119	-0.02402	-0.497752	8.54481	55.8184	2.51186e-07	6.04966e-06	8.26797	8.36298	8.40858	8.05989	8.20075	8.09986	8.90768	8.89008	8.80709	8.81242	8.8035	8.91687	immediate early response 5
C4orf32	-0.702744	0.610181	0.964961	7.52517	55.8114	2.51362e-07	6.04966e-06	8.59181	8.33644	8.20664	7.47349	7.62693	7.41728	6.59489	6.97617	6.83841	7.58107	7.32559	7.33335	chromosome 4 open reading frame 32
CYP51A1	0.17807	0.554601	-0.794427	10.2079	55.7822	2.52096e-07	6.05573e-06	10.0323	9.90949	9.86004	10.0184	10.033	9.93568	10.1377	10.1879	10.1957	10.7934	10.6828	10.709	cytochrome P450	family 51	subfamily A	polypeptide 1
HAR1B	-0.632082	-0.357761	1.20226	7.20424	55.7812	2.52121e-07	6.05573e-06	7.96715	7.69079	7.64916	7.551	7.7314	7.38746	6.94228	7.02587	6.80546	6.59176	6.57232	6.53624	highly accelerated region 1B (non-protein coding)
KLF12	0.168616	0.150777	-1.21744	7.77846	55.7496	2.5292e-07	6.06451e-06	6.75165	7.03287	7.16426	7.93831	7.90392	7.80068	7.9763	8.08256	8.0899	8.29558	8.05919	8.24632	Kruppel-like factor 12
C16orf55	0.482512	-0.307391	-0.855636	8.38864	55.7466	2.52995e-07	6.06451e-06	7.87742	7.62177	7.64235	8.542	8.36029	8.2808	8.89822	8.83117	8.90124	8.61333	8.64705	8.44807	chromosome 16 open reading frame 55
CTSC	-0.412027	-0.311429	0.844226	8.70895	55.7009	2.54155e-07	6.08621e-06	9.12342	9.03792	9.08884	8.91172	9.07409	8.90206	8.46682	8.52775	8.65722	8.2106	8.25928	8.24763	cathepsin C
ARHGAP42	0.413479	-0.33179	-1.0283	8.13118	55.643	2.55632e-07	6.11545e-06	7.08881	7.35131	7.45216	8.32747	8.33117	8.07348	8.5406	8.80114	8.63082	8.35614	8.2214	8.39966	Rho GTPase activating protein 42
DUSP4	0.371102	-0.0635133	-0.666014	9.69948	55.6176	2.56284e-07	6.12491e-06	9.24567	9.30403	9.23328	9.54732	9.67056	9.64037	9.95984	9.9815	10.0302	9.88123	9.92756	9.97223	dual specificity phosphatase 4
AHR	0.176904	0.441437	0.201913	10.6827	55.5069	2.59147e-07	6.18516e-06	11.0785	11.0995	11.1193	10.1787	10.4007	10.2571	10.4565	10.5352	10.3755	10.9098	10.8804	10.9014	aryl hydrocarbon receptor
PNMT	0.523201	0.161129	-1.40423	6.51822	55.5001	2.59323e-07	6.18516e-06	5.88651	5.49007	5.65264	6.3079	6.55402	6.32701	6.89739	6.92932	6.93183	6.97645	7.32179	6.94369	phenylethanolamine N-methyltransferase
LTBP4	-0.357061	-0.40462	0.977444	7.79679	55.3213	2.64031e-07	6.29115e-06	8.15375	8.28036	8.28079	7.91059	8.03484	8.12218	7.78401	7.5744	7.63802	7.29831	7.29888	7.18538	latent transforming growth factor beta binding protein 4
TBL1X	0.209279	0.226552	-1.01909	8.78931	55.3075	2.64399e-07	6.29365e-06	8.27903	8.18975	8.10299	8.85118	8.69473	8.77562	9.07035	8.93786	8.94116	9.25681	9.30322	9.069	transducin (beta)-like 1X-linked
MICB	0.439347	0.231785	0.311935	9.009	55.2309	2.66448e-07	6.33609e-06	9.53923	9.30481	9.56199	8.38915	8.50315	8.56453	8.9476	8.91199	8.91528	9.16582	9.14967	9.15474	MHC class I polypeptide-related sequence B
RAB35	0.320551	-0.0965892	-0.63616	10.1673	55.1055	2.69845e-07	6.41049e-06	9.73957	9.7678	9.65883	10.0823	10.123	10.1975	10.4342	10.477	10.4532	10.3594	10.3386	10.3766	RAB35	member RAS oncogene family
MALT1	0.640622	0.0362567	-0.897252	8.09593	54.983	2.73211e-07	6.48401e-06	7.47739	7.68995	7.63648	7.75276	7.86472	7.84746	8.39038	8.63718	8.35925	8.49076	8.47142	8.5334	mucosa associated lymphoid tissue lymphoma translocation gene 1
SLC44A3	0.532031	0.194133	-1.05408	7.67559	54.9555	2.73973e-07	6.49563e-06	7.14506	7.05319	7.14706	7.49163	7.54044	7.297	7.86584	8.05955	7.99977	8.33288	8.09122	8.08346	solute carrier family 44	member 3
ABCA1	-0.363943	-0.748545	0.24687	6.51212	54.8146	2.77919e-07	6.58266e-06	6.12298	6.31142	6.26164	7.01028	7.18799	7.09463	6.57007	6.84283	6.78817	5.93427	6.13103	5.89014	ATP-binding cassette	sub-family A (ABC1)	member 1
MST1R	0.468315	0.500756	-0.485431	8.2156	54.7981	2.78385e-07	6.58716e-06	8.25441	8.16214	8.24041	7.65109	7.82787	7.72708	8.18016	8.28254	8.14829	8.68833	8.61882	8.80611	macrophage stimulating 1 receptor (c-met-related tyrosine kinase)
LRCH1	-0.0663441	-0.192061	-0.778303	8.4806	54.7104	2.80881e-07	6.63963e-06	7.6151	7.97077	7.76689	8.83739	8.93032	8.69518	8.75355	8.72584	8.78447	8.52721	8.5807	8.57976	leucine-rich repeats and calponin homology (CH) domain containing 1
CPT1C	-0.420495	-0.139905	0.908027	8.24355	54.6345	2.8306e-07	6.67792e-06	8.72441	8.72505	8.79903	8.29919	8.48725	8.41917	8.0514	7.86	8.03273	7.9323	7.76901	7.8231	carnitine palmitoyltransferase 1C
ITPR1	-0.407926	-0.135369	0.926054	5.9512	54.5241	2.86268e-07	6.74693e-06	6.53656	6.40103	6.49065	6.17226	6.05611	6.05159	5.72163	5.60601	5.72854	5.40108	5.62073	5.62826	inositol 1	4	5-trisphosphate receptor	type 1
ARHGEF2	0.250313	0.270776	0.425294	7.55136	54.5129	2.86596e-07	6.748e-06	8.01217	8.12351	8.06921	7.0518	7.16505	7.14889	7.23908	7.50663	7.37097	7.69367	7.60082	7.63451	Rho/Rac guanine nucleotide exchange factor (GEF) 2
ZC3HAV1	-0.539067	-0.428105	0.346722	10.4105	54.4192	2.89353e-07	6.80622e-06	10.2729	10.3173	10.3749	10.9729	10.9985	10.855	10.2663	10.4878	10.4551	10.0145	9.91287	9.99757	zinc finger CCCH-type	antiviral 1
TP53BP2	0.0929786	0.0224639	-0.757169	10.0908	54.3882	2.90272e-07	6.82111e-06	9.58999	9.53572	9.54661	10.2025	10.2903	10.1046	10.2463	10.3713	10.2588	10.2828	10.3081	10.353	tumor protein p53 binding protein	2
SLITRK4	-0.358112	-0.0868444	1.23332	6.33554	54.359	2.91139e-07	6.83476e-06	7.09114	7.1962	7.09541	6.22148	6.49281	6.30336	5.956	5.78878	6.19852	5.88018	5.79192	6.01068	SLIT and NTRK-like family	member 4
RIT1	0.15117	0.047699	-0.920475	9.09682	54.1438	2.97638e-07	6.98047e-06	8.58872	8.39156	8.42404	9.26979	9.20807	9.09128	9.21913	9.40386	9.39966	9.43673	9.40108	9.32793	Ras-like without CAAX 1
KIAA0355	0.313476	-0.704301	-0.250702	8.62524	54.134	2.97941e-07	6.9807e-06	8.14619	8.10969	8.23442	8.81831	8.82381	8.77277	8.93593	9.23311	9.18627	8.45035	8.37357	8.41849	KIAA0355
YPEL2	-0.928022	-0.414193	0.645532	6.63395	54.0917	2.99239e-07	6.99983e-06	6.87936	6.54328	6.61436	7.35911	7.45012	7.31782	6.35731	6.5412	6.44447	6.24336	5.90618	5.95087	yippee-like 2 (Drosophila)
S100P	0.624231	0.309545	-1.85568	7.2278	54.0883	2.99344e-07	6.99983e-06	5.86528	6.57522	6.00013	7.14716	6.84566	7.21351	7.72206	7.66248	7.69448	8.11568	7.87571	8.01626	S100 calcium binding protein P
SLC16A3	1.13077	-0.00552916	-0.714363	8.70447	54.0662	3.00023e-07	7.00886e-06	8.33152	8.36258	8.65178	7.89465	8.01954	8.19904	9.25429	9.07495	9.17631	9.18001	9.03714	9.27182	solute carrier family 16	member 3 (monocarboxylic acid transporter 4)
PCMTD2	-0.548147	-0.398108	0.861709	11.0073	54.0281	3.01204e-07	7.02955e-06	11.4052	11.2788	11.2683	11.4088	11.5072	11.29	10.79	10.863	10.9086	10.571	10.4755	10.3207	protein-L-isoaspartate (D-aspartate) O-methyltransferase domain containing 2
TBC1D3B	-0.390667	0.193594	0.804449	8.69009	53.9788	3.02737e-07	7.05817e-06	9.19531	9.23233	9.45003	8.66907	8.74737	8.6391	8.30871	8.22298	8.35184	8.47813	8.40017	8.58602	TBC1 domain family	member 3B
SNORA75	-0.1195	-0.155978	1.57681	8.82516	53.9696	3.03025e-07	7.05817e-06	9.95282	9.79123	9.95567	8.45199	8.89229	8.45145	8.2813	8.62337	8.53256	8.28713	8.54718	8.13498	small nucleolar RNA	H/ACA box 75
TTC39A	-0.0924438	-0.630019	0.620115	9.28702	53.9603	3.03317e-07	7.05817e-06	9.38316	9.42547	9.43332	9.44373	9.57227	9.533	9.37945	9.5007	9.39151	8.79381	8.79589	8.7919	tetratricopeptide repeat domain 39A
OGFRL1	-0.274162	0.0204922	-0.50555	10.6363	53.9302	3.04257e-07	7.07317e-06	10.2525	10.165	10.179	10.9643	11.0077	10.9021	10.7003	10.6519	10.6995	10.7303	10.6978	10.6851	opioid growth factor receptor-like 1
CREB3L1	0.666513	-0.616052	0.705548	7.74796	53.8749	3.06e-07	7.10675e-06	8.16168	8.15563	8.08986	7.4339	7.3968	7.30843	7.98102	8.09851	8.05915	7.45619	7.54352	7.29081	cAMP responsive element binding protein 3-like 1
DUSP14	0.276586	0.178483	0.816783	9.3223	53.8506	3.0677e-07	7.11771e-06	10.0957	9.92193	10.2622	8.68186	9.03257	8.74983	9.14504	9.14574	9.00324	9.30715	9.21778	9.30454	dual specificity phosphatase 14
TBC1D3H	-0.401381	0.180014	0.731464	9.06997	53.7819	3.08954e-07	7.15485e-06	9.49991	9.57882	9.74597	9.06345	9.09229	9.13867	8.6575	8.64516	8.78761	8.86886	8.84329	8.91816	TBC1 domain family	member 3H
CRAT	0.599033	-0.123712	-0.560495	10.6453	53.7814	3.0897e-07	7.15485e-06	10.2815	10.3175	10.3394	10.3195	10.3672	10.5072	11.002	11.028	10.9611	10.8759	10.8694	10.8746	carnitine O-acetyltransferase
NET1	0.251386	0.46028	-0.862995	9.31251	53.7466	3.10085e-07	7.17373e-06	8.94602	9.02359	8.90515	9.04284	9.13512	9.15078	9.24457	9.44205	9.39628	9.85514	9.75984	9.84876	neuroepithelial cell transforming 1
ELF1	0.171689	0.399404	-0.821386	10.8603	53.6336	3.13735e-07	7.25112e-06	10.4693	10.4676	10.5236	10.7263	10.7969	10.6882	10.8922	10.9348	10.8995	11.301	11.2215	11.4022	E74-like factor 1 (ets domain transcription factor)
DDX58	0.138357	0.496724	-0.860079	8.45166	53.5823	3.15411e-07	7.28281e-06	8.07491	8.13355	8.06021	8.25859	8.40617	8.27889	8.47105	8.47259	8.41508	8.938	8.86459	9.0463	DEAD (Asp-Glu-Ala-Asp) box polypeptide 58
ARHGAP32	0.327409	0.0383756	-0.906162	9.82509	53.494	3.18314e-07	7.34276e-06	9.10902	9.23825	9.39227	9.70084	9.88504	9.77479	10.0859	10.1206	10.1363	10.1071	10.1438	10.2071	Rho GTPase activating protein 32
KRT18	0.589506	0.113964	0.0341426	8.30925	53.4586	3.19489e-07	7.36275e-06	8.4201	8.61667	8.58088	7.79353	7.81448	7.7968	8.41163	8.38476	8.37694	8.54552	8.47855	8.49115	keratin 18
SLC29A1	-0.223931	-0.109951	0.818251	9.47369	53.4069	3.21211e-07	7.38974e-06	9.94332	10.053	9.93289	9.42315	9.55088	9.50211	9.22913	9.31522	9.26	9.10665	9.25222	9.11563	solute carrier family 29 (nucleoside transporters)	member 1
MICB	0.460864	0.232145	0.312805	9.02583	53.4049	3.21279e-07	7.38974e-06	9.57286	9.35046	9.55184	8.33405	8.55484	8.56882	8.97229	8.92691	8.94111	9.1948	9.15985	9.18209	MHC class I polypeptide-related sequence B
LPHN2	-0.627124	0.0832032	0.837111	5.43868	53.3938	3.21651e-07	7.39116e-06	5.98553	5.94503	5.92343	5.52686	5.79474	5.65282	5.09281	5.03146	4.96877	5.23283	5.12493	4.9849	latrophilin 2
KIAA1324L	0.331082	0.104326	-0.948462	8.23933	53.3715	3.22397e-07	7.40119e-06	7.66005	7.66953	7.65918	8.21202	8.2397	8.0762	8.38161	8.63171	8.50785	8.7319	8.55064	8.55161	KIAA1324-like
ZNF774	0.74353	0.286574	-0.54844	7.5398	53.2512	3.26466e-07	7.4874e-06	7.5457	7.34341	7.48381	6.94027	7.10516	6.8825	7.61515	7.71655	7.82683	8.05479	7.96082	8.00264	zinc finger protein 774
PIP	-0.687396	-0.241685	0.55486	10.1589	53.2376	3.26933e-07	7.4909e-06	10.2425	10.3261	10.2785	10.7333	10.695	10.5414	10.0145	10.0125	9.8806	9.83657	9.64913	9.69682	prolactin-induced protein
TMPRSS13	-0.463087	0.418007	0.643372	7.29662	53.1737	3.29121e-07	7.53381e-06	7.81229	7.95792	7.84692	7.12153	7.31163	7.3891	6.72542	6.84738	6.8602	7.32313	7.16021	7.20368	transmembrane protease	serine 13
ACSL4	-0.628037	0.244723	0.631642	7.15418	53.0882	3.32078e-07	7.59421e-06	7.59104	7.62131	7.56744	7.28382	7.47002	7.28096	6.68127	6.80805	6.66137	7.02826	6.97692	6.87969	acyl-CoA synthetase long-chain family member 4
CLDN7	0.634734	0.0933827	-0.620266	11.6	53.0619	3.32994e-07	7.60447e-06	11.2638	11.3679	11.3889	11.1266	11.2289	11.3416	11.8932	11.8141	11.894	11.9684	11.9411	11.9719	claudin 7
TAF5L	-0.377166	-0.0740629	-0.452006	9.13061	53.057	3.33163e-07	7.60447e-06	8.53791	8.7502	8.69273	9.5016	9.59429	9.59466	9.2004	9.22155	9.13709	9.15632	9.0577	9.12283	TAF5-like RNA polymerase II	p300/CBP-associated factor (PCAF)-associated factor	65kDa
LOC100507336	0.150085	0.270618	-1.23717	5.41191	53.0221	3.34383e-07	7.62501e-06	4.76073	4.55428	4.65557	5.47521	5.33583	5.60895	5.53407	5.73135	5.60483	5.85436	6.0832	5.74453	uncharacterized LOC100507336
RTKN	0.200095	0.547741	0.0264663	8.15801	53.0062	3.3494e-07	7.62819e-06	8.39935	8.61349	8.49244	7.64092	7.70008	7.84137	7.93295	7.92047	7.92923	8.43833	8.457	8.53054	rhotekin
PRRT2	-0.772658	0.172028	1.0618	6.58756	53	3.35161e-07	7.62819e-06	7.13692	7.35238	7.34098	6.79613	6.81851	6.83213	6.09161	5.94168	6.0955	6.31099	5.93851	6.39537	proline-rich transmembrane protein 2
LRRC1	0.00129344	0.424241	-0.884791	8.41791	52.9669	3.36325e-07	7.64732e-06	7.98227	7.92035	7.99765	8.40043	8.49637	8.38124	8.30481	8.49603	8.48109	8.84709	8.83512	8.87244	leucine rich repeat containing 1
HEXIM1	0.742627	0.336588	-0.016707	8.20288	52.9579	3.36642e-07	7.64732e-06	8.5509	8.54886	8.53314	7.27176	7.5632	7.61041	8.09065	8.37023	8.21237	8.55472	8.64237	8.48593	hexamethylene bis-acetamide inducible 1
PPP1R18	0.612007	0.13125	-0.545159	8.74646	52.9486	3.36972e-07	7.64755e-06	8.65334	8.45817	8.55713	8.37406	8.39034	8.30994	8.95628	8.99345	8.96063	9.1373	9.11799	9.04882	protein phosphatase 1	regulatory subunit 18
CD24	0.4085	0.412632	-0.754917	10.8585	52.7958	3.42426e-07	7.76393e-06	10.7085	10.6178	10.4758	10.6163	10.5224	10.4649	10.9327	10.9515	10.9448	11.3399	11.3995	11.3276	CD24 molecule
LTV1	0.426856	0.216584	-0.721923	8.08976	52.726	3.44949e-07	7.81372e-06	7.82894	7.72299	7.73804	7.86351	7.91077	7.75114	8.21994	8.2977	8.28834	8.51979	8.44288	8.49306	LTV1 homolog (S. cerevisiae)
TCEB1	0.34439	-0.0475217	-0.980385	9.2269	52.7028	3.45795e-07	7.82546e-06	8.70218	8.56185	8.3978	9.21822	9.40129	9.09288	9.60849	9.545	9.59206	9.51598	9.51367	9.57334	transcription elongation factor B (SIII)	polypeptide 1 (15kDa	elongin C)
UST	0.175412	-0.821117	0.650151	9.54273	52.6686	3.47043e-07	7.84625e-06	9.7287	9.62713	9.63508	9.70482	9.69505	9.57769	9.74737	9.89278	9.86366	9.06459	9.02705	8.94882	uronyl-2-sulfotransferase
PNRC1	-0.7269	-0.130753	0.626249	9.7672	52.6481	3.47795e-07	7.85582e-06	9.90995	10.0296	10.0298	10.1764	10.2918	10.1954	9.38594	9.57488	9.52206	9.39899	9.44546	9.24618	proline-rich nuclear receptor coactivator 1
PDE10A	0.099994	-0.704211	-0.224926	7.37872	52.6354	3.48261e-07	7.85624e-06	6.86218	6.83418	6.95239	7.74833	7.74207	7.64579	7.68116	7.97516	7.77984	7.19648	6.97481	7.15224	phosphodiesterase 10A
MXRA7	0.636948	0.193601	-0.909317	8.28204	52.6296	3.48472e-07	7.85624e-06	7.99522	7.78801	7.78504	7.98524	7.92827	7.89107	8.45259	8.69199	8.57084	8.8537	8.80189	8.64063	matrix-remodelling associated 7
SH3PXD2B	0.435797	-0.759865	-0.0305806	8.4142	52.5948	3.49756e-07	7.87062e-06	8.09205	8.12804	8.14075	8.50991	8.55136	8.3635	8.85728	9.0162	8.85868	8.14928	8.1708	8.1325	SH3 and PX domains 2B
PPP1R18	0.619483	0.143296	-0.629773	7.89547	52.5944	3.49769e-07	7.87062e-06	7.70719	7.62666	7.61512	7.55397	7.51197	7.48401	8.00788	8.17898	8.22154	8.33528	8.22729	8.27572	protein phosphatase 1	regulatory subunit 18
MCM10	0.647211	0.233769	-0.631396	8.62677	52.53	3.52159e-07	7.91694e-06	8.5437	8.34355	8.40848	8.12229	8.19505	8.22964	8.79221	8.78933	8.90707	9.02412	9.16693	8.99887	minichromosome maintenance complex component 10
MLKL	0.512357	0.423536	-0.864328	7.46292	52.4888	3.53694e-07	7.93233e-06	7.10864	7.2075	7.14744	6.94601	7.23303	7.06985	7.54666	7.70405	7.53525	8.06607	7.93413	8.05637	mixed lineage kinase domain-like
RHOBTB3	0.0846657	-0.122931	-0.83954	7.91234	52.4811	3.53982e-07	7.93233e-06	7.36338	7.22462	7.13916	8.177	8.18359	7.99998	8.10281	8.34904	8.16273	8.11284	8.03075	8.10219	Rho-related BTB domain containing 3
ZNF532	0.196282	0.312599	-0.771339	9.82886	52.4786	3.54075e-07	7.93233e-06	9.45585	9.43937	9.47197	9.75178	9.72689	9.67589	9.85379	9.94457	9.94505	10.2733	10.1499	10.2581	zinc finger protein 532
TAF13	0.67794	0.245744	-0.717196	7.39219	52.476	3.54172e-07	7.93233e-06	7.26867	7.15145	7.01982	6.91271	7.04931	6.85845	7.51552	7.70083	7.63795	7.87713	7.86917	7.84522	TAF13 RNA polymerase II	TATA box binding protein (TBP)-associated factor	18kDa
PARP8	-0.455032	0.106966	1.14387	6.19399	52.4646	3.54603e-07	7.93453e-06	7.11721	6.87574	6.98189	6.30426	6.15994	6.12324	5.79611	5.88838	5.53785	5.97347	5.90384	5.66593	poly (ADP-ribose) polymerase family	member 8
RSPRY1	0.383777	0.057823	-0.656391	9.87469	52.4038	3.56893e-07	7.97829e-06	9.54822	9.48279	9.49074	9.74944	9.75946	9.65723	10.0692	10.1507	10.0975	10.1867	10.1505	10.1537	ring finger and SPRY domain containing 1
ARL15	0.617504	-0.858082	-0.19783	6.752	52.3807	3.57764e-07	7.99029e-06	6.41395	6.22171	6.35122	6.74328	6.89894	6.65989	7.31958	7.54611	7.28893	6.51829	6.5612	6.50089	ADP-ribosylation factor-like 15
RAB11FIP1	0.128256	0.0655674	-0.924762	9.92518	52.3067	3.60584e-07	8.04575e-06	9.21438	9.30742	9.36757	9.91971	9.98389	10.1786	10.1035	10.2232	10.1403	10.1642	10.1779	10.3216	RAB11 family interacting protein 1 (class I)
ADRBK2	-0.430867	-0.818847	0.758477	8.0873	52.26	3.62376e-07	8.07819e-06	8.13776	8.09992	8.17936	8.58985	8.75461	8.54629	7.95833	8.35425	8.28558	7.33005	7.33188	7.47968	adrenergic	beta	receptor kinase 2
EPB41	0.488431	0.298681	-0.750002	8.17811	52.215	3.64113e-07	8.10901e-06	7.88066	7.84239	7.93812	7.88317	7.85118	7.81548	8.27704	8.40578	8.3323	8.7296	8.50142	8.68015	erythrocyte membrane protein band 4.1 (elliptocytosis 1	RH-linked)
PMEPA1	0.8898	0.124849	-0.0339443	9.05739	52.2066	3.64438e-07	8.10901e-06	9.22201	9.39079	9.33762	8.15797	8.38263	8.46771	9.2062	9.25779	9.21371	9.3096	9.23566	9.50699	prostate transmembrane protein	androgen induced 1
CHST14	-0.0839715	-0.652392	0.166095	8.79859	52.0765	3.69518e-07	8.20566e-06	8.58593	8.57543	8.56656	9.16872	9.24188	9.02812	8.9844	9.098	9.1044	8.4519	8.39627	8.38147	carbohydrate (N-acetylgalactosamine 4-0) sulfotransferase 14
BPIFB1	0.281805	-0.232622	0.72769	8.27809	52.0594	3.70192e-07	8.20566e-06	8.67721	8.78973	8.86705	7.93159	8.04593	8.02585	8.30115	8.28315	8.26449	8.05523	7.9912	8.1045	BPI fold containing family B	member 1
GIGYF1	-0.577963	-0.0769866	0.6856	7.74987	52.0583	3.70235e-07	8.20566e-06	8.08198	8.07229	8.08899	7.96209	8.05279	8.13643	7.51081	7.51775	7.38887	7.38202	7.48043	7.32401	GRB10 interacting GYF protein 1
NOL6	0.622871	0.300728	-0.674908	8.62057	52.0523	3.70472e-07	8.20566e-06	8.2817	8.47094	8.50876	8.09678	8.20274	8.21581	8.81466	8.82447	8.74482	9.06083	9.02174	9.20355	nucleolar protein 6 (RNA-associated)
BMP2K	0.279537	0.111798	-0.760385	9.57124	52.0516	3.70501e-07	8.20566e-06	9.10666	9.09774	9.1758	9.53176	9.51656	9.43903	9.73474	9.82023	9.77099	9.92345	9.79563	9.94228	BMP2 inducible kinase
MEGF8	-0.208009	-0.457736	0.75708	7.4421	51.9956	3.72721e-07	8.24718e-06	7.6717	7.77892	7.7365	7.56758	7.66032	7.68521	7.34494	7.47324	7.4709	6.96633	6.96835	6.9812	multiple EGF-like-domains 8
TOP3A	-0.209379	-0.45283	-0.18545	8.42464	51.9637	3.7399e-07	8.26136e-06	7.99597	8.11115	7.91325	8.87532	8.90591	8.78212	8.53491	8.74223	8.65807	8.1828	8.23088	8.16303	topoisomerase (DNA) III alpha
ZNF516	-0.694207	-0.331575	0.530407	7.2084	51.9621	3.74054e-07	8.26136e-06	7.20509	7.39977	7.19575	7.78096	7.78488	7.72089	6.98965	7.16176	7.0527	6.84253	6.60574	6.76112	zinc finger protein 516
FAM102A	0.0334375	0.104123	0.766648	9.70985	51.9445	3.74761e-07	8.26933e-06	10.2943	10.3252	10.4163	9.278	9.59118	9.45398	9.3904	9.51177	9.5213	9.62995	9.56721	9.53868	family with sequence similarity 102	member A
MICB	0.311474	0.219152	0.335011	9.11541	51.8901	3.76945e-07	8.30288e-06	9.62313	9.44705	9.59215	8.75022	8.59441	8.72079	9.0433	8.95511	9.00142	9.23192	9.24641	9.17897	MHC class I polypeptide-related sequence B
SLCO5A1	-0.0768841	-0.206801	-1.10395	5.90771	51.8821	3.77265e-07	8.30288e-06	4.68826	5.14684	5.03629	6.41528	6.37327	6.24573	6.09231	6.23786	6.47346	6.20322	5.98954	5.99047	solute carrier organic anion transporter family	member 5A1
RFX5	-0.37938	-0.433709	0.898081	7.92826	51.8802	3.77344e-07	8.30288e-06	8.23325	8.24411	8.393	8.11986	8.34196	8.15356	7.76968	7.80283	7.90474	7.4653	7.35597	7.35484	regulatory factor X	5 (influences HLA class II expression)
TOB1	0.09538	0.0217561	0.745606	11.2022	51.872	3.77672e-07	8.30288e-06	11.8489	11.8572	11.6821	10.9385	11.0161	10.8454	11.0029	10.9922	11.0911	11.0382	11.1459	10.9674	transducer of ERBB2	1
PPL	0.89812	-0.0658349	-1.037	9.19658	51.8631	3.78034e-07	8.30318e-06	8.47996	8.65082	8.70054	8.68922	8.72633	9.02993	9.76425	9.70341	9.67218	9.52091	9.5647	9.85672	periplakin
FLJ13197	-0.527527	-0.449217	1.15496	6.44996	51.7711	3.81773e-07	8.37759e-06	6.99394	6.7416	7.14355	6.8294	6.73318	6.78184	6.42595	6.16412	6.17177	5.78071	5.86339	5.7701	uncharacterized FLJ13197
ADCK3	-0.533959	-0.173793	0.941034	7.51667	51.7603	3.82215e-07	8.3796e-06	7.99115	8.00794	8.00709	7.80969	7.71728	7.77937	7.17594	7.21427	7.31426	6.96453	6.94689	7.27167	aarF domain containing kinase 3
ENOSF1	-0.566987	0.120603	0.555761	9.3104	51.6468	3.86899e-07	8.45828e-06	9.58009	9.64383	9.7134	9.54507	9.59511	9.469	8.95966	8.99969	8.94887	9.06748	9.06461	9.13794	enolase superfamily member 1
PARM1	-0.299488	-0.473068	1.18589	9.09938	51.644	3.87015e-07	8.45828e-06	9.71408	9.56316	9.75494	9.21148	9.29586	9.28485	8.80029	9.14387	8.94956	8.64044	8.45195	8.38213	prostate androgen-regulated mucin-like protein 1
KBTBD8	0.70743	0.463819	-1.11944	5.23975	51.6368	3.87311e-07	8.45828e-06	4.89587	4.862	4.66893	4.59517	4.88166	4.79454	5.44404	5.53076	5.41886	6.08487	5.6949	6.00536	kelch repeat and BTB (POZ) domain containing 8
BLCAP	0.222123	0.0923943	-1.43154	7.11135	51.6324	3.87498e-07	8.45828e-06	5.90876	6.10227	6.40722	7.23134	7.47524	7.06275	7.40862	7.4383	7.58878	7.45956	7.60294	7.65037	bladder cancer associated protein
ACAT2	0.147303	0.764229	-0.933167	8.20307	51.6305	3.87575e-07	8.45828e-06	7.88614	8.00999	7.87027	7.811	8.10891	7.9114	8.0427	8.03304	8.19748	8.84981	8.80039	8.91571	acetyl-CoA acetyltransferase 2
STC2	0.0987815	0.0597482	0.744638	7.61883	51.6195	3.88036e-07	8.46059e-06	8.26231	8.25405	8.17928	7.27085	7.29751	7.41778	7.40427	7.4911	7.38711	7.65513	7.41144	7.39516	stanniocalcin 2
PTAFR	-0.0250522	0.00111567	1.11719	7.39366	51.5925	3.8916e-07	8.47736e-06	8.34141	8.18868	8.14747	7.02155	7.22291	7.15334	6.98967	7.37871	6.95425	7.17804	7.05604	7.09191	platelet-activating factor receptor
MIDN	0.92627	-0.227163	-0.42855	9.92928	51.5629	3.90402e-07	8.49667e-06	9.61006	9.69989	9.86761	9.41066	9.38137	9.57386	10.2977	10.4056	10.4413	10.1598	10.1527	10.1507	midnolin
EFCAB12	-0.62982	-0.824302	0.279619	6.42358	51.5433	3.91225e-07	8.50683e-06	6.18374	5.86332	6.14402	7.17843	7.5228	7.01336	6.48629	6.62822	6.71062	5.79677	5.70189	5.85356	EF-hand calcium binding domain 12
CDH2	0.394098	0.231181	-0.768096	6.44842	51.4335	3.95878e-07	8.5979e-06	6.15407	6.00267	6.10266	6.1774	6.27306	6.23738	6.68932	6.59873	6.58209	6.92751	6.84793	6.78824	cadherin 2	type 1	N-cadherin (neuronal)
SLC26A2	0.222871	-0.510062	-0.447169	7.52134	51.4275	3.96133e-07	8.5979e-06	7.01462	7.10627	6.83907	7.7585	7.76555	7.63899	7.91058	8.00938	7.91169	7.48816	7.34664	7.46666	solute carrier family 26 (sulfate transporter)	member 2
FOXP4	0.631596	-0.249259	-0.606544	9.29646	51.3329	4.00199e-07	8.67824e-06	8.73427	8.99337	8.89681	9.13055	9.04431	9.12221	9.71525	9.75299	9.72363	9.40767	9.53487	9.50155	forkhead box P4
C1orf116	0.153363	0.457764	-0.882798	9.9783	51.3236	4.00597e-07	8.67899e-06	9.5104	9.61752	9.62234	9.80499	9.88112	9.87916	10.0527	10.0321	9.94064	10.4438	10.373	10.5818	chromosome 1 open reading frame 116
E2F3	0.488277	0.0464284	-0.694875	8.17317	51.2588	4.03415e-07	8.73211e-06	7.84015	7.77299	7.77877	8.01537	7.89628	7.96077	8.46182	8.45488	8.42054	8.3771	8.55254	8.54689	E2F transcription factor 3
ZYX	0.881038	0.140703	-1.05907	7.95528	51.216	4.05283e-07	8.76462e-06	7.3439	7.58672	7.42415	7.3439	7.41828	7.70456	8.32969	8.23929	8.54087	8.45653	8.45629	8.61913	zyxin
NTSR1	0.826974	-0.738391	-0.632818	7.11453	51.1714	4.07248e-07	8.79913e-06	6.40578	6.507	6.51961	7.09576	6.88385	7.08548	7.85897	7.65077	8.03627	7.15814	6.92039	7.25231	neurotensin receptor 1 (high affinity)
VEPH1	-0.492873	0.170585	0.859848	7.10749	51.1364	4.08795e-07	8.8166e-06	7.68736	7.64141	7.81459	7.14702	7.25989	7.12377	6.60761	6.70914	6.73531	7.00886	6.87445	6.6805	ventricular zone expressed PH domain-containing 1
SLC35E2B	-0.227303	-0.360286	-0.375083	9.97333	51.1265	4.09234e-07	8.8181e-06	9.29551	9.48716	9.58247	10.3512	10.5258	10.3761	10.1421	10.1592	10.27	9.84035	9.84112	9.80892	solute carrier family 35	member E2B
ANKRD20A5P	-0.95993	-0.658861	1.99705	8.29255	51.0971	4.10537e-07	8.83821e-06	9.12666	9.29992	9.23619	8.85544	9.0294	8.64316	7.37551	8.29382	7.97888	7.25391	7.22066	7.19705	ankyrin repeat domain 20 family	member A5	pseudogene
BCL2L1	0.163695	-0.364568	-0.684539	10.7879	51.0886	4.10918e-07	8.83845e-06	10.2676	10.1812	9.95048	11.0743	11.0967	10.8845	11.0909	11.2067	11.2489	10.823	10.8394	10.7905	BCL2-like 1
PDE3B	0.644752	-0.689502	-0.947184	7.47883	51.0591	4.12233e-07	8.85446e-06	6.71326	6.62056	6.4208	7.70641	7.6431	7.38092	7.92011	8.46027	8.2843	7.59397	7.45382	7.54839	phosphodiesterase 3B	cGMP-inhibited
AP1B1	0.168578	-0.0748068	-0.776302	10.6279	51.0553	4.12405e-07	8.85446e-06	9.92588	10.1042	10.1211	10.6853	10.6761	10.8373	10.9257	10.9173	10.8615	10.8013	10.7677	10.911	adaptor-related protein complex 1	beta 1 subunit
GBP2	-0.457278	0.28477	0.832133	7.10365	51.022	4.13899e-07	8.87856e-06	7.77824	7.64896	7.84023	7.03383	7.12875	7.12598	6.54067	6.77245	6.60361	6.89436	6.78149	7.09519	guanylate binding protein 2	interferon-inducible
COL12A1	-0.746753	-0.413098	1.35942	7.71948	51.0091	4.14476e-07	8.88296e-06	8.11854	8.44286	8.47601	8.16111	8.31853	7.95906	7.31316	7.626	7.25928	6.90465	7.02159	7.0329	collagen	type XII	alpha 1
DBP	-0.463177	0.134486	0.777875	8.67188	50.9793	4.15823e-07	8.90384e-06	9.13766	9.15528	9.32725	8.69139	8.73871	8.84254	8.36284	8.24171	8.27855	8.41829	8.53496	8.33332	D site of albumin promoter (albumin D-box) binding protein
C11orf82	0.528592	0.233624	-0.185808	7.11073	50.9362	4.17774e-07	8.93759e-06	7.29098	7.20363	7.1664	6.63307	6.67683	6.62188	7.11804	7.19241	7.20711	7.39786	7.46789	7.35268	chromosome 11 open reading frame 82
MAP3K15	0.464068	-0.776289	-0.363258	6.36594	50.8428	4.22041e-07	9.01822e-06	5.81397	5.92781	5.72232	6.60576	6.58583	6.29894	6.97588	6.93619	6.97067	6.29277	6.20925	6.05185	mitogen-activated protein kinase kinase kinase 15
ZMYM6NB	-0.239087	-0.367872	0.864731	8.65335	50.8372	4.22298e-07	9.01822e-06	9.00311	9.09735	9.0741	8.71626	8.92719	8.75779	8.47582	8.60772	8.60046	8.17533	8.20374	8.2013	ZMYM6 neighbor
HS3ST3A1	-0.0863849	-0.19899	0.970626	6.12349	50.8004	4.23994e-07	9.04168e-06	6.71552	6.79557	6.68002	6.2218	5.91356	5.99999	5.98144	5.94898	5.94578	5.7458	5.68583	5.8476	heparan sulfate (glucosamine) 3-O-sulfotransferase 3A1
PHACTR3	0.0280047	-0.211317	-1.04363	6.54358	50.797	4.24154e-07	9.04168e-06	5.86712	5.45284	5.66664	6.96174	6.92996	6.77573	7.10058	6.78162	6.86924	6.77217	6.79537	6.54994	phosphatase and actin regulator 3
FAM129B	0.678979	0.0664544	-0.991624	9.4417	50.7471	4.26469e-07	9.08291e-06	8.90044	8.79758	9.00485	9.07558	9.07057	9.29528	9.87209	9.95219	9.65409	9.97304	9.7948	9.90989	family with sequence similarity 129	member B
GSTP1	0.491564	0.0167982	-1.54846	8.50535	50.7234	4.27574e-07	9.09833e-06	7.49845	7.58802	7.33941	8.47704	8.39375	8.67537	9.30032	9.02426	8.69628	9.09958	8.82001	9.15166	glutathione S-transferase pi 1
EFEMP1	0.139163	0.23009	-0.695485	11.8352	50.6276	4.32074e-07	9.18591e-06	11.5007	11.4374	11.452	11.8112	11.7926	11.7651	11.9072	11.9518	11.9274	12.1723	12.1282	12.1761	EGF containing fibulin-like extracellular matrix protein 1
GRB10	0.205816	-0.171405	-0.773099	6.72035	50.5982	4.33464e-07	9.20725e-06	6.2224	5.97814	6.11828	6.8489	6.84224	6.84374	6.94625	7.20791	6.99818	6.90904	6.84415	6.88492	growth factor receptor-bound protein 10
ASB1	-0.438445	-0.446238	-0.132165	8.71466	50.564	4.35088e-07	9.23353e-06	8.29034	8.1334	8.42467	9.21369	9.44059	9.24469	8.8455	8.78536	8.95277	8.37026	8.37663	8.49802	ankyrin repeat and SOCS box containing 1
CCDC9	0.377753	-0.11585	-0.788262	9.2888	50.554	4.35564e-07	9.23543e-06	8.84571	8.62352	8.73313	9.21394	9.35344	9.21406	9.57338	9.74436	9.59695	9.58245	9.47627	9.50842	coiled-coil domain containing 9
BAI2	-0.300105	-0.411707	0.863606	8.41603	50.5218	4.37106e-07	9.2599e-06	8.78001	8.84702	8.72153	8.54669	8.64481	8.70168	8.23379	8.37959	8.37949	7.93503	7.99544	7.82727	brain-specific angiogenesis inhibitor 2
ALKBH1	-0.344111	0.0154329	-0.459216	8.97817	50.4513	4.40498e-07	9.31653e-06	8.50754	8.58547	8.57334	9.34777	9.39546	9.2868	8.97384	9.07683	8.94702	8.98548	9.0237	9.03482	alkB	alkylation repair homolog 1 (E. coli)
SFXN2	-0.321825	-0.458031	0.997705	8.8942	50.45	4.40559e-07	9.31653e-06	9.38457	9.25443	9.36001	9.14103	9.02004	9.18439	8.653	8.83957	8.88742	8.30878	8.45796	8.23915	sideroflexin 2
HSF4	-0.367143	-0.283413	0.755713	8.2831	50.4387	4.41106e-07	9.31984e-06	8.56594	8.58775	8.69549	8.45752	8.48849	8.58769	8.16678	8.05613	8.20936	7.85877	7.85808	7.86519	heat shock transcription factor 4
MGP	0.0379333	-0.338262	0.751072	10.904	50.3674	4.44572e-07	9.38475e-06	11.2752	11.3027	11.3449	10.8574	10.9147	10.7986	10.8601	10.9367	10.8876	10.5339	10.5862	10.5496	matrix Gla protein
RBMS1	0.295014	0.333664	-0.85794	8.33775	50.3084	4.47467e-07	9.43753e-06	7.8951	7.94779	7.96174	8.21679	8.07072	8.20491	8.49858	8.4305	8.44838	8.80919	8.67092	8.89834	RNA binding motif	single stranded interacting protein 1
BLNK	-0.409453	0.678791	-0.821391	8.11073	50.2904	4.48353e-07	9.44786e-06	7.69584	7.76573	7.73357	8.2873	8.23038	8.33363	7.77899	7.98537	7.85859	8.63676	8.57072	8.45184	B-cell linker
ELL2	0.0759073	0.0429585	-0.6503	9.71242	50.2565	4.50027e-07	9.47478e-06	9.2627	9.20884	9.32393	9.82727	9.81083	9.75167	9.84572	9.88202	9.88975	9.91007	9.91954	9.91676	elongation factor	RNA polymerase II	2
RAPGEF2	-0.373018	0.24072	-0.98083	8.04065	50.1871	4.53481e-07	9.53908e-06	7.31799	7.39099	7.28742	8.55146	8.43209	8.35224	7.90254	8.28986	8.02434	8.24267	8.27333	8.42289	Rap guanine nucleotide exchange factor (GEF) 2
UAP1	0.496833	0.101943	-0.556939	10.1439	50.1259	4.56556e-07	9.59531e-06	9.8447	9.95593	9.9036	9.85109	9.86049	9.86714	10.3593	10.4038	10.3061	10.4971	10.433	10.4449	UDP-N-acteylglucosamine pyrophosphorylase 1
RPF2	0.636402	0.200866	-0.914339	9.27086	50.0114	4.62367e-07	9.7089e-06	8.93473	8.78438	8.8148	9.09072	8.94495	8.72945	9.52705	9.59042	9.55685	9.81723	9.79927	9.66043	ribosome production factor 2 homolog (S. cerevisiae)
DENND2D	0.632131	0.257743	-0.182572	8.455	49.9889	4.63517e-07	9.72449e-06	8.55924	8.67043	8.58526	7.83112	7.95902	7.90288	8.39287	8.64004	8.55651	8.83502	8.80538	8.72225	DENN/MADD domain containing 2D
NOP16	0.760074	0.0344297	-0.569453	7.83373	49.9551	4.65256e-07	9.7524e-06	7.72046	7.64219	7.47898	7.34956	7.37279	7.44413	8.17552	8.11036	8.16082	8.08291	8.28496	8.18212	NOP16 nucleolar protein
SMARCA1	-0.529229	-0.511486	0.89242	8.55552	49.8709	4.69614e-07	9.83512e-06	8.85225	8.88436	8.77375	9.07333	9.00409	8.87783	8.23792	8.60545	8.52419	7.92319	7.95592	7.95399	SWI/SNF related	matrix associated	actin dependent regulator of chromatin	subfamily a
KLC1	0.39956	0.308076	-0.800701	8.98812	49.8349	4.71494e-07	9.8584e-06	8.74459	8.55375	8.62624	8.73002	8.73306	8.74068	9.01978	9.20618	9.17649	9.4687	9.37883	9.47915	kinesin light chain 1
HIF1A	-0.505771	0.0914175	1.69653	5.40677	49.8283	4.71843e-07	9.8584e-06	6.51797	6.37596	6.90138	5.41196	5.53042	5.0064	4.79599	4.64369	4.99178	4.9964	5.03352	4.67579	hypoxia inducible factor 1	alpha subunit (basic helix-loop-helix transcription factor)
TNFRSF1A	0.405504	-0.202234	-0.651102	10.2966	49.8259	4.71964e-07	9.8584e-06	9.67777	9.88361	9.86432	10.2379	10.2403	10.291	10.6722	10.6084	10.7051	10.4697	10.3867	10.5226	tumor necrosis factor receptor superfamily	member 1A
CASKIN2	-0.0253015	-0.0142718	-0.599385	9.0636	49.7943	4.73622e-07	9.88437e-06	8.65261	8.53815	8.61104	9.27905	9.18156	9.25807	9.1947	9.23396	9.21411	9.23047	9.16956	9.19993	CASK interacting protein 2
DENND1B	-0.0323989	0.696997	-0.939656	8.2691	49.6526	4.81145e-07	1.00326e-05	7.83192	7.97226	7.9101	8.19784	8.29745	8.04416	8.04058	8.22243	8.17925	8.86707	8.80232	8.86386	DENN/MADD domain containing 1B
LYAR	0.771204	0.207549	-0.613154	7.13887	49.6099	4.83436e-07	1.00716e-05	7.12822	7.01517	6.78335	6.62049	6.58307	6.62638	7.30037	7.35974	7.48344	7.6198	7.59634	7.55006	Ly1 antibody reactive
FAM20C	0.160822	-0.209829	-0.576305	8.9052	49.5855	4.84754e-07	1.00902e-05	8.48702	8.37421	8.36356	8.98728	9.04168	9.07176	9.19911	9.27737	9.10671	8.97344	8.94976	9.0305	family with sequence similarity 20	member C
NAGK	0.33093	-0.0807921	-0.837928	8.52427	49.5525	4.86543e-07	1.01187e-05	8.07954	7.98269	7.75226	8.51266	8.49721	8.56799	8.78688	8.86081	8.92296	8.81489	8.7494	8.76398	N-acetylglucosamine kinase
MVD	0.144732	0.662914	-0.868942	8.80451	49.5137	4.8865e-07	1.01536e-05	8.61858	8.36767	8.57507	8.58307	8.57149	8.59066	8.83946	8.64612	8.69383	9.37154	9.35008	9.44653	mevalonate (diphospho) decarboxylase
ZNF608	-1.01598	0.215604	0.63807	8.35062	49.5041	4.89177e-07	1.01557e-05	8.79133	8.5992	8.6584	8.86482	8.99067	8.68037	7.70495	7.92648	7.85649	8.09658	8.12528	7.91286	zinc finger protein 608
CLCF1	0.826102	0.203774	-0.216101	9.00808	49.496	4.8962e-07	1.01561e-05	9.09012	9.1534	9.21973	8.23957	8.33743	8.44493	9.14867	9.14122	9.21035	9.2868	9.24823	9.57653	cardiotrophin-like cytokine factor 1
MTMR4	0.020266	-0.159377	-0.692052	10.9145	49.4759	4.90719e-07	1.01701e-05	10.1875	10.3445	10.4306	11.0473	11.1185	11.2902	11.1468	11.1988	11.1712	11.0208	11.0189	10.999	myotubularin related protein 4
SOGA2	-0.0921164	-0.390152	-0.723184	7.25904	49.4575	4.9173e-07	1.01822e-05	6.5607	6.33418	6.60077	7.61524	7.85079	7.64598	7.46856	7.83719	7.5299	7.13144	7.27824	7.25552	SOGA family member 2
CD59	0.152058	-0.168144	-0.689897	9.11657	49.3712	4.96496e-07	1.0272e-05	8.6045	8.49024	8.56452	9.36473	9.24351	9.16897	9.5045	9.29059	9.4383	9.21108	9.23771	9.28016	CD59 molecule	complement regulatory protein
C1orf226	-0.500791	-0.246367	0.824488	7.31877	49.3407	4.98196e-07	1.02982e-05	7.64497	7.71613	7.70517	7.56604	7.63033	7.6379	6.94827	7.24999	7.13364	6.91283	6.79211	6.88785	chromosome 1 open reading frame 226
MIR3193	1.07927	-0.148636	-0.41683	5.32108	49.316	4.99574e-07	1.03178e-05	5.23116	5.18949	5.19123	4.55651	4.71411	4.79985	5.67142	5.71254	5.92432	5.4511	5.75578	5.65549	microRNA 3193
PRSS8	0.197924	0.61548	0.0132108	9.38868	49.3016	5.00384e-07	1.03256e-05	9.67995	9.72961	9.85786	8.83368	8.93531	9.01859	9.21665	9.10883	9.05587	9.76142	9.61281	9.85356	protease	serine	8
SMURF1	-0.186066	0.10848	-0.727116	9.27774	49.2742	5.01921e-07	1.03483e-05	8.62655	8.7621	8.83172	9.4971	9.50958	9.62779	9.37319	9.35724	9.34585	9.43222	9.41663	9.55287	SMAD specific E3 ubiquitin protein ligase 1
GFER	0.39335	-0.291037	-0.583856	9.0192	49.261	5.02665e-07	1.03547e-05	8.43386	8.57585	8.59267	9.00273	8.98176	9.06253	9.44541	9.45688	9.32478	9.06602	9.21024	9.07768	growth factor	augmenter of liver regeneration
RAB30	0.082027	0.250978	0.604161	6.51882	49.142	5.09427e-07	1.04766e-05	7.1494	7.08561	7.1188	6.1484	6.24082	6.15309	6.17954	6.26122	6.34764	6.45804	6.70122	6.38206	RAB30	member RAS oncogene family
ATG16L1	-0.0115204	-0.0469197	-0.62497	8.82386	49.1414	5.09461e-07	1.04766e-05	8.26285	8.36821	8.35531	8.99095	9.10598	8.93968	8.97203	9.01907	9.01094	9.00157	8.93204	8.92767	autophagy related 16-like 1 (S. cerevisiae)
MANF	0.510186	0.320053	-0.730455	8.40891	49.1216	5.10598e-07	1.0491e-05	8.31364	8.07237	8.05993	8.10913	8.02242	8.01504	8.6227	8.54761	8.50683	8.87576	8.88054	8.88099	mesencephalic astrocyte-derived neurotrophic factor
UQCRC1	0.396055	0.307197	-0.752186	9.21405	49.1121	5.11141e-07	1.04931e-05	8.83694	8.95328	8.91735	8.88784	8.89548	9.07104	9.36428	9.34087	9.33738	9.57859	9.68221	9.70333	ubiquinol-cytochrome c reductase core protein I
CFB	-1.04655	-0.0327834	0.344058	7.56079	49.0803	5.12974e-07	1.05217e-05	7.43608	7.60943	7.57691	8.10404	8.2638	8.46039	7.26829	7.30355	7.11675	7.31279	7.20766	7.06979	complement factor B
CHST15	0.203381	-0.328344	-0.648106	9.35356	49.0308	5.15837e-07	1.05713e-05	8.76949	8.56654	8.92644	9.56839	9.52706	9.48622	9.6596	9.7703	9.76193	9.41212	9.40296	9.39171	carbohydrate (N-acetylgalactosamine 4-sulfate 6-O) sulfotransferase 15
CBLB	-0.55485	-0.350399	0.215396	7.79627	49.017	5.16639e-07	1.05787e-05	7.5757	7.59609	7.75992	8.35511	8.41239	8.23377	7.70781	7.8473	7.78161	7.46534	7.35367	7.46652	Cbl proto-oncogene	E3 ubiquitin protein ligase B
CCNG2	-0.967029	-0.00994122	0.744159	7.69944	48.9852	5.18497e-07	1.06076e-05	7.97785	8.02056	8.03407	8.31547	8.34896	8.06648	7.18945	7.40907	7.23131	7.45685	7.15088	7.19228	cyclin G2
HIST1H3H	-0.385293	0.187476	0.939545	8.06727	48.8971	5.23672e-07	1.07043e-05	8.89597	8.7259	8.68615	8.00495	7.94471	8.13318	7.72904	7.46244	7.73548	7.70332	7.96108	7.82499	histone cluster 1	H3h
DCUN1D3	0.813592	0.144047	-0.68661	9.3174	48.8293	5.277e-07	1.07682e-05	9.04728	9.13613	9.05019	8.70646	8.81682	8.89724	9.53255	9.7972	9.53153	9.87908	9.65489	9.75947	DCN1	defective in cullin neddylation 1	domain containing 3 (S. cerevisiae)
LOC100129034	0.279592	-0.649469	0.0440878	9.52892	48.7938	5.29822e-07	1.08023e-05	9.26877	9.30084	9.35183	9.65688	9.63832	9.60362	9.87216	9.95433	9.91111	9.24647	9.32184	9.22088	uncharacterized LOC100129034
ZSWIM6	0.112786	-0.133631	0.732211	9.62786	48.7758	5.30905e-07	1.08075e-05	10.0955	10.163	10.1567	9.36007	9.47709	9.44395	9.52366	9.56526	9.53055	9.44865	9.28534	9.48458	zinc finger	SWIM-type containing 6
PBX1	-0.467595	0.0213628	0.71586	8.54576	48.7745	5.30981e-07	1.08075e-05	8.92755	8.99744	9.00433	8.76148	8.72163	8.63733	8.1364	8.31847	8.26278	8.34789	8.20638	8.22747	pre-B-cell leukemia homeobox 1
CCL20	0.519287	0.590447	-0.360129	4.74181	48.7557	5.32111e-07	1.08213e-05	4.86456	4.96269	4.86303	4.17862	4.01399	4.24885	4.62649	4.75652	4.61632	5.42477	5.08576	5.26014	chemokine (C-C motif) ligand 20
GLTP	0.628244	0.221195	-0.890808	9.25999	48.7161	5.34503e-07	1.08607e-05	8.97592	8.83852	8.7642	8.80209	8.846	9.05467	9.64965	9.53506	9.40277	9.77292	9.77895	9.69919	glycolipid transfer protein
HEATR3	0.637613	0.189177	-0.449438	7.64062	48.6656	5.37572e-07	1.09137e-05	7.5132	7.61763	7.54178	7.20024	7.22815	7.11216	7.72207	7.89362	7.83769	8.0755	8.02205	7.92337	HEAT repeat containing 3
GALNT1	0.233685	0.0259015	-0.720025	10.8972	48.6325	5.39597e-07	1.09455e-05	10.5027	10.3699	10.413	10.8866	10.9624	10.8179	11.0718	11.1832	11.1129	11.1484	11.1797	11.1175	UDP-N-acetyl-alpha-D-galactosamine:polypeptide N-acetylgalactosaminyltransferase 1 (GalNAc-T1)
TRPC5OS	-0.0628784	0.42291	-1.85313	4.89542	48.5567	5.44261e-07	1.10275e-05	3.39696	3.77484	3.93213	5.35768	5.20637	5.01917	4.97274	5.43819	4.98365	5.60381	5.73959	5.3199	TRPC5 opposite strand
SPHK1	0.721503	0.207274	-0.662144	7.7001	48.5519	5.44561e-07	1.10275e-05	7.35649	7.61884	7.4872	7.11872	7.20205	7.34186	7.93045	7.97253	7.92415	8.253	8.11745	8.07852	sphingosine kinase 1
C17orf58	-0.808708	-0.242604	0.520769	7.90132	48.4933	5.48196e-07	1.10835e-05	8.12618	7.81103	7.96803	8.60585	8.44261	8.44841	7.55633	7.78978	7.72464	7.45918	7.46486	7.4189	chromosome 17 open reading frame 58
LGALSL	0.686391	0.17381	-0.549335	9.97241	48.4905	5.48372e-07	1.10835e-05	9.7792	9.76861	9.90892	9.41722	9.59877	9.50815	10.1882	10.16	10.235	10.4166	10.2424	10.4458	lectin	galactoside-binding-like
STAT1	0.0257936	-0.0370871	-0.730017	10.1693	48.4849	5.48722e-07	1.10835e-05	9.61225	9.68375	9.53303	10.3255	10.4543	10.2731	10.3021	10.4147	10.4135	10.4227	10.2695	10.3269	signal transducer and activator of transcription 1	91kDa
LOC100506183	0.543017	-0.164476	-0.989933	7.27758	48.473	5.49466e-07	1.10892e-05	6.74105	6.33311	6.69178	7.10421	7.17864	7.31726	7.68565	7.78118	7.76233	7.64604	7.48891	7.60078	uncharacterized LOC100506183
AJUBA	0.903346	-0.0491705	-0.18144	7.90089	48.4634	5.50065e-07	1.10919e-05	7.86796	7.92533	8.10489	7.40584	7.15488	7.31925	8.15497	8.23023	8.2048	8.08767	8.13599	8.21883	ajuba LIM protein
TCEA2	-0.29464	-0.325723	0.811421	8.12214	48.4368	5.51734e-07	1.11162e-05	8.38613	8.48822	8.6082	8.29252	8.34856	8.26831	8.06407	7.99735	7.96404	7.7031	7.62216	7.72304	transcription elongation factor A (SII)	2
PGAP1	-0.715155	-0.254163	1.09983	8.07173	48.3839	5.55072e-07	1.1174e-05	8.44952	8.66318	8.6595	8.41452	8.57917	8.38698	7.5234	7.91931	7.7925	7.55901	7.55652	7.35719	post-GPI attachment to proteins 1
PPID	0.69865	0.257946	-0.981541	7.57825	48.3529	5.57037e-07	1.12041e-05	7.13652	7.14602	7.15464	7.17478	7.37846	6.95878	7.92865	7.89834	7.78097	8.25533	8.10877	8.0177	peptidylprolyl isomerase D
PPME1	0.564811	0.297628	-0.411587	9.76944	48.3431	5.5766e-07	1.12072e-05	9.85009	9.69341	9.70881	9.26792	9.40872	9.22311	9.81004	9.90413	9.88001	10.201	10.1543	10.1318	protein phosphatase methylesterase 1
ZFHX3	0.51149	0.243537	-1.33419	8.70046	48.326	5.5875e-07	1.12108e-05	7.6722	8.02212	8.15406	8.5863	8.54005	8.4595	9.00038	9.04183	9.07812	9.12645	9.23201	9.49248	zinc finger homeobox 3
CYP4F3	1.30702	-0.00873772	-1.57357	6.81044	48.3211	5.59064e-07	1.12108e-05	6.32987	5.73052	5.79756	6.25553	6.37993	6.04834	7.37448	7.74112	7.48928	7.75412	7.57141	7.25313	cytochrome P450	family 4	subfamily F	polypeptide 3
FMOD	-0.238533	-0.52836	0.773409	11.8017	48.3182	5.59249e-07	1.12108e-05	12.1152	12.0264	12.0323	12.0588	12.0584	12.0371	11.7522	11.8332	11.8533	11.3404	11.3753	11.1379	fibromodulin
ZP3	-0.216745	-0.284833	0.715456	8.2386	48.3025	5.60249e-07	1.12214e-05	8.54975	8.62247	8.56355	8.39752	8.36005	8.33656	8.13482	8.16337	8.14571	7.88197	7.785	7.92242	zona pellucida glycoprotein 3 (sperm receptor)
ETS2	0.736047	0.364775	-1.26187	8.846	48.2355	5.64557e-07	1.12963e-05	8.26543	8.19561	8.33695	8.32857	8.29394	8.65862	9.27074	9.12478	9.09376	9.44049	9.35536	9.78775	v-ets erythroblastosis virus E26 oncogene homolog 2 (avian)
GCH1	0.625137	0.536984	-0.634959	7.73176	48.2297	5.64933e-07	1.12963e-05	7.81215	7.60043	7.62837	7.15087	7.25859	7.05001	7.62958	7.96612	7.73916	8.38411	8.26327	8.29843	GTP cyclohydrolase 1
LOC727710	-0.266729	-0.305922	0.966593	6.80757	48.2099	5.66213e-07	1.13061e-05	7.18373	7.50519	7.24969	6.8781	6.90405	6.97464	6.65962	6.65774	6.63924	6.40074	6.36302	6.27507	uncharacterized LOC727710
FLJ42289	-0.357255	-0.383684	-0.38518	6.28547	48.2075	5.66369e-07	1.13061e-05	5.60548	5.65736	5.88345	6.90706	6.84523	6.77235	6.41787	6.61509	6.41991	6.05387	5.98229	6.26566	uncharacterized LOC388182
TLE3	-0.181565	-0.518475	0.0944977	8.52082	48.1832	5.67945e-07	1.13281e-05	8.29405	8.25058	8.31656	8.88453	8.96398	8.82931	8.66681	8.74182	8.72451	8.21477	8.2657	8.09723	transducin-like enhancer of split 3 (E(sp1) homolog	Drosophila)
MXI1	-0.539766	-0.402392	1.019	6.84224	48.1572	5.69636e-07	1.13523e-05	7.13259	7.25828	7.4202	7.25815	7.03627	7.28611	6.67859	6.68108	6.60157	6.20238	6.15095	6.40074	MAX interactor 1	dimerization protein
EPHA4	-0.725927	0.0647797	1.10849	6.8548	48.1471	5.70292e-07	1.13559e-05	7.54935	7.59481	7.46707	7.04482	7.37028	6.85409	6.44259	6.37014	6.27867	6.31552	6.4428	6.52742	EPH receptor A4
RAP2B	0.139915	-0.0190452	-0.888527	9.47846	48.1289	5.71486e-07	1.13702e-05	8.84806	8.78219	8.88231	9.45313	9.59961	9.7628	9.75761	9.77473	9.70294	9.71633	9.61062	9.85119	RAP2B	member of RAS oncogene family
TNFSF12-TNFSF13	0.565076	-0.225505	-0.74724	7.77303	48.1185	5.72165e-07	1.13742e-05	7.36666	7.31331	7.04337	7.60896	7.74725	7.59014	8.22185	8.23307	8.18666	7.93779	8.02478	8.00249	TNFSF12-TNFSF13 readthrough
RABEP1	-0.149414	-0.0115028	0.800709	9.34382	48.0813	5.74613e-07	1.14134e-05	9.91152	9.94867	9.84355	9.2671	9.39319	9.12407	9.05553	9.10843	9.17215	9.14905	9.09509	9.05747	rabaptin	RAB GTPase binding effector protein 1
TGIF1	-0.393441	-0.291927	-0.175982	7.7276	48.0712	5.7528e-07	1.14153e-05	7.24032	7.43377	7.37979	8.14888	8.33102	8.15803	7.76386	7.80981	7.88393	7.5746	7.49722	7.51001	TGFB-induced factor homeobox 1
PPAP2B	-0.935461	0.224878	0.232165	6.80574	48.0653	5.75668e-07	1.14153e-05	6.73305	6.92066	6.92161	7.34992	7.34918	7.31148	6.35744	6.42612	6.42063	6.56921	6.52592	6.7837	phosphatidic acid phosphatase type 2B
GGT6	-0.325929	0.0264972	0.760847	8.55652	48.0426	5.77165e-07	1.14355e-05	9.07043	8.97392	9.13242	8.53396	8.69672	8.56185	8.168	8.34452	8.30222	8.27249	8.30315	8.31859	gamma-glutamyltransferase 6
FAM189A2	-0.709528	-0.0641672	0.35341	8.79723	47.9839	5.81072e-07	1.15034e-05	8.87077	8.77458	8.91313	9.29609	9.3003	9.22295	8.46096	8.56099	8.6688	8.54272	8.46168	8.49384	family with sequence similarity 189	member A2
ADAM15	0.217276	0.123582	-0.972683	10.8395	47.9756	5.81624e-07	1.15048e-05	10.2079	10.4132	10.0571	10.8066	10.8016	10.9655	11.1028	11.0615	11.0612	11.1581	11.1958	11.2424	ADAM metallopeptidase domain 15
RAPH1	0.215176	0.597474	-0.734525	8.94295	47.9612	5.82586e-07	1.15143e-05	8.69019	8.85924	8.68432	8.69852	8.68649	8.61436	8.78108	8.9631	8.90072	9.48788	9.41859	9.53086	Ras association (RalGDS/AF-6) and pleckstrin homology domains 1
MN1	-0.134865	-0.136475	0.816816	6.74073	47.939	5.8408e-07	1.15343e-05	7.3263	7.28508	7.14277	6.76265	6.64065	6.71443	6.5459	6.64176	6.52546	6.41199	6.38567	6.50605	meningioma (disrupted in balanced translocation) 1
NFE2L3	-0.0254458	-0.759977	-0.129523	6.88651	47.9184	5.85463e-07	1.1552e-05	6.24249	6.36271	6.60385	7.39115	7.39884	7.1639	7.25749	7.37647	7.24359	6.45416	6.58271	6.56075	nuclear factor (erythroid-derived 2)-like 3
GLTPD1	0.553986	0.272726	-0.797091	8.08961	47.8378	5.90917e-07	1.165e-05	7.9227	7.62243	7.7548	7.65863	7.78499	7.76745	8.21359	8.38043	8.27902	8.54489	8.5828	8.56353	glycolipid transfer protein domain containing 1
GLDC	0.615336	-0.581543	-0.39233	8.13066	47.7875	5.94359e-07	1.17082e-05	7.67761	7.72619	7.69462	7.94177	8.17351	8.05875	8.68676	8.73174	8.60154	8.03454	8.23492	8.00595	glycine dehydrogenase (decarboxylating)
CD27-AS1	-0.518653	-0.3128	0.872741	7.26028	47.7692	5.95611e-07	1.17232e-05	7.64996	7.65703	7.57932	7.44365	7.6692	7.6496	6.99423	7.10248	7.10978	6.75491	6.62166	6.89151	CD27 antisense RNA 1
TAF1A	0.817901	0.138186	-0.898031	6.87747	47.7597	5.96267e-07	1.17264e-05	6.53117	6.44829	6.45309	6.45686	6.63509	6.16643	7.16535	7.30769	7.23904	7.41898	7.39993	7.30774	TATA box binding protein (TBP)-associated factor	RNA polymerase I	A	48kDa
FRMPD1	0.638148	-0.0182298	-1.60532	6.32528	47.7099	5.997e-07	1.17842e-05	5.20673	5.02803	5.58037	6.42853	6.25141	6.09139	6.65526	7.05335	6.97717	6.98238	7.00176	6.64695	FERM and PDZ domain containing 1
NPHP3-ACAD11	-0.65724	-0.402001	0.138768	7.54237	47.6857	6.01381e-07	1.18075e-05	7.26169	7.2609	7.32082	8.21515	8.3709	8.01877	7.38331	7.66317	7.58662	7.1584	7.18728	7.08142	NPHP3-ACAD11 readthrough
DUSP16	-0.588266	-0.297843	1.12347	9.24688	47.6201	6.05959e-07	1.18792e-05	9.91717	9.68569	9.77762	9.48786	9.72162	9.45893	8.78595	9.14321	8.97445	8.71015	8.56749	8.73244	dual specificity phosphatase 16
CXCL10	-0.750728	1.22124	0.239142	6.64975	47.6192	6.06024e-07	1.18792e-05	7.05595	7.42943	7.27076	6.3627	6.85929	6.40519	5.73342	5.71759	5.92397	6.95269	6.99142	7.0946	chemokine (C-X-C motif) ligand 10
KCNK15	-0.120871	-0.491524	0.979083	7.69622	47.6061	6.06939e-07	1.18873e-05	8.22927	8.12944	8.10493	7.81438	7.83275	7.71645	7.65643	7.79149	7.55305	7.25939	7.21594	7.05107	potassium channel	subfamily K	member 15
PTCHD1	0.364217	0.6015	-0.961405	6.97862	47.591	6.08004e-07	1.18984e-05	6.74275	6.48326	6.7221	6.56267	6.71499	6.65752	6.89378	7.13266	7.00139	7.61297	7.50977	7.70959	patched domain containing 1
DPYSL2	0.030754	0.058741	-0.895478	9.04414	47.5127	6.13544e-07	1.1997e-05	8.41554	8.45604	8.35719	9.12635	9.11844	9.40193	9.12496	9.33059	9.28344	9.34144	9.28822	9.28555	dihydropyrimidinase-like 2
INTS6	0.422427	-0.0510117	-0.772248	8.80961	47.4995	6.14479e-07	1.20055e-05	8.31667	8.33165	8.28325	8.78597	8.69537	8.65273	9.00378	9.21077	9.18679	9.1734	8.97459	9.10033	integrator complex subunit 6
SCAP	-0.148427	-0.570947	0.339108	9.71841	47.4759	6.16165e-07	1.20286e-05	9.64952	9.63104	9.66993	10.0247	10.0784	9.98822	9.78778	9.9559	9.90233	9.3115	9.32514	9.29653	SREBF chaperone
CXCR4	-0.281898	-0.899767	0.461637	8.66819	47.4542	6.17722e-07	1.20491e-05	8.59042	8.46264	8.42913	9.36932	9.23221	9.04074	8.70849	9.07647	9.01162	8.04541	8.05896	7.9929	chemokine (C-X-C motif) receptor 4
FAM214A	-0.61207	-0.281462	0.140564	9.42154	47.4411	6.18658e-07	1.20575e-05	9.20143	9.29927	9.19894	9.98804	10.0742	9.89631	9.24544	9.44688	9.43001	9.14858	9.13916	8.9902	family with sequence similarity 214	member A
CRISPLD2	0.308241	-0.770762	0.480836	8.80001	47.3833	6.22828e-07	1.21289e-05	8.87888	8.78233	8.89574	8.79801	8.87288	8.83112	9.11273	9.18632	9.12768	8.44084	8.30402	8.36958	cysteine-rich secretory protein LCCL domain containing 2
ZFYVE21	-0.370538	0.0137215	-0.663135	8.19656	47.3462	6.25522e-07	1.21714e-05	7.69772	7.44068	7.70192	8.60751	8.69455	8.59811	8.12805	8.28587	8.37464	8.30092	8.27817	8.25063	zinc finger	FYVE domain containing 21
PCED1B	-0.785848	0.0999766	1.36739	6.1258	47.3194	6.2747e-07	1.21994e-05	7.18788	7.09454	6.73217	6.28306	6.40306	6.28392	5.73619	5.43697	5.43934	5.86207	5.3843	5.66606	PC-esterase domain containing 1B
TSPAN12	-0.353648	-1.00452	1.24976	7.25431	47.3088	6.2825e-07	1.22046e-05	7.45705	7.66485	7.68099	7.50044	7.88161	7.74606	7.18121	7.51533	7.37063	6.55567	6.33141	6.16652	tetraspanin 12
ITPK1	-0.180797	0.071319	0.61002	9.07047	47.2437	6.33025e-07	1.22836e-05	9.48064	9.55453	9.52018	8.94012	9.04233	9.07127	8.86156	8.84488	8.80489	8.87244	8.89607	8.95678	inositol-tetrakisphosphate 1-kinase
IGSF9	0.0191361	0.786279	-0.420939	7.86517	47.2394	6.33347e-07	1.22836e-05	7.8456	8.08811	7.90846	7.52981	7.55318	7.60575	7.53717	7.56755	7.64143	8.31608	8.32154	8.46737	immunoglobulin superfamily	member 9
EPPK1	0.807648	-0.153912	-1.10105	8.39666	47.1713	6.38397e-07	1.23715e-05	7.54632	7.69249	7.84868	8.14554	8.24508	8.03881	8.86102	9.13064	8.86072	8.62408	8.73224	9.03432	epiplakin 1
EMC8	0.381975	0.239328	-0.702276	9.33637	47.0613	6.46648e-07	1.25213e-05	9.08166	8.93053	9.06227	9.11845	9.11298	9.08594	9.52101	9.54966	9.39263	9.7095	9.73113	9.74065	ER membrane protein complex subunit 8
CBLN2	-0.228762	-0.20348	1.10046	6.80802	47.0434	6.48003e-07	1.25373e-05	7.29058	7.59261	7.54011	6.73114	6.9449	6.74261	6.54754	6.54168	6.64316	6.435	6.22621	6.46072	cerebellin 2 precursor
PPRC1	0.533989	0.183687	-0.358525	9.37195	46.9884	6.52194e-07	1.26076e-05	9.32627	9.30641	9.35253	8.90737	8.96728	9.0331	9.47629	9.51695	9.51648	9.68284	9.62949	9.74845	peroxisome proliferator-activated receptor gamma	coactivator-related 1
GIPC1	0.353685	0.299257	-0.754816	8.4727	46.9818	6.52693e-07	1.26076e-05	8.20163	8.16316	8.06912	8.17363	8.23241	8.33349	8.6338	8.66265	8.50414	8.90955	8.89271	8.89609	GIPC PDZ domain containing family	member 1
ADAM22	-0.243023	-0.72687	0.713885	6.15839	46.9382	6.56039e-07	1.2662e-05	6.23838	6.24367	6.32678	6.53711	6.58128	6.45847	6.10168	6.46384	6.28227	5.52093	5.57296	5.57329	ADAM metallopeptidase domain 22
COX20	0.0520036	-0.0606275	-0.596055	10.4548	46.9017	6.58849e-07	1.2706e-05	10.028	9.98527	9.95815	10.6578	10.607	10.5206	10.6454	10.6498	10.6462	10.6087	10.6336	10.5172	COX20 Cox2 chaperone homolog (S. cerevisiae)
PTP4A3	-0.481656	-0.205752	0.662803	8.87983	46.8771	6.60756e-07	1.27321e-05	9.14334	9.09699	9.2206	9.09095	9.22272	9.22107	8.65704	8.71297	8.71976	8.58424	8.45386	8.43442	protein tyrosine phosphatase type IVA	member 3
TMPRSS11E	0.308681	1.1633	-1.41738	5.24442	46.8705	6.61268e-07	1.27321e-05	4.74416	4.90901	4.86744	4.87451	4.58952	4.89278	4.80152	5.31501	5.16631	6.46723	6.02599	6.27952	transmembrane protease	serine 11E
TMEM139	0.0460843	-0.200513	-0.697237	8.15787	46.861	6.62004e-07	1.2736e-05	7.64873	7.48096	7.50895	8.34706	8.40408	8.44249	8.31905	8.58561	8.42723	8.36424	8.1688	8.19731	transmembrane protein 139
FAM117B	-0.540765	-0.400172	0.49526	8.63612	46.8419	6.63493e-07	1.27544e-05	8.58296	8.6742	8.7597	9.13284	9.15544	9.0656	8.51694	8.628	8.58665	8.32554	8.1241	8.08144	family with sequence similarity 117	member B
ZDHHC14	0.877496	-0.492654	-0.468917	7.63637	46.8125	6.65786e-07	1.27881e-05	7.25145	7.14298	7.37875	7.51396	7.28636	7.22509	8.22661	8.29687	8.13443	7.68355	7.70589	7.7905	zinc finger	DHHC-type containing 14
MAFG-AS1	0.596849	0.144216	0.0147085	8.0974	46.7771	6.68566e-07	1.28312e-05	8.33494	8.347	8.3073	7.52442	7.68763	7.50987	8.10431	8.25361	8.15455	8.39998	8.25582	8.28932	MAFG antisense RNA 1 (head to head)
RAB26	-0.404578	-0.356434	0.945977	8.6136	46.7487	6.708e-07	1.28637e-05	8.94421	9.07173	9.11521	8.70548	9.02891	8.84187	8.5209	8.47152	8.37011	8.12303	8.1172	8.053	RAB26	member RAS oncogene family
LYPD6	0.0154788	0.147368	-0.760695	7.67905	46.7366	6.71756e-07	1.28717e-05	7.13373	7.20071	7.22379	7.7273	7.7617	7.86278	7.78604	7.84065	7.77153	7.84718	8.0197	7.97344	LY6/PLAUR domain containing 6
GRIK4	-0.11755	-0.752831	0.384617	7.8001	46.7205	6.73034e-07	1.28859e-05	7.66792	7.57037	7.80998	8.1664	8.23592	8.10325	7.9411	8.07032	8.1415	7.33429	7.32714	7.23299	glutamate receptor	ionotropic	kainate 4
MID1	-0.216043	-0.467249	-0.0991744	10.1328	46.6674	6.77255e-07	1.29563e-05	9.74905	9.72313	9.84018	10.4949	10.6621	10.5027	10.2167	10.4521	10.3429	9.86567	9.86591	9.87831	midline 1 (Opitz/BBB syndrome)
KLHL13	-0.740705	0.123211	0.813264	6.47009	46.6376	6.79634e-07	1.29914e-05	6.97371	6.95747	6.93822	6.6983	6.85354	6.73027	6.03476	6.11659	5.90864	6.3357	6.13717	5.95675	kelch-like family member 13
FUT3	0.709449	0.251373	-0.648423	6.87725	46.6225	6.80845e-07	1.30041e-05	6.73654	6.72547	6.61994	6.19992	6.41664	6.52819	7.05196	7.20011	7.02103	7.37954	7.34051	7.30716	fucosyltransferase 3 (galactoside 3(4)-L-fucosyltransferase	Lewis blood group)
IFITM2	-0.56332	-0.264675	1.02173	8.04843	46.6131	6.816e-07	1.30082e-05	8.41871	8.62184	8.58412	8.35611	8.4736	8.21376	7.65473	7.95068	7.74811	7.55284	7.5944	7.41225	interferon induced transmembrane protein 2
SH2D3A	0.653521	0.239813	-0.7126	8.33426	46.5422	6.87333e-07	1.31071e-05	8.2148	8.01499	8.01949	7.79154	7.88803	8.02752	8.52901	8.55283	8.58581	8.82788	8.67918	8.88003	SH2 domain containing 3A
ZNFX1	0.575339	0.175712	-0.483942	9.41718	46.5095	6.89998e-07	1.31474e-05	9.23329	9.3103	9.31416	8.92731	9.07699	9.05212	9.55477	9.6862	9.54146	9.74775	9.76425	9.79757	zinc finger	NFX1-type containing 1
EFNA1	0.399602	0.0917801	-0.656226	9.0503	46.4181	6.97497e-07	1.32764e-05	8.68442	8.69091	8.73644	8.83418	8.83936	8.93277	9.30837	9.20015	9.29659	9.29176	9.40777	9.38092	ephrin-A1
TMEM69	-0.604463	-0.18425	0.81262	8.77059	46.4134	6.97881e-07	1.32764e-05	9.18236	9.11179	9.11628	9.13425	9.17775	9.02671	8.39811	8.66646	8.46074	8.42354	8.34677	8.20226	transmembrane protein 69
PLEKHB2	0.137005	-0.296782	-0.376749	9.92385	46.3903	6.99793e-07	1.33022e-05	9.58093	9.4708	9.52973	10.0184	10.1096	10.063	10.1989	10.184	10.2192	9.89504	9.89741	9.91925	pleckstrin homology domain containing	family B (evectins) member 2
MIR200C	-0.390684	-0.347591	-0.458223	8.86051	46.3223	7.05462e-07	1.33886e-05	8.42852	8.0212	8.2864	9.38922	9.42444	9.51195	8.89103	9.13974	9.1228	8.60972	8.72075	8.78032	microRNA 200c
CAV1	0.333251	0.284042	-1.24663	7.58985	46.288	7.08342e-07	1.34326e-05	7.12348	6.74868	6.76847	7.48285	7.4545	7.59129	7.81359	7.91725	7.79756	8.31909	7.97582	8.08561	caveolin 1	caveolae protein	22kDa
EZR	0.348768	0.377694	-0.911776	11.5492	46.2608	7.1063e-07	1.34653e-05	11.3165	11.0406	11.0672	11.3621	11.2718	11.3464	11.67	11.7106	11.6459	12.042	12.1545	11.9632	ezrin
TBC1D3F	-0.330699	0.142633	0.68338	8.53651	46.2541	7.11195e-07	1.34653e-05	8.93327	9.02014	9.15963	8.53115	8.55438	8.54158	8.13281	8.22178	8.28042	8.28622	8.35383	8.42285	TBC1 domain family	member 3F
EPHB4	0.702391	-0.377755	-0.263509	10.1798	46.2178	7.14275e-07	1.3511e-05	9.96269	9.9383	10.0056	9.94946	9.80257	9.97122	10.6181	10.6163	10.5961	10.2901	10.1853	10.2218	EPH receptor B4
LAMP3	0.617975	-0.596344	-1.05083	6.36236	46.2123	7.1474e-07	1.3511e-05	5.57448	5.46938	5.24782	6.46936	6.68912	6.2208	7.0757	7.27987	6.87763	6.68163	6.3369	6.42563	lysosomal-associated membrane protein 3
FAM115C	-0.0444292	-0.550764	-0.0669432	7.03196	46.1801	7.17481e-07	1.35521e-05	6.80096	6.64173	6.64309	7.33919	7.4072	7.3258	7.2881	7.40735	7.24345	6.81804	6.76869	6.69988	family with sequence similarity 115	member C
SRD5A1	-0.414227	-0.198214	-1.02013	6.79031	46.0407	7.29497e-07	1.37682e-05	5.91123	5.62534	5.93108	7.54976	7.61784	7.19776	6.77187	7.29636	7.05445	6.92214	6.88902	6.71688	steroid-5-alpha-reductase	alpha polypeptide 1 (3-oxo-5 alpha-steroid delta 4-dehydrogenase alpha 1)
C11orf75	-0.293206	-0.274262	-0.57415	6.92207	46.0262	7.30761e-07	1.37745e-05	6.40385	6.19908	6.24016	7.23921	7.64525	7.38347	7.12635	7.23046	7.03151	6.81635	6.86325	6.88594	chromosome 11 open reading frame 75
TMEM70	-0.0016099	-0.0918907	-0.933049	7.47631	46.0237	7.30983e-07	1.37745e-05	6.99268	6.62995	6.56789	7.76711	7.83357	7.6695	7.64108	7.79258	7.83168	7.68191	7.67649	7.63127	transmembrane protein 70
EFS	0.450786	0.428088	-0.541257	7.26737	45.993	7.33664e-07	1.38141e-05	7.18324	7.10838	7.27287	6.82929	6.84137	6.88098	7.33084	7.23343	7.33973	7.6466	7.86104	7.68063	embryonal Fyn-associated substrate
RRNAD1	-0.196888	-0.119788	0.705341	8.58031	45.9828	7.3456e-07	1.382e-05	8.98649	8.98716	9.02695	8.54052	8.64054	8.65354	8.33322	8.47286	8.43786	8.31401	8.27117	8.2994	ribosomal RNA adenine dimethylase domain containing 1
GPR180	0.767046	0.333866	-0.533112	8.60243	45.9635	7.36257e-07	1.38395e-05	8.65276	8.58036	8.45075	7.86245	8.09721	8.02081	8.63926	8.73448	8.90788	9.20023	9.10896	8.97402	G protein-coupled receptor 180
TPBG	-0.0726022	-0.577791	1.06615	9.92719	45.9578	7.36752e-07	1.38395e-05	10.2708	10.3714	10.617	9.9077	10.0597	10.0446	9.90676	9.97323	9.91419	9.28354	9.45552	9.32175	trophoblast glycoprotein
ASAP1	0.304445	0.2418	-0.721799	9.19724	45.9182	7.40249e-07	1.38942e-05	8.7808	8.86029	8.91763	9.07495	9.03025	8.98018	9.31602	9.28807	9.39463	9.55898	9.52963	9.63551	ArfGAP with SH3 domain	ankyrin repeat and PH domain 1
MIR3143	0.140244	0.124186	1.14046	9.60238	45.8085	7.50037e-07	1.40669e-05	10.7343	10.3234	10.6069	9.37249	9.23148	8.846	9.32423	9.23049	9.31598	9.51719	9.44562	9.28045	microRNA 3143
DTNA	0.272735	1.11233	-1.13518	7.77351	45.7815	7.52467e-07	1.41014e-05	7.44856	7.7125	7.47837	7.26863	7.42141	7.19974	7.3681	7.75345	7.58644	8.63543	8.48045	8.92909	dystrobrevin	alpha
ATMIN	-0.109454	-0.253937	-0.325894	10.9553	45.7595	7.5446e-07	1.41276e-05	10.4945	10.558	10.6173	11.2514	11.1718	11.3143	11.1085	11.1653	11.1355	10.8802	10.8829	10.8844	ATM interactor
ZFP36L1	0.153746	-0.138569	-0.680952	10.0205	45.7028	7.59611e-07	1.42095e-05	9.38945	9.40997	9.63741	10.0809	10.1704	10.1828	10.3424	10.2341	10.3189	10.1443	10.1913	10.144	ZFP36 ring finger protein-like 1
FRY	-0.784975	-0.118139	1.16934	6.62847	45.6983	7.60023e-07	1.42095e-05	7.03565	7.2139	7.50095	6.9513	7.0374	6.96311	6.05062	6.18859	6.35768	6.08177	5.92907	6.23162	furry homolog (Drosophila)
CAMSAP1	-0.025018	-0.106348	-0.5317	9.303	45.6878	7.60986e-07	1.42164e-05	8.77927	8.86869	8.88643	9.55544	9.4981	9.47005	9.45127	9.53145	9.46582	9.3472	9.33503	9.44727	calmodulin regulated spectrin-associated protein 1
KLHDC8B	0.837459	-0.155268	-0.682815	7.51775	45.6708	7.62541e-07	1.42343e-05	7.24335	7.02565	7.1431	7.17145	7.27711	6.9654	8.0128	7.97883	7.93472	7.83719	7.9192	7.70415	kelch domain containing 8B
ELF4	0.475854	0.136025	-0.46445	9.17212	45.6385	7.65503e-07	1.42784e-05	8.99481	9.04487	8.99259	8.83564	8.85575	8.89858	9.29614	9.3898	9.3316	9.45461	9.48771	9.48329	E74-like factor 4 (ets domain transcription factor)
HPGD	0.141046	-0.15136	-1.05666	7.13962	45.6232	7.66916e-07	1.42936e-05	6.55312	5.9989	6.36811	7.38273	7.2847	7.45363	7.50762	7.51215	7.52442	7.28467	7.47256	7.33288	hydroxyprostaglandin dehydrogenase 15-(NAD)
EDA2R	-0.158869	-0.455688	1.116	7.15949	45.5237	7.76158e-07	1.44546e-05	7.74272	7.67881	7.76525	7.14703	7.40352	7.1319	6.89738	7.17469	7.13378	6.69192	6.63853	6.50834	ectodysplasin A2 receptor
URB2	0.186282	-0.0262892	-0.658212	8.98553	45.4674	7.81446e-07	1.45417e-05	8.46485	8.49851	8.61254	8.97445	9.03956	9.05655	9.17135	9.28136	9.17669	9.2031	9.20053	9.1469	URB2 ribosome biogenesis 2 homolog (S. cerevisiae)
LMX1B	0.484024	0.0128478	0.366081	8.32757	45.2853	7.98843e-07	1.48539e-05	8.74258	8.77469	8.67142	7.80599	7.80106	7.99278	8.30827	8.43112	8.31251	8.34639	8.42465	8.31939	LIM homeobox transcription factor 1	beta
S100A10	0.238957	0.0910531	-1.66563	10.3534	45.2325	8.03972e-07	1.49376e-05	9.63392	8.76602	9.22841	10.5106	10.6371	10.4875	10.9024	10.7675	10.6823	10.9316	10.7978	10.8959	S100 calcium binding protein A10
DGCR11	0.303982	0.207166	-0.80777	7.56478	45.1974	8.07403e-07	1.49821e-05	7.11474	7.14383	7.15702	7.44162	7.30372	7.56012	7.68377	7.7319	7.80173	7.92302	7.99837	7.9175	DiGeorge syndrome critical region gene 11 (non-protein coding)
PRRC1	0.270304	-0.287005	-0.489489	11.3571	45.1951	8.07623e-07	1.49821e-05	10.8745	10.9426	10.925	11.3831	11.5167	11.3609	11.6158	11.7672	11.6886	11.3837	11.4185	11.4084	proline-rich coiled-coil 1
TMEM8B	-0.193625	-0.334474	-0.20172	8.33993	45.1849	8.08626e-07	1.49872e-05	7.92769	7.98887	8.00243	8.62786	8.70496	8.77563	8.47806	8.58439	8.46512	8.10449	8.18658	8.23307	transmembrane protein 8B
SRXN1	0.725406	0.105646	-0.417676	8.37736	45.1796	8.09153e-07	1.49872e-05	8.31786	8.28234	8.29463	7.83064	7.92353	7.90054	8.69253	8.65756	8.48082	8.79331	8.58657	8.76798	sulfiredoxin 1
AHDC1	0.597974	-0.347089	-0.599299	8.10711	45.1566	8.11412e-07	1.50174e-05	7.58419	7.65311	7.66345	7.89692	7.91923	8.12985	8.45508	8.68952	8.59532	8.21991	8.17559	8.30316	AT hook	DNA binding motif	containing 1
TXNRD1	-0.283035	0.53135	0.552472	6.99693	45.1238	8.14653e-07	1.50657e-05	7.654	7.71477	7.44985	6.68938	6.90581	6.82106	6.37822	6.68102	6.50791	7.06983	6.99079	7.10058	thioredoxin reductase 1
STAT5A	0.510629	0.165057	-1.76351	7.65433	45.0434	8.22652e-07	1.52019e-05	6.14106	6.69622	6.78836	7.52143	7.82265	7.54504	8.06602	8.20038	8.1546	8.51177	8.00569	8.39872	signal transducer and activator of transcription 5A
RANBP3L	-0.357986	-0.795957	-0.614822	4.72077	45.0156	8.25441e-07	1.52324e-05	3.92513	3.82472	3.5667	5.50068	5.84156	5.2806	5.12655	5.18827	5.23407	4.56917	4.58592	4.00593	RAN binding protein 3-like
LOC338799	-0.655126	0.038374	0.775432	7.70647	45.0143	8.25579e-07	1.52324e-05	8.05329	8.24494	8.13211	7.99243	7.9989	7.96298	7.26802	7.22795	7.49295	7.39558	7.46452	7.24395	uncharacterized LOC338799
N4BP3	0.84911	0.139246	-0.445708	7.52954	44.956	8.31463e-07	1.53291e-05	7.37636	7.52563	7.52949	6.71595	7.00459	7.083	7.72457	7.77414	7.85216	7.91116	7.95054	7.90691	NEDD4 binding protein 3
SERPINF1	-0.437048	-0.154182	1.06927	7.28542	44.9144	8.35697e-07	1.53953e-05	7.88789	7.91497	7.90018	7.34011	7.43102	7.4978	6.85509	7.05026	7.05244	6.97769	6.93257	6.58497	serpin peptidase inhibitor	clade F (alpha-2 antiplasmin	pigment epithelium derived factor)	member 1
DOCK5	0.374171	-0.279383	-0.724734	9.19457	44.9046	8.3669e-07	1.54017e-05	8.41125	8.65732	8.74604	9.21345	9.26824	9.22275	9.56718	9.6868	9.57298	9.29273	9.25657	9.43951	dedicator of cytokinesis 5
MPV17L2	0.620593	0.186451	-0.527433	8.74787	44.8583	8.41441e-07	1.54772e-05	8.66126	8.53943	8.60131	8.25849	8.23976	8.46492	8.97094	8.88819	8.96582	9.083	9.11302	9.18828	MPV17 mitochondrial membrane protein-like 2
C9orf72	-0.179213	-0.55996	0.0322107	8.07265	44.8057	8.46862e-07	1.55649e-05	7.78881	7.67306	7.85419	8.52407	8.52514	8.38775	8.19576	8.42815	8.2754	7.73657	7.75313	7.72973	chromosome 9 open reading frame 72
PUS1	-0.022594	-0.20269	-0.634629	8.50901	44.7507	8.52585e-07	1.5658e-05	7.92603	7.97541	7.87668	8.69286	8.91998	8.74503	8.61594	8.79622	8.87792	8.59108	8.49612	8.59481	pseudouridylate synthase 1
C9orf106	-0.491393	-0.598935	0.672974	8.74115	44.737	8.54015e-07	1.56651e-05	8.71876	8.77843	8.9735	9.37906	9.2564	9.08729	8.63775	8.80495	8.80588	8.22494	8.07752	8.14931	chromosome 9 open reading frame 106
RASGRP1	-0.777212	0.051208	0.000168839	6.62175	44.7344	8.54282e-07	1.56651e-05	6.45277	6.31111	6.59565	7.21979	7.17151	7.14573	6.36959	6.43995	6.39586	6.44575	6.5315	6.38178	RAS guanyl releasing protein 1 (calcium and DAG-regulated)
COBL	0.542847	0.31752	-0.643327	8.0031	44.721	8.55688e-07	1.56789e-05	7.77297	7.73001	7.94224	7.59116	7.72683	7.47611	8.16802	8.15712	8.09751	8.44925	8.47117	8.45479	cordon-bleu WH2 repeat protein
XPNPEP1	0.371715	-0.182747	-0.70653	9.71594	44.6387	8.64366e-07	1.58257e-05	9.32037	9.06194	9.18049	9.79634	9.67544	9.64369	10.0597	10.1707	10.0002	9.93676	9.87918	9.86645	X-prolyl aminopeptidase (aminopeptidase P) 1	soluble
CASP7	-0.237311	-0.049733	0.854827	8.90071	44.6033	8.68134e-07	1.58825e-05	9.44426	9.57729	9.35136	8.86243	8.90698	8.90015	8.55519	8.72907	8.67337	8.68638	8.65141	8.47064	caspase 7	apoptosis-related cysteine peptidase
WT1	0.330125	0.0084616	0.844898	7.35991	44.5355	8.75396e-07	1.60031e-05	7.96667	8.02293	8.25142	6.7434	7.03666	6.91052	7.06001	7.32321	7.29772	7.3438	7.13796	7.22458	Wilms tumor 1
DNAJC12	-0.332701	-0.187497	1.0232	6.04153	44.4939	8.79888e-07	1.60729e-05	6.78187	6.59722	6.51693	6.17585	6.17819	6.03296	5.70809	5.86199	5.81881	5.78016	5.49993	5.54631	DnaJ (Hsp40) homolog	subfamily C	member 12
LOC100509976	0.222068	0.0582354	-0.852642	6.54231	44.4295	8.86895e-07	1.61885e-05	5.99341	5.98595	5.98304	6.56828	6.66125	6.44988	6.75393	6.81064	6.78105	6.75515	6.75346	7.01171	uncharacterized LOC100509976
AKAP1	0.310471	0.16515	-0.699795	9.65347	44.4188	8.88073e-07	1.61977e-05	9.19935	9.30221	9.36489	9.46521	9.55093	9.52284	9.79752	9.84715	9.82572	10.0482	9.97599	9.94162	A kinase (PRKA) anchor protein 1
SPG7	-0.559644	-0.249314	-0.176951	6.46395	44.4012	8.90001e-07	1.62144e-05	5.85709	6.13839	6.20454	6.98254	7.14059	7.0346	6.50084	6.4649	6.51307	6.17603	6.33274	6.22209	spastic paraplegia 7 (pure and complicated autosomal recessive)
BRI3BP	0.369022	0.0750146	-0.685727	11.0291	44.398	8.90349e-07	1.62144e-05	10.7158	10.5954	10.6224	10.8345	10.9151	10.9091	11.1586	11.3257	11.2815	11.314	11.307	11.3698	BRI3 binding protein
MORC4	-0.241294	-0.222368	0.703941	10.4474	44.3506	8.95577e-07	1.62972e-05	10.8644	10.7713	10.7759	10.5733	10.6146	10.5029	10.258	10.3768	10.3321	10.1286	10.0767	10.0945	MORC family CW-type zinc finger 4
PILRB	-0.385512	0.0763205	0.622824	9.49908	44.3308	8.97759e-07	1.63244e-05	9.86657	9.92563	9.93174	9.53976	9.62819	9.61508	9.1317	9.19522	9.29959	9.27789	9.23022	9.34735	paired immunoglobin-like type 2 receptor beta
GAB1	-0.58396	0.349742	-0.53423	7.74897	44.3037	9.00775e-07	1.63668e-05	7.3489	7.45795	7.32468	8.20539	8.14862	8.08287	7.47016	7.64811	7.56673	7.91769	7.84214	7.97439	GRB2-associated binding protein 1
PPT1	-0.387902	0.0674448	0.601906	11.8716	44.2842	9.02948e-07	1.63938e-05	12.3092	12.2049	12.2653	11.9105	12.073	11.9514	11.5712	11.5663	11.6338	11.6508	11.6785	11.6443	palmitoyl-protein thioesterase 1
ARHGEF6	-0.184961	-0.7353	0.894802	6.20601	44.2758	9.03891e-07	1.63985e-05	6.44936	6.44316	6.49715	6.44286	6.61157	6.41161	6.22103	6.30698	6.38315	5.75446	5.53877	5.41202	Rac/Cdc42 guanine nucleotide exchange factor (GEF) 6
LRIG3	0.448336	0.0556709	-0.723453	7.19544	44.256	9.06106e-07	1.64262e-05	6.7958	6.79239	6.79011	6.94745	7.02435	7.06484	7.40288	7.56635	7.41242	7.62299	7.41523	7.51044	leucine-rich repeats and immunoglobulin-like domains 3
ELOVL1	0.400779	-0.0808244	-0.578387	9.58349	44.2325	9.0874e-07	1.64614e-05	9.30972	9.18472	9.13401	9.46401	9.47589	9.46385	9.83744	9.87492	9.89373	9.80574	9.81006	9.74782	ELOVL fatty acid elongase 1
CA8	-0.291447	0.0150836	1.03235	6.98942	44.1895	9.13594e-07	1.65368e-05	7.8872	7.55598	7.65189	7.01327	6.96352	6.85033	6.58898	6.85851	6.50529	6.64029	6.6551	6.70265	carbonic anhydrase VIII
INSIG1	-0.0276888	0.765722	-0.582625	9.62911	44.1194	9.21564e-07	1.66684e-05	9.59027	9.58214	9.53183	9.39245	9.50155	9.34402	9.26968	9.4737	9.41157	10.2421	10.1121	10.0978	insulin induced gene 1
GAS2L1	0.217505	0.123542	-0.654377	8.98392	44.0988	9.23922e-07	1.66984e-05	8.58111	8.62481	8.62194	8.9101	8.8845	8.97326	9.1944	9.0814	9.14457	9.28746	9.24708	9.25646	growth arrest-specific 2 like 1
FZD1	-0.666355	-0.178946	-0.0976451	9.23332	44.0779	9.26326e-07	1.67292e-05	8.99935	8.72666	8.98605	9.80175	9.95795	9.7812	9.10203	9.2979	9.14191	9.03925	9.02489	8.94086	frizzled family receptor 1
ACP2	-0.368466	0.0963204	0.646027	7.63727	44.0583	9.28578e-07	1.67572e-05	8.02053	8.04969	8.16328	7.64685	7.77765	7.68736	7.39944	7.36395	7.24306	7.4673	7.40262	7.4255	acid phosphatase 2	lysosomal
SH3TC2	0.26171	0.344006	-1.08903	5.79756	44.0502	9.29517e-07	1.67615e-05	5.28457	5.25276	5.11731	5.58843	5.64764	5.86851	5.82865	6.00548	6.05559	6.20258	6.277	6.44216	SH3 domain and tetratricopeptide repeats 2
TMEM45B	-0.493395	-0.288027	0.71073	8.8016	44.0035	9.34921e-07	1.68462e-05	9.06805	9.02817	9.10563	9.0547	9.09547	9.26377	8.56325	8.65062	8.71989	8.28121	8.33089	8.45757	transmembrane protein 45B
NBPF12	-0.243363	0.123313	-0.799338	8.20538	43.9346	9.42979e-07	1.69786e-05	7.58737	7.5732	7.65949	8.62037	8.55423	8.40363	8.15804	8.25869	8.43141	8.29944	8.45728	8.46136	neuroblastoma breakpoint family	member 12
DSEL	0.402698	0.281392	-1.18851	7.55507	43.8961	9.47503e-07	1.70472e-05	6.89777	6.8987	6.91869	7.44011	7.6243	7.16401	7.72733	7.92395	7.78524	8.04842	7.98715	8.24513	dermatan sulfate epimerase-like
ZNRF1	-0.0793671	-0.50443	0.0222836	10.254	43.7924	9.59843e-07	1.72562e-05	10.0478	9.99889	9.9494	10.5267	10.5714	10.5826	10.3947	10.5201	10.5277	9.99575	10.0215	9.91199	zinc and ring finger 1	E3 ubiquitin protein ligase
TMEM55A	-0.128957	-0.0437081	0.763766	6.72212	43.7676	9.62823e-07	1.72838e-05	7.25185	7.19946	7.27123	6.54848	6.74911	6.65165	6.4985	6.63254	6.43133	6.51639	6.42452	6.49034	transmembrane protein 55A
MAP3K1	-0.00039729	0.0993173	-0.87867	10.0313	43.7424	9.65863e-07	1.73123e-05	9.46824	9.37329	9.42393	10.3018	10.1968	10.1061	10.09	10.3822	10.1313	10.3318	10.2213	10.3483	mitogen-activated protein kinase kinase kinase 1	E3 ubiquitin protein ligase
MAML3	-0.239569	-0.591972	0.562882	7.32781	43.7219	9.68334e-07	1.73436e-05	7.40825	7.47978	7.29426	7.60781	7.79539	7.58507	7.44975	7.40302	7.41679	6.79452	6.86409	6.83504	mastermind-like 3 (Drosophila)
LOC282997	-0.536011	-0.227802	0.812515	8.32465	43.7105	9.69716e-07	1.73553e-05	8.75353	8.70691	8.59795	8.70129	8.70438	8.50661	8.05554	8.14449	8.10422	7.8585	8.01372	7.74862	uncharacterized LOC282997
MAML2	-1.05248	0.790398	-0.0603338	5.62093	43.6839	9.72952e-07	1.74002e-05	5.73964	5.68898	5.69466	6.02868	6.01403	6.04781	4.74146	5.04324	5.14839	5.86415	5.65625	5.78389	mastermind-like 2 (Drosophila)
SMOC2	0.430673	-0.702169	0.137558	8.43683	43.6695	9.7471e-07	1.74186e-05	8.34654	8.23565	8.30755	8.42447	8.49798	8.3691	8.89004	8.89479	8.79874	8.13588	8.15844	8.18274	SPARC related modular calcium binding 2
PXDN	0.698865	-0.00985582	-0.596827	9.39261	43.6283	9.79746e-07	1.74955e-05	9.10929	9.13572	9.09931	8.94338	9.07733	9.04706	9.62668	9.86161	9.67608	9.77707	9.59365	9.76408	peroxidasin homolog (Drosophila)
RDH13	0.559675	0.193102	-0.675155	8.71414	43.5758	9.86218e-07	1.75979e-05	8.39987	8.49835	8.4345	8.43115	8.2986	8.3701	8.82462	8.98747	8.96679	9.03762	9.06814	9.25242	retinol dehydrogenase 13 (all-trans/9-cis)
SEMA3C	-0.740386	0.329182	0.532554	10.1312	43.5517	9.89207e-07	1.7638e-05	10.4914	10.5942	10.4448	10.3557	10.4212	10.3895	9.48485	9.7841	9.6762	10.0049	9.88236	10.0454	sema domain	immunoglobulin domain (Ig)	short basic domain	secreted
ELOVL7	0.404921	0.285456	-0.794416	7.6579	43.5205	9.9309e-07	1.7694e-05	7.32948	7.23276	7.35591	7.28924	7.46494	7.47608	7.71765	7.84194	7.88544	8.16532	8.01504	8.12104	ELOVL fatty acid elongase 7
SLC43A3	0.413729	-0.157455	-0.583084	9.23833	43.474	9.9891e-07	1.77845e-05	8.9056	8.7909	8.78067	9.16068	9.2179	9.07902	9.50464	9.64637	9.54777	9.44091	9.37256	9.41296	solute carrier family 43	member 3
MSMO1	0.182123	0.643597	-0.857514	11.1468	43.4515	1.00174e-06	1.78216e-05	10.9999	10.8076	10.8055	10.8891	11.0274	10.7918	11.0758	11.0052	11.1738	11.7701	11.7697	11.6458	methylsterol monooxygenase 1
CAPN7	-0.471705	-0.437428	-0.285473	10.042	43.4405	1.00313e-06	1.7833e-05	9.60959	9.46575	9.39842	10.8328	10.5646	10.6601	10.0526	10.4424	10.1475	9.8946	9.65464	9.78095	calpain 7
TNFAIP3	-0.222196	0.124481	-0.855084	7.74227	43.4207	1.00563e-06	1.78642e-05	7.13367	6.97553	7.21373	8.029	8.15777	7.99456	7.82862	7.94185	7.74427	8.07923	7.8131	7.99585	tumor necrosis factor	alpha-induced protein 3
TRIB1	0.205466	-0.419984	-0.323293	8.54819	43.375	1.01144e-06	1.79539e-05	8.1086	8.14057	8.19211	8.67971	8.61624	8.75876	8.96087	8.89764	8.81259	8.4508	8.52434	8.43601	tribbles homolog 1 (Drosophila)
LOC283140	-0.192748	-0.907235	-0.117613	6.47747	43.2276	1.03042e-06	1.82774e-05	5.86285	5.69392	6.1056	7.19283	7.26108	6.86124	6.92571	7.01225	6.79896	6.18763	5.82401	6.00358	uncharacterized LOC283140
LOC283335	-0.198617	-0.328015	0.918077	6.76887	43.1708	1.03785e-06	1.83954e-05	7.07225	7.36984	7.28922	6.83591	6.91729	6.80376	6.65638	6.69675	6.60799	6.31596	6.25918	6.40194	uncharacterized LOC283335
MAT2A	0.071997	-0.518194	-0.0710734	11.5714	43.1539	1.04007e-06	1.84094e-05	11.3178	11.2353	11.278	11.7766	11.8232	11.7831	11.7694	11.9034	11.926	11.3826	11.3497	11.312	methionine adenosyltransferase II	alpha
SYT11	-0.293675	-0.438977	0.728769	6.00752	43.153	1.04018e-06	1.84094e-05	6.19536	6.23899	6.34922	6.19319	6.29045	6.31157	6.08293	5.90428	5.92699	5.47419	5.57721	5.54586	synaptotagmin XI
KLHL5	0.199876	-0.102517	-0.961441	8.43766	43.1237	1.04405e-06	1.84643e-05	7.94714	7.60293	7.59581	8.57827	8.7307	8.42915	8.71677	8.80991	8.81107	8.72148	8.58405	8.72466	kelch-like family member 5
CD22	-0.11454	-0.457141	1.18325	5.9238	43.0667	1.05163e-06	1.85844e-05	6.46212	6.49244	6.70752	5.88727	5.79393	6.14618	5.80423	5.85631	5.82323	5.53444	5.2772	5.3007	CD22 molecule
ATXN7L1	-0.351989	-0.645462	0.675966	7.44431	43.043	1.05479e-06	1.86169e-05	7.49672	7.63458	7.49038	7.97702	7.92436	7.68475	7.50805	7.51827	7.50384	7.00113	6.76571	6.82694	ataxin 7-like 1
EVL	-0.566026	-0.207408	0.881388	7.37962	43.0412	1.05502e-06	1.86169e-05	7.60439	7.80687	7.97509	7.6451	7.70523	7.71216	7.08556	7.11149	7.16736	6.79476	6.93619	7.01123	Enah/Vasp-like
FSTL3	0.862906	0.423804	-0.65572	8.38335	42.9442	1.0681e-06	1.88338e-05	8.43511	8.25389	8.26856	7.58861	7.71997	7.756	8.59376	8.59885	8.46069	8.84532	8.8006	9.27879	follistatin-like 3 (secreted glycoprotein)
TLR5	-0.36148	0.0741627	0.947853	8.69356	42.8692	1.07834e-06	1.89944e-05	9.35298	9.29957	9.40093	8.71737	8.75021	8.60429	8.1783	8.585	8.22413	8.46549	8.42501	8.31942	toll-like receptor 5
MET	-0.470084	-0.139766	0.89792	8.19518	42.8659	1.0788e-06	1.89944e-05	8.72412	8.67247	8.64704	8.48234	8.37287	8.32421	7.788	8.02104	7.96013	7.93731	7.63574	7.77683	met proto-oncogene (hepatocyte growth factor receptor)
SYK	0.315348	0.392657	-0.647249	7.24428	42.8225	1.08479e-06	1.90857e-05	7.04206	6.97549	7.08448	7.04022	6.99454	6.88501	7.21803	7.33761	7.31017	7.70447	7.72051	7.61879	spleen tyrosine kinase
ZDHHC23	0.724004	0.0664388	-0.5903	7.7082	42.7864	1.08978e-06	1.91595e-05	7.50625	7.49048	7.44237	7.18533	7.38325	7.27009	7.92066	7.91308	8.17695	8.124	8.07064	8.01536	zinc finger	DHHC-type containing 23
NCCRP1	-0.31681	0.30831	0.551113	8.40862	42.7459	1.09542e-06	1.92445e-05	8.89346	8.84183	8.95543	8.21505	8.38792	8.4599	8.01321	8.0277	8.07153	8.31234	8.28685	8.43819	non-specific cytotoxic cell receptor protein 1 homolog (zebrafish)
DSP	0.310995	0.333325	-0.873836	10.4236	42.6486	1.10913e-06	1.9471e-05	9.852	10.1201	10.0657	10.2357	10.228	10.2627	10.489	10.6377	10.5326	10.8392	10.8341	10.986	desmoplakin
SH3RF1	0.0248906	-0.406255	-0.470436	8.48235	42.6109	1.1145e-06	1.95508e-05	7.98043	7.90744	7.90998	8.75325	8.88979	8.71022	8.62074	8.96435	8.84284	8.36346	8.4688	8.3769	SH3 domain containing ring finger 1
CDON	-0.870147	-0.0483035	1.51526	6.36125	42.5909	1.11735e-06	1.95865e-05	7.0027	7.28354	7.48178	6.5929	6.80679	6.5779	5.46923	6.04454	5.85339	5.95577	5.5716	5.69487	cell adhesion associated	oncogene regulated
CECR2	-0.530719	-0.629882	0.211988	7.74669	42.57	1.12035e-06	1.96247e-05	7.31843	7.54588	7.50988	8.32653	8.55162	8.34188	7.71646	8.09922	7.81219	7.1611	7.20013	7.377	cat eye syndrome chromosome region	candidate 2
CAMSAP3	0.583422	-0.22449	-0.585165	9.34919	42.5417	1.12443e-06	1.96816e-05	8.79802	9.02386	9.00989	9.16524	9.09622	9.24901	9.83981	9.72765	9.69328	9.50857	9.53228	9.54642	calmodulin regulated spectrin-associated protein family	member 3
SPTBN2	0.429797	0.172964	-0.952389	9.0708	42.4684	1.13504e-06	1.98529e-05	8.35077	8.62214	8.6784	8.81199	8.97233	8.91587	9.31158	9.40479	9.27322	9.43758	9.45819	9.61271	spectrin	beta	non-erythrocytic 2
LDHD	-0.300957	-0.345455	0.808311	7.97304	42.4411	1.13903e-06	1.99081e-05	8.31965	8.30019	8.37407	8.09834	8.1363	8.27358	7.94808	7.87182	7.78545	7.63492	7.44283	7.49123	lactate dehydrogenase D
EXOC2	-0.503463	-0.489396	0.748697	8.66265	42.3598	1.15101e-06	2.00921e-05	9.0127	8.76397	8.78415	9.04349	9.12699	9.12284	8.42682	8.7133	8.64281	8.15306	8.1457	8.01598	exocyst complex component 2
IDH3A	0.450404	0.0629373	-0.558204	7.2631	42.3575	1.15135e-06	2.00921e-05	6.98812	6.97796	6.99949	7.09985	7.04209	6.9582	7.45305	7.52379	7.47452	7.59307	7.55673	7.49038	isocitrate dehydrogenase 3 (NAD+) alpha
GAREM	-0.217668	0.490287	0.265446	7.59193	42.3525	1.15209e-06	2.00921e-05	7.88367	8.02177	8.03979	7.4517	7.41018	7.46915	7.14901	7.23843	7.29058	7.68612	7.66386	7.79891	GRB2 associated	regulator of MAPK1
PLCH1	-0.862659	0.109963	0.829416	6.43415	42.3212	1.15675e-06	2.01586e-05	6.7521	6.79564	7.13885	6.86248	6.90188	6.69207	5.87467	6.09909	5.8947	6.12298	6.05878	6.01659	phospholipase C	eta 1
GPR3	0.829993	-0.145628	-0.678325	6.90929	42.267	1.16485e-06	2.0285e-05	6.61237	6.57651	6.4168	6.48579	6.6589	6.44287	7.35265	7.29646	7.42842	7.03101	7.34697	7.26267	G protein-coupled receptor 3
EIF4B	-0.36399	-0.335948	0.715925	10.8038	42.2393	1.16903e-06	2.03427e-05	11.0185	11.0754	11.1515	10.9949	11.1367	11.0658	10.6116	10.6708	10.8231	10.3442	10.3992	10.3543	eukaryotic translation initiation factor 4B
GATSL1	-0.235592	-0.125136	0.923374	9.21114	42.2053	1.17416e-06	2.04025e-05	9.59483	9.81369	9.9381	9.10426	9.23	9.32443	8.95617	9.02611	8.96963	8.83993	8.85737	8.8792	GATS protein-like 1
USP7	0.237237	-0.0258671	-0.692683	11.417	42.181	1.17786e-06	2.0452e-05	11.0242	10.9264	10.8811	11.4973	11.4557	11.3226	11.5848	11.7086	11.694	11.6436	11.675	11.5911	ubiquitin specific peptidase 7 (herpes virus-associated)
CREBRF	-1.16934	0.188629	0.353286	6.35495	42.1621	1.18074e-06	2.04746e-05	6.35856	6.40083	6.50629	7.04088	7.20223	6.90485	5.6951	6.00846	5.93637	6.25553	5.90586	6.04442	CREB3 regulatory factor
TMEM198B	-0.643648	-0.118559	0.480231	8.44416	42.1611	1.18088e-06	2.04746e-05	8.55571	8.58102	8.61568	8.88854	8.87947	8.83033	8.10378	8.23373	8.32989	8.21714	8.0493	8.04528	transmembrane protein 198B	pseudogene
SSBP2	0.0401066	0.56927	-0.80012	9.49483	42.1066	1.18924e-06	2.06046e-05	9.21387	9.1899	9.16443	9.4096	9.49275	9.23808	9.40191	9.40661	9.45223	9.93778	9.9574	10.0734	single-stranded DNA binding protein 2
SLCO4C1	-0.886583	0.736288	0.846198	8.23735	42.0821	1.19302e-06	2.06551e-05	9.10297	8.87369	9.07883	8.33853	8.49553	8.13371	7.17646	7.78702	7.34455	8.21837	8.09184	8.20669	solute carrier organic anion transporter family	member 4C1
DSG2	0.204629	0.461892	-0.660618	10.6686	42.0615	1.19621e-06	2.06953e-05	10.4553	10.5239	10.3864	10.4316	10.5111	10.4051	10.6593	10.6701	10.6323	11.1383	11.0261	11.1831	desmoglein 2
BBS10	-0.18891	0.288862	-0.846246	8.39014	42.0521	1.19767e-06	2.06965e-05	7.81943	7.87948	7.85907	8.50497	8.7269	8.56499	8.30076	8.40522	8.52415	8.79161	8.6817	8.62341	Bardet-Biedl syndrome 10
MARK2	0.424825	0.333747	-0.277553	8.44714	42.0499	1.19801e-06	2.06965e-05	8.40217	8.56963	8.56437	7.9936	8.05637	8.04314	8.38364	8.46765	8.51629	8.77515	8.79377	8.79991	MAP/microtubule affinity-regulating kinase 2
FAM98A	0.693711	0.183953	-0.485299	8.69794	42.0394	1.19963e-06	2.07095e-05	8.70376	8.52895	8.56542	8.20946	8.32185	8.08971	8.84124	8.95883	8.90208	9.18306	9.09119	8.97977	family with sequence similarity 98	member A
DACH1	-0.752021	0.0588569	0.800703	5.78012	42.0308	1.20098e-06	2.07177e-05	6.19473	6.0758	6.39568	6.22606	6.00744	6.1101	5.36746	5.26133	5.45874	5.3041	5.52207	5.43793	dachshund homolog 1 (Drosophila)
SLC52A2	0.407094	0.242382	-0.58885	8.18235	42.0239	1.20205e-06	2.07212e-05	7.91396	8.03841	7.93866	7.8665	7.95253	7.89012	8.35727	8.22152	8.35165	8.56569	8.5629	8.52899	solute carrier family 52	riboflavin transporter	member 2
HERC3	0.0870688	0.299072	-0.917519	8.41152	41.9648	1.2113e-06	2.08657e-05	7.98613	7.8343	7.86362	8.43819	8.55121	8.28878	8.39583	8.59607	8.54749	8.81228	8.78512	8.8392	HECT and RLD domain containing E3 ubiquitin protein ligase 3
BAIAP3	-0.146776	-0.448594	0.773634	7.31068	41.9413	1.21501e-06	2.08994e-05	7.6191	7.63574	7.63491	7.35687	7.43602	7.56206	7.28875	7.30544	7.32043	6.93557	6.87975	6.75352	BAI1-associated protein 3
E2F1	0.20532	0.454539	-0.612388	10.2833	41.89	1.22313e-06	2.10239e-05	10.1035	10.0942	10.1104	9.9745	10.101	10.09	10.3244	10.1984	10.2588	10.6728	10.699	10.7734	E2F transcription factor 1
SLITRK6	-1.03969	0.191076	0.741345	6.59216	41.864	1.22727e-06	2.10799e-05	6.92444	7.01544	7.01146	6.99921	7.2848	6.98915	5.9484	5.92915	6.27653	6.31005	6.07596	6.3413	SLIT and NTRK-like family	member 6
IGSF3	-0.40343	-0.13052	0.881084	8.97685	41.7799	1.24078e-06	2.1282e-05	9.43106	9.49225	9.49134	9.0329	9.18661	9.15374	8.68188	8.85109	8.62999	8.71125	8.62924	8.43091	immunoglobulin superfamily	member 3
PPP1R18	0.665548	0.151402	-0.565327	8.23827	41.7797	1.24082e-06	2.1282e-05	8.19729	8.05539	7.9164	7.82988	7.79919	7.78515	8.39887	8.49318	8.51881	8.71793	8.52665	8.62049	protein phosphatase 1	regulatory subunit 18
ATP6V0A2	0.559185	-0.268823	-0.651579	8.6807	41.7515	1.24539e-06	2.13451e-05	8.34827	8.11435	8.12958	8.48967	8.49867	8.68751	9.18777	9.09828	9.06736	8.85806	8.92482	8.76406	ATPase	H+ transporting	lysosomal V0 subunit a2
SPIRE1	0.149812	-0.0907421	-0.702661	10.1349	41.7376	1.24764e-06	2.13684e-05	9.49857	9.73113	9.57035	10.2189	10.3113	10.2007	10.3166	10.4001	10.4636	10.2824	10.2365	10.3892	spire homolog 1 (Drosophila)
NMT2	0.159439	0.108552	-0.756459	7.06563	41.7112	1.25195e-06	2.14268e-05	6.57237	6.70052	6.50438	7.16204	7.06084	7.01979	7.23274	7.25578	7.23247	7.43399	7.31458	7.29809	N-myristoyltransferase 2
HSD17B7P2	0.291811	0.652101	-0.759102	6.55255	41.6799	1.25708e-06	2.1495e-05	6.53208	6.32651	6.28809	6.04615	6.29414	6.25196	6.41424	6.52393	6.52951	7.15739	7.21325	7.05335	hydroxysteroid (17-beta) dehydrogenase 7 pseudogene 2
RASGRF2	0.590289	0.406035	-0.748085	5.61523	41.6716	1.25845e-06	2.1495e-05	5.38914	5.38052	5.44459	4.99039	5.20207	5.27708	5.80411	5.6877	5.7486	6.07577	6.04154	6.3412	Ras protein-specific guanine nucleotide-releasing factor 2
FMN1	-0.62564	-0.585641	1.2196	7.1301	41.6704	1.25864e-06	2.1495e-05	7.51416	7.65366	7.61889	7.62931	7.75235	7.38009	6.72808	7.17527	6.98148	6.22674	6.55984	6.34132	formin 1
ITPKC	0.67796	-0.425104	-0.626775	9.37024	41.6484	1.26226e-06	2.15415e-05	8.84928	8.90512	8.8169	9.1165	9.175	9.40156	9.86217	10.0104	9.85433	9.39053	9.39527	9.66582	inositol-trisphosphate 3-kinase C
PPFIBP2	0.270755	0.116909	-0.967406	7.28176	41.6396	1.26372e-06	2.1551e-05	6.5359	6.78389	6.72726	7.13003	7.32836	7.32789	7.40721	7.62853	7.56281	7.75668	7.6386	7.55399	PTPRF interacting protein	binding protein 2 (liprin beta 2)
NR4A1	0.806835	-0.459339	-0.353018	6.32183	41.6321	1.26496e-06	2.15547e-05	5.93197	6.08183	6.07352	5.88636	6.09684	6.12069	6.7789	6.82271	6.92279	6.4447	6.28467	6.41701	nuclear receptor subfamily 4	group A	member 1
CC2D2A	-0.463338	-0.238843	0.944173	7.25277	41.6273	1.26575e-06	2.15547e-05	7.7821	7.70156	7.69329	7.46006	7.4284	7.56251	6.88034	7.1914	6.98922	6.81456	6.90452	6.62534	coiled-coil and C2 domain containing 2A
CCDC120	0.313163	0.476517	-0.115546	8.37114	41.6098	1.26865e-06	2.15887e-05	8.49156	8.67038	8.64114	7.79311	8.04198	7.94558	8.19623	8.28727	8.23667	8.7233	8.67457	8.75185	coiled-coil domain containing 120
ACBD4	-0.30664	0.00160351	0.627292	6.64189	41.5574	1.27738e-06	2.17099e-05	7.01168	7.03285	7.06498	6.64364	6.79448	6.70461	6.37553	6.3685	6.47879	6.40151	6.45069	6.37544	acyl-CoA binding domain containing 4
SNORD10	-0.193044	0.0294177	0.853533	8.71424	41.5562	1.27759e-06	2.17099e-05	9.1336	9.41939	9.40953	8.58404	8.57502	8.73375	8.4093	8.46031	8.44406	8.34706	8.49602	8.55885	small nucleolar RNA	C/D box 10
ATP2B4	-0.710674	-0.163504	0.902099	9.17641	41.5377	1.28069e-06	2.17472e-05	9.46997	9.72891	9.58182	9.54695	9.60359	9.5464	8.65113	8.98092	8.93288	8.67969	8.55963	8.83508	ATPase	Ca++ transporting	plasma membrane 4
FERMT1	-0.246403	0.589395	0.0563461	6.77115	41.5059	1.28604e-06	2.18225e-05	7.08011	6.98564	7.07376	6.62904	6.64144	6.67103	6.35302	6.46227	6.38701	7.07745	6.97154	6.92149	fermitin family member 1
CLCA2	-0.271171	-0.643647	1.12304	6.50625	41.4841	1.28971e-06	2.18692e-05	7.05521	6.85179	6.96972	6.81096	6.84531	6.5958	6.30319	6.71706	6.41832	5.86425	5.85743	5.78594	chloride channel accessory 2
TGFBR1	0.371228	-0.605524	-0.244421	10.3081	41.4575	1.29422e-06	2.19302e-05	9.82818	9.96454	9.95171	10.5083	10.4201	10.2521	10.7234	10.8412	10.7297	10.2079	10.1057	10.1641	transforming growth factor	beta receptor 1
LOXL1-AS1	-0.443441	-0.148134	0.861584	7.96057	41.4432	1.29665e-06	2.19557e-05	8.50891	8.44492	8.31165	8.13038	8.25981	8.06527	7.76302	7.63122	7.73089	7.50711	7.7074	7.46622	LOXL1 antisense RNA 1
SNORD125	-0.416399	-0.199739	-0.864742	7.0876	41.4052	1.30315e-06	2.20501e-05	6.03173	6.14996	6.52352	7.5097	7.84615	7.792	7.10697	7.47016	7.32153	7.01251	7.20994	7.07698	small nucleolar RNA	C/D box 125
CHD5	0.560278	0.258825	-0.698523	6.42813	41.2777	1.3252e-06	2.24073e-05	6.13879	6.35158	6.03079	6.09701	5.97068	6.09172	6.68875	6.57584	6.57565	6.8866	6.87738	6.85273	chromodomain helicase DNA binding protein 5
PPP1R37	0.326142	0.00209697	-0.6574	9.53404	41.2615	1.32803e-06	2.24393e-05	9.17936	9.0329	9.15845	9.42138	9.45508	9.48174	9.85147	9.73177	9.75337	9.72084	9.85405	9.76802	protein phosphatase 1	regulatory subunit 37
MIR196A2	0.224687	0.514753	0.995688	5.90565	41.2509	1.32989e-06	2.24548e-05	6.63782	7.10123	7.15885	4.97096	5.47591	5.24564	5.49611	5.17998	5.69048	6.00704	5.81048	6.09331	microRNA 196a-2
PPP1R18	0.555063	0.230927	-0.740917	7.83429	41.2106	1.33697e-06	2.25584e-05	7.63834	7.55161	7.40855	7.61115	7.4522	7.39993	7.9352	8.06112	8.13216	8.33029	8.23808	8.25288	protein phosphatase 1	regulatory subunit 18
S1PR2	0.481983	0.0461959	-0.976639	7.06229	41.1582	1.34625e-06	2.26844e-05	6.49406	6.52302	6.40312	6.87863	6.99859	6.88837	7.21355	7.58539	7.4126	7.62073	7.38384	7.34556	sphingosine-1-phosphate receptor 2
IGFL1	0.804863	1.16999	-1.83505	5.54092	41.1577	1.34634e-06	2.26844e-05	5.30071	4.94021	4.6116	4.79093	4.48801	5.1542	5.48187	5.8051	5.56076	6.73332	6.55171	7.07266	IGF-like family member 1
LOC100128881	-0.396737	-0.0726912	0.8579	7.59308	41.1517	1.34742e-06	2.26866e-05	8.14103	8.04093	8.12099	7.60061	7.76297	7.77394	7.42473	7.21009	7.31249	7.1168	7.38279	7.22965	uncharacterized LOC100128881
DOLPP1	0.503666	0.011815	-0.514645	9.99418	41.1426	1.34904e-06	2.26978e-05	9.78904	9.66285	9.76818	9.71448	9.82249	9.68059	10.2643	10.2324	10.2319	10.2407	10.2562	10.267	dolichyl pyrophosphate phosphatase 1
LOC100128340	-0.0993259	-0.747165	0.321529	6.16275	41.1096	1.35493e-06	2.2762e-05	6.04856	6.04943	5.91847	6.45927	6.59941	6.53267	6.34067	6.40176	6.55093	5.53105	5.7433	5.77752	uncharacterized LOC100128340
CHD7	0.499384	0.502602	-0.556879	7.56978	41.1086	1.35512e-06	2.2762e-05	7.42183	7.49308	7.6699	7.0857	7.17251	6.99129	7.50534	7.71178	7.53052	8.03876	8.0212	8.19548	chromodomain helicase DNA binding protein 7
GRPEL1	0.081738	-0.28649	-0.504201	8.82307	41.1014	1.3564e-06	2.2762e-05	8.37574	8.30219	8.28841	9.0796	9.08108	8.93251	8.98321	9.21547	9.13973	8.8994	8.81153	8.76801	GrpE-like 1	mitochondrial (E. coli)
PHLPP2	0.326801	0.210151	-0.878802	9.38293	41.0999	1.35666e-06	2.2762e-05	8.78898	8.89233	9.0505	9.31048	9.3379	9.10898	9.57483	9.6414	9.52153	9.76381	9.77913	9.82528	PH domain and leucine rich repeat protein phosphatase 2
MPHOSPH6	0.28876	0.220576	0.183713	9.04582	41.045	1.36656e-06	2.2912e-05	9.35296	9.44691	9.29839	8.72656	8.65278	8.63978	8.94342	9.02875	8.91322	9.18158	9.20308	9.16246	M-phase phosphoprotein 6
ACOT7	0.657959	0.0683352	-0.840344	7.93559	40.9797	1.37843e-06	2.30891e-05	7.38037	7.61355	7.51806	7.58705	7.56372	7.70335	8.32089	8.24163	8.26547	8.12813	8.46815	8.43672	acyl-CoA thioesterase 7
FAM73B	0.401721	-0.119873	-0.541417	7.75124	40.9763	1.37906e-06	2.30891e-05	7.39542	7.42498	7.3366	7.62042	7.61434	7.70095	8.05306	8.10086	7.98696	7.86226	7.93643	7.98257	family with sequence similarity 73	member B
MIR449C	-0.500146	-0.323496	0.870983	6.53195	40.9683	1.38053e-06	2.30975e-05	6.92928	6.80841	6.95752	6.72785	7.04777	6.77756	6.24556	6.47292	6.33427	6.02111	6.05079	6.01036	microRNA 449c
SEMA4G	-0.193632	-0.350322	0.837467	6.84803	40.9496	1.38396e-06	2.31388e-05	7.23904	7.23964	7.27901	7.01039	6.9753	6.89147	6.7321	6.89837	6.66579	6.32594	6.50928	6.41008	sema domain	immunoglobulin domain (Ig)	transmembrane domain (TM) and short cytoplasmic domain	(semaphorin) 4G
LOC284023	0.263241	0.0182611	-0.916505	6.98168	40.9147	1.39039e-06	2.32161e-05	6.29187	6.53302	6.28283	6.82087	7.17912	7.01273	7.26633	7.29587	7.24024	7.26303	7.29593	7.29826	uncharacterized LOC284023
FUZ	-0.507917	-0.0878967	0.760864	7.12845	40.9139	1.39053e-06	2.32161e-05	7.48258	7.61794	7.484	7.40197	7.48326	7.20414	6.85202	6.88947	6.82412	6.83324	6.67607	6.79262	fuzzy homolog (Drosophila)
BRMS1	0.424944	0.224877	-0.606561	9.4894	40.8945	1.39413e-06	2.32598e-05	9.27153	9.32987	9.15806	9.16463	9.21715	9.24789	9.68571	9.5622	9.6566	9.8105	9.90042	9.86821	breast cancer metastasis suppressor 1
USP31	0.360038	0.388452	-0.755017	9.30337	40.8631	1.39995e-06	2.33243e-05	8.89099	9.05789	9.11514	8.99325	9.03675	9.05361	9.30793	9.44181	9.41399	9.75396	9.6895	9.88562	ubiquitin specific peptidase 31
RAB4A	0.00907568	-0.209271	-0.580214	9.12771	40.8112	1.40966e-06	2.34697e-05	8.66581	8.52076	8.58397	9.40522	9.42242	9.28413	9.24692	9.53565	9.35643	9.2126	9.15039	9.1482	RAB4A	member RAS oncogene family
WBSCR28	-0.0998025	-0.207679	0.825069	5.88652	40.7912	1.41341e-06	2.35099e-05	6.50305	6.36378	6.26275	5.90285	5.85072	5.82325	5.75056	5.8534	5.67345	5.6085	5.50459	5.54129	Williams-Beuren syndrome chromosome region 28
NPY5R	-1.01932	-0.416606	1.24083	6.50174	40.7879	1.41404e-06	2.35099e-05	7.08802	6.91568	6.90398	7.14429	7.44282	6.90586	5.90804	6.39894	6.12803	5.93608	5.64903	5.60008	neuropeptide Y receptor Y5
HIST1H2AK	-0.426523	0.475092	0.823102	9.38406	40.7506	1.42107e-06	2.36081e-05	10.0733	10.0233	10.3003	9.18542	9.12215	9.47433	8.99772	8.8211	8.68351	9.17118	9.29585	9.46057	histone cluster 1	H2ak
SEMA3G	-0.0780621	-0.310568	0.982778	6.87341	40.7462	1.42192e-06	2.36081e-05	7.34133	7.47929	7.48647	6.72982	6.86096	6.93387	6.84469	6.67135	6.77442	6.48194	6.58579	6.29102	sema domain	immunoglobulin domain (Ig)	short basic domain	secreted
CCDC64	0.477338	0.0692424	-0.72292	7.41922	40.7157	1.42771e-06	2.36877e-05	6.99665	7.02053	7.07578	7.10814	7.18697	7.32686	7.64763	7.70753	7.69883	7.72538	7.8819	7.65444	coiled-coil domain containing 64
HIST2H2BF	0.407404	1.10278	-0.671479	6.4522	40.7076	1.42926e-06	2.36969e-05	6.49746	6.5951	6.71293	5.89459	5.80002	5.59479	5.80063	6.31355	6.39742	7.39284	7.12937	7.29771	histone cluster 2	H2bf
TMEM38B	0.223308	0.27391	-1.02747	8.57759	40.7001	1.43068e-06	2.37041e-05	8.09703	7.94337	7.95892	8.62427	8.63313	8.33267	8.63523	8.89873	8.72603	9.07372	8.97536	9.03265	transmembrane protein 38B
ARL13B	0.676486	0.0833652	-0.805623	7.79048	40.6543	1.43945e-06	2.38219e-05	7.43661	7.47644	7.27815	7.40799	7.62766	7.29286	8.02049	8.2168	8.12068	8.22949	8.25587	8.12271	ADP-ribosylation factor-like 13B
TNS3	0.562119	-0.0591463	-0.750911	7.65097	40.6526	1.43979e-06	2.38219e-05	7.01968	7.26999	7.30657	7.43448	7.39314	7.51244	7.93125	8.10011	7.99506	7.90805	8.03826	7.90266	tensin 3
AHSA1	0.450112	0.330766	-0.56592	7.28533	40.6402	1.44218e-06	2.38449e-05	7.26882	7.12194	7.02564	6.93845	6.96058	6.8725	7.41399	7.34984	7.35803	7.76019	7.71883	7.63514	AHA1	activator of heat shock 90kDa protein ATPase homolog 1 (yeast)
IL1R1	0.0167458	0.360516	0.302904	7.71879	40.6221	1.44567e-06	2.38861e-05	8.18787	8.05845	8.14492	7.50959	7.37255	7.46861	7.47715	7.46523	7.4586	7.83308	7.92555	7.72391	interleukin 1 receptor	type I
RXRG	-0.532779	-0.562001	1.23289	6.41779	40.6084	1.44833e-06	2.39134e-05	6.91473	7.11971	6.75034	6.57039	6.93846	6.86161	6.17649	6.41382	6.18182	5.81285	5.74683	5.52644	retinoid X receptor	gamma
IDI1	0.143991	0.471799	-0.546616	8.82627	40.5704	1.45571e-06	2.40186e-05	8.73389	8.69346	8.63727	8.58296	8.63762	8.63652	8.73833	8.78707	8.76367	9.21246	9.19204	9.29997	isopentenyl-diphosphate delta isomerase 1
ST6GALNAC4	-0.550847	0.197914	0.84194	8.30575	40.5494	1.4598e-06	2.40557e-05	8.66857	8.99906	9.02771	8.28458	8.42613	8.5176	7.86857	7.84244	7.86477	8.05782	7.94923	8.16247	ST6 (alpha-N-acetyl-neuraminyl-2	3-beta-galactosyl-1	3)-N-acetylgalactosaminide alpha-2	6-sialyltransferase 4
BCAR1	0.440614	-0.54663	-0.30946	8.64775	40.5485	1.45997e-06	2.40557e-05	8.19914	8.33788	8.22046	8.61666	8.58842	8.79883	9.08417	9.15308	9.0885	8.47541	8.55276	8.65769	breast cancer anti-estrogen resistance 1
RNF14	-0.137416	-0.163981	-0.630109	10.8053	40.5017	1.46917e-06	2.41906e-05	10.371	10.1617	10.1163	11.1636	11.1844	11.0955	10.9093	11.021	11.101	10.975	10.7061	10.8583	ring finger protein 14
BLMH	0.0672536	-0.739606	0.393374	8.76459	40.4755	1.47433e-06	2.42589e-05	8.72	8.65543	8.74445	9.00875	8.95288	8.99518	8.98164	9.09437	9.08256	8.46036	8.23719	8.2422	bleomycin hydrolase
C2orf68	-0.439811	-0.430236	0.294667	9.68545	40.4703	1.47536e-06	2.42592e-05	9.50356	9.59336	9.64722	10.0417	10.2761	10.1525	9.68659	9.7085	9.75576	9.37887	9.17415	9.30713	chromosome 2 open reading frame 68
DUSP8	0.950535	0.0453555	-0.684717	8.5729	40.454	1.47859e-06	2.42955e-05	8.1781	8.31672	8.46421	7.9783	7.85158	8.19562	9.03654	8.91413	8.92644	8.94089	8.89112	9.18116	dual specificity phosphatase 8
C9orf89	-0.187293	-0.0971803	0.760847	8.92682	40.4328	1.4828e-06	2.43479e-05	9.31952	9.39491	9.49169	8.84212	8.97364	8.96125	8.83631	8.64602	8.7328	8.68874	8.60394	8.63091	chromosome 9 open reading frame 89
SLC30A7	0.496948	0.0886258	-0.631288	10.0345	40.4251	1.48434e-06	2.43483e-05	9.74059	9.64537	9.8028	9.82244	9.85468	9.64878	10.2675	10.3057	10.2436	10.3983	10.355	10.3293	solute carrier family 30 (zinc transporter)	member 7
GALT	-0.307128	-0.126195	0.698389	7.86601	40.4224	1.48486e-06	2.43483e-05	8.22812	8.2025	8.31914	7.99712	8.07897	7.87847	7.61837	7.70296	7.71185	7.55117	7.54125	7.56217	galactose-1-phosphate uridylyltransferase
SYT1	-0.752846	-0.107964	0.942363	6.04228	40.395	1.49034e-06	2.44214e-05	6.40629	6.49055	6.62374	6.19864	6.67866	6.39862	5.70814	5.61169	5.69755	5.62318	5.46173	5.60858	synaptotagmin I
SNAR-D	0.730674	0.0346034	-1.39396	8.33245	40.3892	1.4915e-06	2.44236e-05	7.24816	7.54276	7.66992	7.92697	8.0147	8.40521	8.96145	8.64836	8.9291	8.71078	9.05017	8.88177	small ILF3/NF90-associated RNA D
FZD4	0.00683766	-0.429696	-0.359724	8.26364	40.3561	1.49816e-06	2.45159e-05	7.84107	7.74569	7.75537	8.38347	8.63953	8.66688	8.65704	8.57259	8.48076	8.11961	8.19275	8.10894	frizzled family receptor 4
STON2	0.0329562	0.324134	-1.1308	8.30717	40.3389	1.50162e-06	2.45557e-05	7.42054	7.70665	7.76094	8.43703	8.53406	8.23817	8.33409	8.57611	8.39794	8.69524	8.814	8.7713	stonin 2
ZC3H7A	-0.241832	-0.425645	-0.134433	10.3529	40.3219	1.50507e-06	2.45952e-05	10.0892	9.90912	9.93819	10.7947	10.8118	10.7357	10.3717	10.6136	10.6314	10.17	10.0724	10.0975	zinc finger CCCH-type containing 7A
PGPEP1	-0.0982188	-0.135794	0.785861	7.64881	40.3081	1.50786e-06	2.46239e-05	8.13265	8.17762	8.12701	7.52206	7.69308	7.56659	7.53635	7.58698	7.36375	7.41129	7.37413	7.29427	pyroglutamyl-peptidase I
TGFB1	-0.28804	-0.228624	0.743746	7.92029	40.2704	1.51553e-06	2.47323e-05	8.21285	8.37442	8.28808	8.06407	8.02718	8.10285	7.83683	7.76558	7.72756	7.46813	7.52212	7.65385	transforming growth factor	beta 1
GPR64	0.455676	0.509568	-0.850799	6.90445	40.2555	1.51858e-06	2.47613e-05	6.6276	6.6323	6.64527	6.6068	6.65301	6.30203	6.88517	7.09843	6.94527	7.56439	7.38667	7.50651	G protein-coupled receptor 64
ERP27	0.315297	0.559869	-0.285403	7.30374	40.2516	1.51938e-06	2.47613e-05	7.54348	7.39184	7.41004	6.9969	6.87259	6.70657	7.15484	7.21353	7.15358	7.78984	7.64311	7.76862	endoplasmic reticulum protein 27
GPC6	-0.287885	-0.44913	0.727898	8.45558	40.2287	1.52408e-06	2.48208e-05	8.68797	8.65594	8.77098	8.63698	8.79751	8.70775	8.28859	8.50459	8.48541	8.02758	7.9415	7.96213	glypican 6
DLG4	-0.376506	-0.299066	1.14925	6.48489	40.1789	1.53437e-06	2.49715e-05	6.87859	7.32702	7.10388	6.57302	6.57874	6.73671	6.1648	6.42757	6.16657	5.96555	5.98466	5.91154	discs	large homolog 4 (Drosophila)
PKD1L1	-0.337522	-0.396534	0.684808	6.44434	40.1649	1.53726e-06	2.50014e-05	6.70657	6.67139	6.64793	6.72775	6.77679	6.6691	6.32739	6.33819	6.4955	6.02559	6.07389	5.872	polycystic kidney disease 1 like 1
RAB33B	-0.421047	-0.344518	0.0314509	7.84176	40.1402	1.5424e-06	2.50679e-05	7.66068	7.54886	7.55393	8.38255	8.35968	8.22358	7.83283	8.0042	7.86564	7.44202	7.62539	7.60171	RAB33B	member RAS oncogene family
SLC7A11	-0.635715	-0.60628	-0.150106	8.0423	40.1325	1.54401e-06	2.50744e-05	7.47807	7.47501	7.44987	8.80958	9.06318	8.70649	7.87896	8.54071	8.25244	7.70832	7.63529	7.50966	solute carrier family 7 (anionic amino acid transporter light chain	xc- system)	member 11
IQCB1	-0.0735209	0.341198	-0.909543	8.52709	40.1283	1.5449e-06	2.50744e-05	7.97761	7.93349	8.08036	8.60604	8.78422	8.52679	8.44923	8.58093	8.66634	8.87321	8.97413	8.87274	IQ motif containing B1
NUMA1	-0.343078	-0.270352	0.567268	9.38407	40.1092	1.54889e-06	2.51221e-05	9.57293	9.52118	9.67162	9.58362	9.64414	9.67645	9.31153	9.30184	9.2616	9.02925	9.04133	8.99334	nuclear mitotic apparatus protein 1
USP33	0.45031	-0.245092	-0.930935	7.96432	40.1007	1.55067e-06	2.51339e-05	7.42715	7.23205	7.10923	7.95962	8.12161	7.86436	8.2092	8.54067	8.54665	8.28244	8.10205	8.17675	ubiquitin specific peptidase 33
DENND3	-0.232393	-0.441875	-0.307043	7.62546	40.04	1.56346e-06	2.53241e-05	7.01301	7.02155	7.31385	8.03982	8.20945	8.04308	7.71743	7.97887	7.89887	7.45166	7.35872	7.45918	DENN/MADD domain containing 3
SLC38A11	0.657319	-0.622102	-0.702334	4.68369	40.0013	1.57167e-06	2.54398e-05	3.75586	4.23032	4.04446	4.65172	4.8079	4.57237	5.16935	5.39386	5.44074	4.79362	4.75643	4.58759	solute carrier family 38	member 11
KLRG2	0.359964	-0.0410265	-0.52048	7.58225	39.9635	1.57976e-06	2.55534e-05	7.27302	7.28969	7.22139	7.46156	7.43511	7.49206	7.86573	7.76573	7.83716	7.76212	7.79467	7.78875	killer cell lectin-like receptor subfamily G	member 2
TLX1NB	-0.118871	-0.456544	0.761697	7.64643	39.9578	1.58098e-06	2.55558e-05	8.0281	7.93585	7.91518	7.88908	7.73294	7.69827	7.63899	7.62014	7.70454	7.25297	7.21493	7.12615	TLX1 neighbor
CXCR7	-0.646538	-0.0642801	0.248473	6.37425	39.9472	1.58326e-06	2.55753e-05	6.37804	6.36024	6.36222	6.7178	6.88756	6.88218	6.19351	6.14839	6.20602	6.13859	6.01556	6.20093	chemokine (C-X-C motif) receptor 7
CUEDC1	0.152561	-0.118268	-0.525886	10.4645	39.9254	1.58794e-06	2.56335e-05	10.0811	9.99913	10.067	10.4701	10.5594	10.5925	10.7428	10.6692	10.6677	10.5686	10.5398	10.6165	CUE domain containing 1
MREG	0.0159146	-0.0935795	-0.716715	8.52246	39.9055	1.59224e-06	2.56857e-05	7.90351	7.97176	7.95107	8.7459	8.82335	8.64024	8.69512	8.81981	8.7423	8.82291	8.49161	8.66197	melanoregulin
EFHD1	0.248121	-0.158319	-0.544609	8.93505	39.8996	1.59353e-06	2.5689e-05	8.5039	8.42648	8.598	8.92515	9.00745	8.9602	9.17936	9.26381	9.194	8.99641	9.09782	9.06798	EF-hand domain family	member D1
TPCN1	-0.184377	-0.00504384	0.675337	7.77793	39.815	1.61197e-06	2.59687e-05	8.13885	8.26184	8.30674	7.72497	7.74913	7.77558	7.45478	7.61825	7.62352	7.53525	7.59635	7.54983	two pore segment channel 1
EPS8L1	0.64972	0.132803	-0.715858	9.18253	39.7927	1.61685e-06	2.60299e-05	8.964	8.79747	8.86193	8.65945	8.80994	8.95402	9.52816	9.3908	9.45361	9.61485	9.47392	9.68221	EPS8-like 1
C3orf70	-0.296202	-0.0791617	-0.450385	8.82476	39.745	1.62741e-06	2.61822e-05	8.3555	8.306	8.45853	9.18274	9.27536	9.13917	8.80207	9.03725	8.86935	8.82384	8.8157	8.83164	chromosome 3 open reading frame 70
MSI2	-0.367249	-0.188016	0.666837	9.76396	39.725	1.63184e-06	2.62219e-05	10.0561	10.0318	10.1469	9.88654	10.0112	10.0023	9.53908	9.69055	9.56871	9.45825	9.37567	9.40037	musashi RNA-binding protein 2
UBE2O	0.200763	-0.405025	-0.358514	9.79024	39.724	1.63207e-06	2.62219e-05	9.2861	9.39576	9.42525	9.82356	9.95332	10.0186	10.0965	10.1582	10.1431	9.68936	9.68711	9.80618	ubiquitin-conjugating enzyme E2O
ARFGAP3	0.361571	0.277345	-0.253392	8.39013	39.6716	1.64379e-06	2.63776e-05	8.43488	8.4205	8.43208	7.99092	8.09422	8.04576	8.40038	8.43568	8.37955	8.7081	8.66017	8.67937	ADP-ribosylation factor GTPase activating protein 3
ADD3	0.0433732	-0.174914	-0.645507	8.47848	39.6708	1.64398e-06	2.63776e-05	7.93813	8.06471	7.75039	8.77629	8.70735	8.60073	8.66047	8.80535	8.74867	8.57604	8.57776	8.53595	adducin 3 (gamma)
C3orf52	0.458417	0.399079	-0.913816	6.80159	39.6381	1.65133e-06	2.64411e-05	6.3984	6.49643	6.39628	6.44535	6.42104	6.59368	6.90932	7.00528	6.92073	7.51791	7.11952	7.39513	chromosome 3 open reading frame 52
KLF11	-0.603492	0.116994	0.492599	9.42662	39.637	1.65158e-06	2.64411e-05	9.76816	9.63297	9.70994	9.67682	9.68177	9.73418	8.99835	9.20009	9.08386	9.27058	9.1536	9.2091	Kruppel-like factor 11
STAT6	-0.42633	-0.101862	0.681455	8.88312	39.6369	1.65159e-06	2.64411e-05	9.30599	9.20866	9.19544	9.04509	9.14638	9.05883	8.55189	8.74794	8.67147	8.53109	8.49715	8.63749	signal transducer and activator of transcription 6	interleukin-4 induced
NIP7	0.559869	-0.156592	-0.526676	10.0954	39.6335	1.65236e-06	2.64411e-05	9.77998	9.74216	9.76412	9.8221	9.99284	9.8415	10.3588	10.5291	10.4482	10.3091	10.2169	10.3403	nuclear import 7 homolog (S. cerevisiae)
HIP1R	0.38207	-0.109397	-0.607494	8.31075	39.6027	1.65935e-06	2.65352e-05	7.86933	7.85444	7.96408	8.17021	8.19749	8.32461	8.64966	8.53116	8.6577	8.5235	8.43325	8.55358	huntingtin interacting protein 1 related
HCK	0.745715	-0.0851593	-1.02392	6.51889	39.5867	1.66298e-06	2.65753e-05	5.81405	5.88817	5.98218	6.24595	6.37021	6.15834	6.83246	7.23166	6.94752	7.11072	6.70524	6.9402	hemopoietic cell kinase
FLJ35282	-0.722804	-0.346722	0.854111	7.53704	39.566	1.66769e-06	2.66037e-05	7.69638	7.89928	7.87502	7.99184	8.21596	7.90913	7.14191	7.4343	7.37231	6.91272	6.87078	7.12484	uncharacterized LOC441389
PITPNM2	0.467465	0.0810583	-0.846001	7.05826	39.5654	1.66784e-06	2.66037e-05	6.63294	6.44876	6.66177	6.78453	6.98865	6.8627	7.29347	7.4638	7.28102	7.52059	7.31342	7.44745	phosphatidylinositol transfer protein	membrane-associated 2
C2CD2L	0.628237	0.0742412	0.220289	8.65893	39.5632	1.66832e-06	2.66037e-05	8.92702	9.10706	9.0209	7.95669	8.08821	8.24178	8.72077	8.78653	8.66409	8.79996	8.68807	8.90609	C2CD2-like
NBPF1	-0.329936	0.0044059	0.860077	8.68467	39.5594	1.66921e-06	2.66037e-05	9.13733	9.24561	9.3654	8.66087	8.90045	8.58338	8.3152	8.38746	8.45223	8.37218	8.34386	8.45207	neuroblastoma breakpoint family	member 1
CLGN	-0.640491	-0.158197	0.862701	6.32007	39.5425	1.67307e-06	2.66475e-05	6.79894	6.65316	6.73151	6.60988	6.74299	6.6387	5.83594	6.20867	6.02548	5.91655	5.95703	5.72193	calmegin
CDC42EP2	0.779976	-0.293077	-0.315133	6.95896	39.5254	1.67699e-06	2.66921e-05	6.69542	6.78621	6.83157	6.4501	6.71289	6.63491	7.35005	7.44305	7.34473	7.09752	7.11033	7.05074	CDC42 effector protein (Rho GTPase binding) 2
PRKCD	0.56646	-0.0186775	-0.0134424	8.24906	39.5101	1.68052e-06	2.67305e-05	8.42671	8.33343	8.35362	7.88346	7.81239	7.81489	8.39709	8.3506	8.46243	8.38275	8.37905	8.39228	protein kinase C	delta
CIRBP	-0.575796	-0.0269384	0.508519	10.8326	39.4976	1.68341e-06	2.67586e-05	11.0949	11.1235	10.9514	11.1054	11.128	11.219	10.5488	10.6241	10.5521	10.6218	10.4989	10.5235	cold inducible RNA binding protein
DDR1	0.22582	-0.179689	-0.504608	10.0312	39.4841	1.68653e-06	2.67818e-05	9.59003	9.70334	9.56472	10.0232	10.11	10.1003	10.2407	10.337	10.3333	10.106	10.1099	10.156	discoidin domain receptor tyrosine kinase 1
LEPREL4	-0.108501	-0.213607	0.75963	8.45065	39.4815	1.68711e-06	2.67818e-05	8.83352	8.90785	8.91796	8.34906	8.47132	8.52639	8.39981	8.26668	8.35477	8.06044	8.12576	8.19425	leprecan-like 4
MICA	0.349992	0.324034	-0.253696	8.19495	39.4313	1.69879e-06	2.69314e-05	8.21295	8.221	8.32861	7.82984	7.88258	7.78915	8.21667	8.19008	8.1448	8.48764	8.50979	8.52623	MHC class I polypeptide-related sequence A
MICA	0.349992	0.324034	-0.253696	8.19495	39.4313	1.69879e-06	2.69314e-05	8.21295	8.221	8.32861	7.82984	7.88258	7.78915	8.21667	8.19008	8.1448	8.48764	8.50979	8.52623	MHC class I polypeptide-related sequence A
CHML	0.404915	0.374523	-0.665208	9.38654	39.4252	1.70021e-06	2.69361e-05	9.18522	9.16358	9.17958	9.02431	9.1605	9.00088	9.34551	9.57252	9.48241	9.89524	9.74208	9.88668	choroideremia-like (Rab escort protein 2)
ADA	-0.169327	-0.298102	0.648993	8.13325	39.4016	1.70572e-06	2.70053e-05	8.38789	8.42114	8.4768	8.19341	8.25168	8.29604	8.02701	8.11711	8.08903	7.78538	7.74996	7.80351	adenosine deaminase
ZNF341	-0.677015	0.0692175	-0.351083	7.56567	39.3712	1.71286e-06	2.70907e-05	7.13798	7.17607	7.18909	8.31157	7.94087	8.12734	7.40003	7.44233	7.50638	7.4785	7.4487	7.62919	zinc finger protein 341
FAM160B1	-0.235498	-0.266283	-0.181929	8.87942	39.369	1.71338e-06	2.70907e-05	8.57262	8.49014	8.5901	9.218	9.24692	9.23907	8.88944	9.07587	9.03218	8.73938	8.69363	8.76563	family with sequence similarity 160	member B1
ARHGEF10	0.69459	0.0241521	-0.214576	8.22591	39.3609	1.7153e-06	2.7103e-05	8.14158	8.23014	8.38037	7.69161	7.73445	7.81353	8.42571	8.49094	8.40671	8.48544	8.39996	8.51042	Rho guanine nucleotide exchange factor (GEF) 10
FOS	0.839055	-0.123551	-1.24876	7.74781	39.3364	1.72109e-06	2.71738e-05	7.20198	6.84354	6.83216	7.37482	7.31632	7.78632	8.2999	8.35262	8.3421	8.20791	7.98127	8.43479	FBJ murine osteosarcoma viral oncogene homolog
LZTFL1	-0.279856	-0.536081	0.565282	6.45668	39.3324	1.72205e-06	2.71738e-05	6.57734	6.60725	6.44332	6.79303	6.70958	6.87725	6.47775	6.53672	6.52583	5.8616	6.06777	6.00269	leucine zipper transcription factor-like 1
CD97	-0.129427	-0.371351	0.94147	6.71698	39.2878	1.73266e-06	2.73031e-05	7.23889	7.0977	7.27855	6.70469	6.71861	6.86977	6.74515	6.70392	6.45572	6.26783	6.2646	6.2583	CD97 molecule
LAMC2	0.00981113	0.96907	-0.760795	6.99441	39.2878	1.73266e-06	2.73031e-05	6.83214	6.91047	6.98979	6.59325	6.72543	6.75946	6.63562	6.80072	6.67123	7.86923	7.43102	7.71453	laminin	gamma 2
PLK5	-0.741195	-0.0991216	1.80671	7.34394	39.2835	1.73368e-06	2.73031e-05	8.08112	8.90536	8.40584	7.34387	7.53393	7.61536	6.98755	6.406	6.87602	6.64515	6.74046	6.5866	polo-like kinase 5
MYCBP2	0.0363851	0.0952945	-1.11505	8.77455	39.2685	1.73726e-06	2.73373e-05	7.72447	8.12883	8.13172	8.99206	9.05833	8.88474	8.86212	9.20727	8.9749	9.08586	9.05796	9.18635	MYC binding protein 2	E3 ubiquitin protein ligase
IRAK1	0.17844	0.323759	-0.725399	8.21704	39.2634	1.73848e-06	2.73373e-05	7.81677	7.97718	7.84449	8.14323	8.06952	8.09529	8.31714	8.22265	8.30357	8.68127	8.5747	8.55868	interleukin-1 receptor-associated kinase 1
TPM1	0.146149	0.351746	-0.911272	7.34791	39.2601	1.73928e-06	2.73373e-05	7.01876	6.81551	6.79631	7.29823	7.31498	7.25751	7.33795	7.60143	7.36979	7.7658	7.76906	7.82954	tropomyosin 1 (alpha)
USP54	0.0555914	0.232339	-0.742098	8.10475	39.2542	1.74068e-06	2.73413e-05	7.68394	7.64277	7.70803	8.15462	8.21125	8.03136	8.10422	8.25289	8.2069	8.43853	8.37395	8.44855	ubiquitin specific peptidase 54
MDGA1	0.856001	-0.277391	-0.535162	6.88748	39.2091	1.75156e-06	2.74761e-05	6.69668	6.49727	6.49029	6.55602	6.33842	6.65946	7.44642	7.3062	7.36928	7.19318	7.02885	7.0677	MAM domain containing glycosylphosphatidylinositol anchor 1
SECTM1	0.24209	0.570096	-0.306576	10.1182	39.2005	1.75362e-06	2.74903e-05	10.2465	10.1899	10.2651	9.61536	9.80705	9.7623	9.94112	9.96655	10.0033	10.535	10.416	10.6702	secreted and transmembrane 1
MTRF1L	0.503449	0.245517	-0.762899	7.17238	39.1329	1.77009e-06	2.77302e-05	6.73901	6.94554	6.86193	6.82733	6.88607	6.87488	7.1869	7.50268	7.40906	7.62152	7.57911	7.63455	mitochondrial translational release factor 1-like
ELMO2	0.275307	-0.42333	-0.234922	9.84945	39.092	1.78014e-06	2.78694e-05	9.58258	9.53458	9.47412	9.86993	9.91466	9.95551	10.1526	10.2436	10.1698	9.78485	9.77434	9.73685	engulfment and cell motility 2
TSPAN18	0.863851	0.0300215	-1.17577	6.20156	39.0796	1.7832e-06	2.78851e-05	5.3133	5.79374	5.54508	5.72799	5.82078	5.94905	6.55403	6.74185	6.79349	6.98056	6.53286	6.66601	tetraspanin 18
NBPF10	-0.295865	0.166217	-0.976677	10.7117	39.0784	1.78348e-06	2.78851e-05	9.86613	9.98642	10.1126	11.2506	11.1274	10.9062	10.7026	10.8271	10.8669	10.759	11.0244	11.1117	neuroblastoma breakpoint family	member 10
KIAA0930	0.472318	-0.301645	-0.574587	8.94183	39.0706	1.78541e-06	2.7897e-05	8.36665	8.50215	8.56565	8.79397	8.82171	9.03051	9.2954	9.38857	9.37918	9.06451	8.97899	9.11471	KIAA0930
ZNF100	0.155139	0.30367	-0.809991	9.25365	39.0647	1.78688e-06	2.79018e-05	8.90674	8.75998	8.84359	9.17576	9.24003	9.14807	9.42456	9.24525	9.35947	9.65117	9.74052	9.5486	zinc finger protein 100
HERC5	-0.256844	-0.133692	-0.790097	6.57246	39.0538	1.78957e-06	2.79255e-05	5.819	5.83917	5.88831	7.03148	7.12131	6.93558	6.56489	6.85297	6.89998	6.81285	6.38842	6.7155	HECT and RLD domain containing E3 ubiquitin protein ligase 5
TBC1D10A	0.551092	0.10518	-0.622263	8.45004	39.0486	1.79087e-06	2.79275e-05	8.04814	8.23097	8.24201	8.03866	8.18454	8.1959	8.78068	8.65088	8.64081	8.80422	8.76128	8.82242	TBC1 domain family	member 10A
HIST1H2BD	0.144266	0.138651	0.832223	8.56513	39.035	1.79423e-06	2.79616e-05	9.55469	9.2431	9.08627	8.18896	8.31377	8.03591	8.32466	8.38534	8.26144	8.56414	8.42886	8.39439	histone cluster 1	H2bd
ACTB	0.242606	0.0409329	-0.890666	9.55058	39.0224	1.79737e-06	2.79923e-05	8.84603	8.84552	9.19955	9.58075	9.52361	9.60812	9.78273	9.84529	9.81228	9.76661	9.88034	9.91615	actin	beta
PAPD7	-0.4019	-0.0217564	-0.31013	9.62297	38.9933	1.80464e-06	2.80872e-05	9.27453	9.19195	9.37059	9.99633	10.0637	9.97843	9.54245	9.64909	9.64118	9.62176	9.55803	9.58766	PAP associated domain containing 7
TIPARP	-0.216463	-0.363333	-0.167253	11.0128	38.9799	1.808e-06	2.81212e-05	10.6388	10.6747	10.6412	11.3893	11.2888	11.5177	11.1933	11.1778	11.1753	10.7682	10.7421	10.9461	TCDD-inducible poly(ADP-ribose) polymerase
LOC100288798	-0.499302	-0.410849	0.808361	5.91517	38.9665	1.81135e-06	2.8155e-05	6.07955	6.22936	6.26468	6.31984	6.40907	6.15004	5.70587	5.89365	5.78153	5.33702	5.2834	5.52807	uncharacterized LOC100288798
TOM1L2	0.327265	0.477786	-0.62933	8.83373	38.959	1.81324e-06	2.81559e-05	8.63144	8.69831	8.71759	8.51895	8.57129	8.42994	8.78615	8.86007	8.85575	9.29251	9.18419	9.45863	target of myb1-like 2 (chicken)
MICB	0.373967	0.201108	0.292822	9.02753	38.9523	1.81495e-06	2.81559e-05	9.50493	9.29969	9.51898	8.45931	8.53854	8.72204	8.97035	8.91313	8.95832	9.1414	9.14994	9.15378	MHC class I polypeptide-related sequence B
MICB	0.373967	0.201108	0.292822	9.02753	38.9523	1.81495e-06	2.81559e-05	9.50493	9.29969	9.51898	8.45931	8.53854	8.72204	8.97035	8.91313	8.95832	9.1414	9.14994	9.15378	MHC class I polypeptide-related sequence B
DSC2	-0.0013615	0.749765	-0.674448	8.84219	38.9372	1.81875e-06	2.81951e-05	8.64693	8.70302	8.78274	8.58295	8.7407	8.58718	8.59063	8.69646	8.61966	9.402	9.24266	9.51137	desmocollin 2
TUSC1	-0.188042	-0.415356	-0.122682	7.60636	38.9329	1.81984e-06	2.81951e-05	7.3315	7.29088	7.15661	8.02402	7.97931	7.95391	7.76012	7.93431	7.69868	7.35533	7.35406	7.43765	tumor suppressor candidate 1
DUSP3	0.656655	0.179551	-0.51951	8.1689	38.8849	1.83201e-06	2.83643e-05	7.93583	8.07296	8.09084	7.57989	7.83237	7.73728	8.36742	8.39401	8.35808	8.57442	8.43123	8.6525	dual specificity phosphatase 3
FAM105B	0.411053	-0.0383229	-0.761623	8.12109	38.8805	1.83313e-06	2.83643e-05	7.66648	7.66781	7.56613	8.09658	8.14829	7.82222	8.36882	8.46816	8.46327	8.41378	8.39723	8.37428	family with sequence similarity 105	member B
CDR2	0.528976	0.237372	-0.610274	8.67136	38.8505	1.8408e-06	2.84628e-05	8.44184	8.4556	8.4963	8.20453	8.39881	8.32218	8.6934	8.93748	8.88157	9.0429	9.05032	9.13134	cerebellar degeneration-related protein 2	62kDa
GPD2	0.313042	0.405285	-0.554008	9.58621	38.8446	1.84233e-06	2.84628e-05	9.38517	9.49248	9.47718	9.24261	9.40717	9.21209	9.55774	9.62307	9.62019	10.0086	9.97532	10.0329	glycerol-3-phosphate dehydrogenase 2 (mitochondrial)
TLCD1	0.0267289	0.551022	0.0836314	9.21514	38.8372	1.84421e-06	2.84628e-05	9.52984	9.52752	9.62282	8.88551	8.99919	8.81134	8.85337	9.01571	8.90714	9.56528	9.50614	9.35787	TLC domain containing 1
DDX24	-0.153112	-0.273128	-0.168314	10.9578	38.837	1.84427e-06	2.84628e-05	10.6657	10.6853	10.619	11.2586	11.2846	11.2105	11.0546	11.1094	11.1304	10.8019	10.8731	10.8	DEAD (Asp-Glu-Ala-Asp) box polypeptide 24
LBP	-0.248063	-0.585452	0.767509	7.90953	38.8275	1.84671e-06	2.84821e-05	8.02792	8.24316	8.12019	8.22339	8.29801	8.06788	7.87556	8.0548	7.91474	7.44568	7.32441	7.31865	lipopolysaccharide binding protein
CBS	0.543616	-0.326452	-0.255464	6.78597	38.8181	1.84913e-06	2.85009e-05	6.58066	6.57739	6.54309	6.65726	6.59321	6.56558	7.15655	7.17602	7.11432	6.87598	6.79756	6.79399	cystathionine-beta-synthase
ABHD14B	-0.373883	-0.318745	0.778102	6.62018	38.8022	1.85323e-06	2.85457e-05	6.85392	7.06286	6.93597	6.77865	6.82343	6.99425	6.45252	6.48554	6.53662	6.0786	6.22623	6.21362	abhydrolase domain containing 14B
BRD8	-0.762163	0.117084	0.505112	7.07573	38.7947	1.85517e-06	2.85572e-05	7.38424	7.34726	7.23619	7.52868	7.52169	7.33722	6.58075	6.66785	6.8525	6.8341	6.82601	6.79224	bromodomain containing 8
BAK1	0.69368	-0.149486	-0.444402	8.20011	38.7871	1.85712e-06	2.85594e-05	7.93989	7.96118	7.99537	7.84775	7.8888	7.86052	8.50617	8.68691	8.48503	8.45791	8.28531	8.48643	BCL2-antagonist/killer 1
LENG8	-0.525948	-0.140543	0.625861	10.7348	38.7827	1.85827e-06	2.85594e-05	10.9707	11.0697	10.9669	11.0555	11.0199	11.0537	10.5162	10.3701	10.6651	10.3608	10.3802	10.3887	leukocyte receptor cluster (LRC) member 8
CCND1	0.601345	0.0314496	-0.187594	11.7799	38.7781	1.85946e-06	2.85594e-05	11.7699	11.8354	11.8107	11.2928	11.3901	11.3974	11.9986	12.0024	11.8834	11.9681	11.9532	12.0575	cyclin D1
TACC2	0.107319	-0.439189	-0.250925	7.21258	38.7757	1.8601e-06	2.85594e-05	6.73387	6.78049	6.9805	7.4147	7.43983	7.38872	7.51946	7.51673	7.52902	7.11086	7.09038	7.04639	transforming	acidic coiled-coil containing protein 2
KLHDC9	-0.362105	-0.365481	0.714183	8.57758	38.731	1.87171e-06	2.87118e-05	8.76312	8.83517	8.92157	8.91571	8.86676	8.7776	8.57102	8.45546	8.44728	8.19167	8.18648	7.99916	kelch domain containing 9
ZSWIM5	-0.362463	-0.145597	0.757031	8.05644	38.7283	1.87243e-06	2.87118e-05	8.35929	8.51417	8.50895	8.12178	8.2709	8.24281	7.79106	7.97024	7.78681	7.76278	7.66054	7.688	zinc finger	SWIM-type containing 5
CPEB3	-0.15733	0.359911	0.682961	5.97032	38.7169	1.87541e-06	2.87391e-05	6.41739	6.76988	6.68224	5.79612	5.82959	5.58717	5.50711	5.62114	5.61264	5.7962	5.99032	6.0341	cytoplasmic polyadenylation element binding protein 3
LOC729013	-0.44512	-0.387661	0.787718	7.85132	38.7102	1.87716e-06	2.87474e-05	8.14549	8.13182	8.13367	8.19907	8.24281	8.10429	7.67712	7.72957	7.80413	7.508	7.39431	7.14552	uncharacterized LOC729013
PFKFB4	0.63754	-0.172971	-0.613889	7.04617	38.693	1.88167e-06	2.87979e-05	6.60588	6.83951	6.53058	6.76013	6.7636	6.9002	7.4921	7.44151	7.40293	7.22402	7.25849	7.33512	6-phosphofructo-2-kinase/fructose-2	6-biphosphatase 4
GUCY1B3	0.691471	0.305803	-0.44744	6.91511	38.6784	1.88552e-06	2.88385e-05	6.98385	6.89564	6.83642	6.15481	6.46283	6.44876	7.09126	7.03512	7.01443	7.48837	7.23291	7.33694	guanylate cyclase 1	soluble	beta 3
C9orf116	-0.353941	-0.0436729	0.714627	7.96501	38.6586	1.89075e-06	2.88999e-05	8.31288	8.45456	8.40453	8.058	7.98319	8.17975	7.81815	7.65366	7.6873	7.61939	7.71312	7.69559	chromosome 9 open reading frame 116
FAM110A	0.538718	0.0855454	-0.19703	8.43305	38.6152	1.90225e-06	2.90571e-05	8.53768	8.41121	8.43929	8.03273	8.0385	8.03526	8.59567	8.54978	8.57719	8.62877	8.72884	8.62167	family with sequence similarity 110	member A
MBTPS1	-0.0912666	-0.621594	0.482074	10.7509	38.5794	1.91181e-06	2.91845e-05	10.7547	10.7965	10.7852	10.9196	11.0756	11.0336	10.8231	11.002	10.9299	10.3757	10.2588	10.2558	membrane-bound transcription factor peptidase	site 1
SERPINA3	-0.61222	-0.0626789	0.383922	6.72297	38.562	1.91649e-06	2.9232e-05	6.95458	6.76253	6.76245	7.10789	7.17159	7.07301	6.56369	6.47462	6.47752	6.46781	6.45086	6.40914	serpin peptidase inhibitor	clade A (alpha-1 antiproteinase	antitrypsin)	member 3
PDPK1	0.131329	-0.398108	-0.482452	8.16018	38.5587	1.91737e-06	2.9232e-05	7.57271	7.64858	7.67507	8.4311	8.4641	8.24885	8.38716	8.65203	8.49884	8.00901	8.13312	8.20158	3-phosphoinositide dependent protein kinase-1
RASL10B	0.530348	-0.401773	-0.69673	7.6527	38.5527	1.91898e-06	2.92378e-05	7.05726	6.96282	7.16548	7.5696	7.53572	7.7847	7.99009	8.37908	8.1119	7.76289	7.78786	7.72499	RAS-like	family 10	member B
KRT4	0.41673	0.242096	-0.801619	6.66483	38.5448	1.9211e-06	2.92514e-05	6.29109	6.16321	6.41223	6.35777	6.53558	6.40156	6.86605	6.89888	6.78017	6.98243	7.15532	7.13364	keratin 4
ARHGEF28	-0.626781	0.0211184	-0.34611	8.04562	38.5093	1.93069e-06	2.93788e-05	7.63022	7.64386	7.64561	8.53522	8.73234	8.50744	7.81615	8.12963	7.94889	7.98185	7.90677	8.06941	Rho guanine nucleotide exchange factor (GEF) 28
WFS1	0.265154	-0.726171	0.477419	10.2503	38.4998	1.93326e-06	2.93867e-05	10.4148	10.2322	10.2876	10.2893	10.2562	10.3399	10.6193	10.5211	10.5404	9.77772	9.86415	9.8605	Wolfram syndrome 1 (wolframin)
SLC36A1	0.208614	-0.25095	-0.562287	8.13877	38.4983	1.93367e-06	2.93867e-05	7.5488	7.75018	7.63221	8.21076	8.21804	8.31626	8.3396	8.45702	8.57428	8.24633	8.16044	8.21128	solute carrier family 36 (proton/amino acid symporter)	member 1
ZNF574	-0.160667	-0.168946	-0.344297	9.98066	38.4781	1.93916e-06	2.94513e-05	9.54658	9.59882	9.64799	10.1897	10.2637	10.3617	10.1351	10.0978	10.1002	9.90745	9.94009	9.97875	zinc finger protein 574
ROR1	0.266002	0.125721	-1.06808	5.72257	38.4667	1.94228e-06	2.94799e-05	5.09585	4.93414	5.12261	5.86763	5.64658	5.66746	6.24634	5.92967	5.80367	6.16728	6.08443	6.10513	receptor tyrosine kinase-like orphan receptor 1
LRRC8A	0.493638	-0.0712172	-0.507638	7.04685	38.4236	1.95406e-06	2.96398e-05	6.74069	6.7123	6.80879	6.79453	6.89899	6.82391	7.29506	7.41235	7.29093	7.20545	7.30958	7.26966	leucine rich repeat containing 8 family	member A
NEDD4	0.442748	0.337643	-0.740941	8.65275	38.4094	1.95796e-06	2.96767e-05	8.34048	8.43007	8.35911	8.33787	8.47355	8.19989	8.71135	8.8872	8.74101	9.18219	9.02525	9.14504	neural precursor cell expressed	developmentally down-regulated 4	E3 ubiquitin protein ligase
C14orf93	-0.552234	-0.379905	0.914301	6.46343	38.3981	1.96108e-06	2.96767e-05	6.86362	6.76988	6.82993	6.71197	7.02283	6.78213	6.21924	6.33152	6.30948	5.96975	6.05654	5.69423	chromosome 14 open reading frame 93
RSU1	0.364037	0.397467	-0.466812	9.9552	38.3945	1.96207e-06	2.96767e-05	9.9108	9.94556	9.82814	9.6052	9.63661	9.55861	9.93834	9.9467	10.0075	10.375	10.2448	10.4651	Ras suppressor protein 1
MIPEP	-0.365592	-0.150006	0.785558	7.71672	38.3932	1.96243e-06	2.96767e-05	8.17957	8.14876	8.09013	7.86443	7.93662	7.80752	7.3973	7.68767	7.42683	7.35568	7.36831	7.3378	mitochondrial intermediate peptidase
MAP2	-0.2014	1.16926	-1.02253	6.74877	38.3922	1.9627e-06	2.96767e-05	6.56389	6.46643	6.51813	6.39467	6.60971	6.70811	6.44789	6.32007	6.34034	7.52375	7.27534	7.81698	microtubule-associated protein 2
NUDT7	-0.690627	-0.334412	1.05827	8.46926	38.3643	1.97043e-06	2.97747e-05	8.90776	8.91954	8.942	8.91644	8.98015	8.77301	7.8757	8.46531	8.2567	7.84573	7.88394	7.86481	nudix (nucleoside diphosphate linked moiety X)-type motif 7
CS	0.269585	0.312249	-0.654475	9.62171	38.3597	1.9717e-06	2.97751e-05	9.37936	9.29947	9.38428	9.48605	9.458	9.33698	9.68198	9.69335	9.71445	9.99578	10.0879	9.94285	citrate synthase
RNF150	0.074779	-0.106228	-0.868737	5.81872	38.3488	1.97475e-06	2.98022e-05	5.14727	5.10271	5.14828	6.16401	5.96828	5.96653	5.88448	6.18636	6.25231	5.98224	5.87097	6.15126	ring finger protein 150
FAM63B	-0.257753	-0.360266	-0.38159	7.1002	38.3309	1.97973e-06	2.984e-05	6.49952	6.5768	6.632	7.54192	7.67595	7.48927	7.10064	7.53078	7.30246	6.994	6.90935	6.94974	family with sequence similarity 63	member B
BCL2L13	-0.161838	-0.31017	-0.53847	9.3169	38.3308	1.97975e-06	2.984e-05	8.78843	8.74904	8.61504	9.64113	9.86127	9.68155	9.3635	9.66718	9.66775	9.37226	9.25173	9.14394	BCL2-like 13 (apoptosis facilitator)
ANO9	-0.173204	-0.355094	0.665665	7.52938	38.3125	1.98485e-06	2.9898e-05	7.7666	7.85324	7.80349	7.71086	7.68559	7.61478	7.49841	7.55395	7.43925	7.13449	7.08293	7.20891	anoctamin 9
RNF223	0.603469	0.0303521	0.282652	8.43085	38.2765	1.99496e-06	3.00313e-05	8.87508	8.77251	8.77905	7.71681	7.90384	8.05657	8.58234	8.48196	8.42333	8.45976	8.53278	8.58615	ring finger protein 223
ZNF703	0.16149	-0.510535	-0.149197	11.1173	38.2033	2.01567e-06	3.03221e-05	10.7528	10.7873	10.8316	11.2459	11.2758	11.3447	11.4206	11.494	11.4362	10.865	11.059	10.8952	zinc finger protein 703
KIF26B	0.541984	-0.196288	-0.524331	5.8154	38.1993	2.01681e-06	3.03221e-05	5.54436	5.43851	5.39564	5.63476	5.54268	5.73697	6.19838	6.19	6.15198	6.0576	6.00143	5.89247	kinesin family member 26B
PLCD3	-0.202779	-0.409714	0.881358	9.45645	38.1604	2.02793e-06	3.04618e-05	9.82529	9.8449	9.91556	9.51735	9.56861	9.69319	9.49055	9.37837	9.3019	9.03076	8.82678	9.08414	phospholipase C	delta 3
PDLIM3	-0.370427	-0.146028	0.895343	5.55503	38.1579	2.02866e-06	3.04618e-05	6.02206	5.95815	6.20253	5.54302	5.68116	5.8219	5.28823	5.33538	5.31118	5.14942	5.28547	5.06181	PDZ and LIM domain 3
TMC4	-0.293404	-0.288382	0.652443	8.87624	38.1267	2.03765e-06	3.05659e-05	9.12186	9.13027	9.19195	8.98359	9.17522	9.07331	8.73812	8.77039	8.8434	8.47327	8.53785	8.47564	transmembrane channel-like 4
RAB3B	0.7126	-0.161663	-0.980764	7.72357	38.1249	2.03815e-06	3.05659e-05	6.95736	7.14765	7.15093	7.3501	7.72717	7.46814	8.02723	8.38761	8.26837	8.02548	7.95267	8.22008	RAB3B	member RAS oncogene family
LPCAT3	0.126387	-0.0376267	-0.553285	12.6698	38.0553	2.05834e-06	3.08493e-05	12.2214	12.2639	12.3175	12.6779	12.7754	12.7431	12.8294	12.8444	12.9018	12.8336	12.8562	12.7729	lysophosphatidylcholine acyltransferase 3
ARID5B	-0.473177	0.563703	0.468172	7.13899	38.0344	2.06447e-06	3.09217e-05	7.61353	7.66338	7.68413	7.12312	7.14938	7.01244	6.46164	6.60987	6.7939	7.35677	7.06583	7.13392	AT rich interactive domain 5B (MRF1-like)
REL	-0.589195	-0.151042	0.332923	9.14563	38.0262	2.06686e-06	3.09336e-05	9.12367	9.16935	9.22448	9.62331	9.66865	9.44747	8.93363	9.05582	8.98241	8.80116	8.86996	8.8476	v-rel reticuloendotheliosis viral oncogene homolog (avian)
CILP2	0.563105	0.227583	-0.985379	8.72078	38.0228	2.06786e-06	3.09336e-05	8.12716	8.18413	8.39767	8.39845	8.31106	8.58352	9.07194	9.07015	8.84026	9.13246	9.16093	9.3717	cartilage intermediate layer protein 2
BCL6	-0.421137	-0.0835181	-0.16722	10.3632	38.0116	2.07113e-06	3.09632e-05	10.0625	10.1237	10.0861	10.6993	10.8223	10.7663	10.3119	10.3453	10.3672	10.2535	10.3374	10.183	B-cell CLL/lymphoma 6
FAM108C1	0.635443	0.0935014	-0.141472	9.2568	37.978	2.08105e-06	3.1092e-05	9.34334	9.39796	9.32763	8.63637	8.75393	8.91621	9.34967	9.43455	9.42862	9.48313	9.47242	9.53779	family with sequence similarity 108	member C1
CRIM1	-0.539192	-0.015803	0.567827	9.71591	37.9621	2.08577e-06	3.11431e-05	9.97196	9.98221	10.0431	9.97667	10.0416	9.94043	9.34065	9.55686	9.44366	9.50303	9.43503	9.35571	cysteine rich transmembrane BMP regulator 1 (chordin-like)
LOC100506469	-0.49636	-0.333476	0.789694	7.96946	37.9497	2.08943e-06	3.11773e-05	8.16358	8.25013	8.399	8.12732	8.44625	8.35956	7.79558	7.78093	7.86755	7.41322	7.52611	7.5043	uncharacterized LOC100506469
PAK1IP1	0.644124	0.310808	-0.531391	9.1019	37.9455	2.09067e-06	3.11773e-05	9.17226	8.93341	8.95371	8.51307	8.75153	8.52416	9.17541	9.24743	9.29828	9.60469	9.61191	9.43695	PAK1 interacting protein 1
PICK1	0.594318	-0.121596	-0.520236	8.51882	37.9248	2.09684e-06	3.12497e-05	8.24934	8.11748	8.28245	8.32372	8.22204	8.24605	8.78753	8.84684	8.94039	8.81395	8.74706	8.64897	protein interacting with PRKCA 1
NICN1	-0.329505	-0.346196	0.698652	8.80656	37.8741	2.11204e-06	3.14566e-05	9.06299	9.09509	9.06714	9.03477	9.17644	8.94516	8.60583	8.7748	8.78722	8.37827	8.37935	8.37164	nicolin 1
FASTKD1	0.397467	0.450748	-0.208593	7.00519	37.8302	2.12529e-06	3.16342e-05	7.23882	7.0904	7.19123	6.57092	6.59428	6.4364	6.76703	7.02079	7.00616	7.43571	7.37674	7.33377	FAST kinase domains 1
SERTAD1	0.754382	0.000296573	-0.556983	8.60132	37.821	2.12807e-06	3.16559e-05	8.52973	8.23058	8.35667	8.2141	8.19675	8.11304	8.84717	9.02432	8.91555	8.98507	8.81018	8.99267	SERTA domain containing 1
ZNF319	0.161494	-0.154089	-0.73427	7.90625	37.7811	2.14023e-06	3.18169e-05	7.1495	7.29877	7.50836	8.0225	8.01566	8.09907	8.13116	8.31661	8.17394	8.12253	8.04727	7.98964	zinc finger protein 319
SAMD8	0.536529	-0.0452568	-0.865236	7.94971	37.7426	2.15201e-06	3.19722e-05	7.38925	7.37101	7.47659	7.67502	7.91953	7.76419	8.13752	8.49905	8.33176	8.34161	8.15663	8.33432	sterile alpha motif domain containing 8
SLC25A27	-0.57979	-0.347567	1.17903	5.91908	37.7379	2.15347e-06	3.19739e-05	6.30326	6.45562	6.69496	6.17693	6.39092	6.13099	5.43358	5.69079	5.8351	5.20041	5.40918	5.30718	solute carrier family 25	member 27
INO80B	-0.627281	0.0045278	0.594185	8.14291	37.7216	2.15846e-06	3.20282e-05	8.3941	8.46629	8.44159	8.38134	8.47012	8.53623	7.8679	7.86147	7.77648	7.98515	7.84689	7.68739	INO80 complex subunit B
CTSO	-0.716278	-0.227484	0.961016	7.75637	37.7092	2.1623e-06	3.20652e-05	8.28707	8.14117	8.12471	8.10315	8.35759	8.04044	7.31484	7.60498	7.43254	7.34593	7.30394	7.02003	cathepsin O
FAM13A	-0.420333	0.80354	-0.168972	6.4476	37.6804	2.17124e-06	3.21652e-05	6.64683	6.60421	6.60163	6.34521	6.56367	6.30108	5.95396	5.9159	6.0791	6.84308	6.77461	6.74188	family with sequence similarity 13	member A
CALHM2	0.284042	0.264537	0.25244	7.95927	37.6788	2.17174e-06	3.21652e-05	8.46274	8.32573	8.26717	7.58681	7.45213	7.61364	7.87597	7.83573	7.79302	8.01776	8.21241	8.06815	calcium homeostasis modulator 2
VIMP	0.206907	0.0355159	-0.772707	6.9921	37.6735	2.17337e-06	3.21693e-05	6.53049	6.3724	6.54327	6.94897	6.99477	7.09328	7.10464	7.22448	7.32863	7.30741	7.1624	7.29448	VCP-interacting membrane protein
RASGEF1B	-0.751283	0.146735	-0.651364	6.70861	37.6515	2.18023e-06	3.22347e-05	6.12569	6.04203	6.14919	7.39518	7.59702	7.09244	6.54911	6.74391	6.53777	6.86807	6.59985	6.80308	RasGEF domain family	member 1B
ZNF184	-0.378718	-0.128717	-0.341832	9.37085	37.6507	2.18048e-06	3.22347e-05	8.95407	8.94388	8.96837	9.71823	9.94485	9.75103	9.35654	9.49363	9.4278	9.33939	9.37848	9.17395	zinc finger protein 184
BAG3	0.206492	-0.255851	-0.4492	10.2131	37.6437	2.18266e-06	3.22469e-05	9.75218	9.76032	9.88723	10.2422	10.3273	10.3259	10.469	10.5587	10.4872	10.3124	10.1779	10.257	BCL2-associated athanogene 3
LINC00052	-0.460105	-0.174696	1.18196	7.8222	37.6318	2.18639e-06	3.22821e-05	8.40671	8.44938	8.66279	7.91597	8.20578	7.75565	7.34113	7.60054	7.5554	7.47204	7.26551	7.23544	long intergenic non-protein coding RNA 52
ATP9A	0.313604	-0.106685	-0.69173	9.63285	37.6171	2.19098e-06	3.2321e-05	8.99942	9.22847	9.18944	9.63318	9.56521	9.67336	9.96032	10.0327	9.81957	9.79656	9.80188	9.89407	ATPase	class II	type 9A
SLC25A33	0.206441	-0.0535494	-0.66225	7.78362	37.6147	2.19174e-06	3.2321e-05	7.29518	7.25423	7.38588	7.86859	7.85005	7.74473	7.96413	8.05144	8.06713	8.08783	7.96186	7.87236	solute carrier family 25 (pyrimidine nucleotide carrier)	member 33
STS	-0.491309	-0.259516	1.0012	8.77985	37.6044	2.19499e-06	3.2349e-05	9.32144	9.24637	9.26668	8.92419	9.18727	8.9719	8.30329	8.63143	8.67471	8.39054	8.22212	8.21822	steroid sulfatase (microsomal)	isozyme S
SLC5A12	-0.397582	-0.436384	0.752681	8.08925	37.5834	2.2016e-06	3.24074e-05	8.38214	8.23468	8.3917	8.45097	8.46524	8.33616	7.86243	8.13117	8.06603	7.68985	7.55157	7.50906	solute carrier family 5 (sodium/glucose cotransporter)	member 12
PIK3R2	0.218767	-0.412145	-0.28187	8.27741	37.5832	2.20167e-06	3.24074e-05	7.96782	7.86627	7.90979	8.44219	8.33532	8.39211	8.51466	8.66079	8.65048	8.20484	8.23931	8.14534	phosphoinositide-3-kinase	regulatory subunit 2 (beta)
RRAS2	0.360534	0.226004	-0.888796	6.63931	37.5766	2.20376e-06	3.24183e-05	6.30735	6.12326	6.09694	6.55266	6.46885	6.41281	6.69743	7.02238	6.79612	7.0774	7.03543	7.08111	related RAS viral (r-ras) oncogene homolog 2
ATP6V0D1	0.34893	0.230377	-0.562944	11.5755	37.4998	2.22818e-06	3.27398e-05	11.3784	11.4209	11.2678	11.3121	11.3324	11.3735	11.7371	11.6642	11.6635	11.9492	11.8794	11.9274	ATPase	H+ transporting	lysosomal 38kDa	V0 subunit d1
KIAA1919	0.607538	0.0206371	-0.614699	7.16265	37.4992	2.22836e-06	3.27398e-05	6.82711	6.84447	6.91991	6.82909	6.95656	6.76541	7.31705	7.59753	7.4591	7.4686	7.45262	7.51437	KIAA1919
SEC24A	0.572189	0.130815	-0.445778	9.57103	37.4903	2.23122e-06	3.27486e-05	9.41314	9.43158	9.49072	9.24399	9.11191	9.20786	9.68332	9.79507	9.80194	9.98457	9.78415	9.90405	SEC24 family	member A (S. cerevisiae)
TOR1AIP2	0.0510263	-0.150017	-0.485817	10.1869	37.4888	2.23171e-06	3.27486e-05	9.78215	9.75515	9.7436	10.3608	10.3639	10.3106	10.2984	10.494	10.3961	10.2487	10.1937	10.296	torsin A interacting protein 2
AMIGO1	0.655892	-0.348866	-0.143145	6.86371	37.4601	2.24092e-06	3.2861e-05	6.70421	6.7814	6.75206	6.52522	6.61932	6.60149	7.18651	7.25342	7.27379	6.81917	6.90228	6.94566	adhesion molecule with Ig-like domain 1
GCA	-0.565762	0.0921716	0.8336	7.87283	37.4523	2.24343e-06	3.2861e-05	8.50575	8.40678	8.2955	8.00473	8.253	7.87028	7.48229	7.51499	7.43343	7.63025	7.63374	7.44323	grancalcin	EF-hand calcium binding protein
SNED1	0.463783	-0.568702	-0.570557	7.5664	37.4521	2.2435e-06	3.2861e-05	6.74769	7.10521	7.05735	7.74595	7.43431	7.75641	8.10422	8.04031	8.18349	7.49714	7.58323	7.54154	sushi	nidogen and EGF-like domains 1
SCRN1	-0.10716	-0.47611	0.0215349	11.3785	37.4112	2.25675e-06	3.30349e-05	11.1619	11.1161	11.1115	11.603	11.6641	11.8076	11.5168	11.6521	11.5843	11.1335	11.0877	11.1037	secernin 1
NOS1AP	-0.393714	-0.243381	0.809954	7.92603	37.4029	2.25945e-06	3.30542e-05	8.15992	8.3325	8.44771	8.0751	8.2028	8.14365	7.68233	7.8346	7.72347	7.55585	7.40846	7.54595	nitric oxide synthase 1 (neuronal) adaptor protein
KPNA3	0.0271076	-0.033908	-0.523939	10.8637	37.34	2.28001e-06	3.33344e-05	10.4747	10.465	10.4419	11.031	11.0055	10.9374	10.9513	11.065	11.039	10.9487	11.0259	10.9789	karyopherin alpha 3 (importin alpha 4)
EFHC1	-0.356032	-0.327241	0.740396	7.88962	37.328	2.28396e-06	3.33719e-05	8.19288	8.22871	8.15526	8.02975	8.26555	8.11019	7.77614	7.87792	7.68333	7.5243	7.44481	7.38656	EF-hand domain (C-terminal) containing 1
SCARA3	-0.323527	0.535535	0.478123	8.54122	37.2877	2.29729e-06	3.35461e-05	9.08108	9.03994	9.13909	8.16252	8.43894	8.58825	8.09821	8.15143	7.9695	8.57247	8.59181	8.66145	scavenger receptor class A	member 3
FOXP1	-0.453943	-0.260319	0.654348	8.33739	37.2818	2.29926e-06	3.35542e-05	8.55821	8.62056	8.57474	8.57832	8.70467	8.65026	8.17573	8.15925	8.23644	8.06241	7.95415	7.7739	forkhead box P1
LDB1	-0.234961	-0.0562741	0.590919	10.9515	37.2218	2.31926e-06	3.38255e-05	11.2637	11.3062	11.3535	11.0348	11.0466	10.943	10.7312	10.7928	10.7954	10.6889	10.7555	10.7063	LIM domain binding 1
CERS4	-0.143107	-0.101535	0.625325	6.71293	37.203	2.3256e-06	3.38973e-05	7.07724	7.09525	7.11365	6.72203	6.64581	6.77625	6.61325	6.52458	6.57695	6.44179	6.52757	6.44082	ceramide synthase 4
AMZ2P1	-0.868926	0.0946562	0.529663	6.76628	37.1924	2.32916e-06	3.39284e-05	7.0256	6.92191	7.03335	7.28634	7.26649	7.16185	6.25127	6.30952	6.54711	6.28493	6.57145	6.5355	archaelysin family metallopeptidase 2 pseudogene 1
PLEKHF2	-0.0970402	-0.163062	-0.518927	11.0244	37.187	2.33098e-06	3.39342e-05	10.5673	10.505	10.5158	11.2505	11.3775	11.2973	11.0727	11.2807	11.2807	11.1717	10.9844	10.9889	pleckstrin homology domain containing	family F (with FYVE domain) member 2
TRIM52	-0.781097	-0.0508599	0.0547298	7.39604	37.1685	2.33723e-06	3.40045e-05	7.04658	7.37528	7.22729	7.89518	8.12549	7.96016	7.13604	7.25962	7.24187	7.09432	7.16505	7.22559	tripartite motif containing 52
GPRC5B	-0.412644	-0.308387	0.752666	7.00288	37.1058	2.35856e-06	3.42939e-05	7.25129	7.36087	7.31791	7.27316	7.2571	7.3049	6.78293	7.06086	6.75344	6.60316	6.57297	6.49594	G protein-coupled receptor	family C	group 5	member B
POF1B	-0.527825	0.36782	0.570886	6.1184	37.0956	2.36205e-06	3.43141e-05	6.54193	6.59701	6.6566	6.13511	6.28553	6.14226	5.66254	5.72986	5.58702	6.22287	5.97515	5.88487	premature ovarian failure	1B
RNF8	0.483359	0.0509218	-0.861926	5.84772	37.0919	2.36334e-06	3.43141e-05	5.3139	5.44023	5.2886	5.74251	5.73888	5.54428	6.03052	6.36568	6.07955	6.26056	6.15711	6.21085	ring finger protein 8	E3 ubiquitin protein ligase
LRRC16B	0.112412	-0.649692	-0.0819802	6.51003	37.0892	2.36426e-06	3.43141e-05	6.04497	6.24929	6.16113	6.73489	6.7012	6.87708	6.93823	6.77481	6.93737	6.27768	6.11193	6.31172	leucine rich repeat containing 16B
SQRDL	0.498374	-0.370482	-0.536149	9.85483	37.0361	2.38254e-06	3.45584e-05	9.30345	9.37872	9.49403	9.69148	9.77607	9.93343	10.2764	10.1959	10.4238	9.88539	9.90774	9.99152	sulfide quinone reductase-like (yeast)
KDELC1	0.724872	0.366939	-0.391946	5.73119	37.0057	2.39309e-06	3.46894e-05	5.90168	5.8377	5.66636	5.07546	5.01931	5.21138	5.69074	5.95819	5.83183	6.37536	6.02023	6.18599	KDEL (Lys-Asp-Glu-Leu) containing 1
ASS1	-0.302963	-0.205786	0.53893	11.2873	37.0017	2.39448e-06	3.46894e-05	11.5422	11.5158	11.4807	11.4664	11.486	11.4957	11.1411	11.2381	11.16	11.0001	10.9868	10.9349	argininosuccinate synthase 1
RILPL2	-0.136243	-0.397435	1.02365	7.8801	36.9846	2.40045e-06	3.47549e-05	8.44537	8.41892	8.38089	7.82531	8.01262	7.93734	7.78545	7.81761	7.76348	7.47508	7.55876	7.1404	Rab interacting lysosomal protein-like 2
RNF39	0.663254	-0.367759	0.40125	7.57701	36.9743	2.40404e-06	3.47857e-05	7.83907	7.88086	7.85971	7.06582	7.2118	7.21177	7.72407	7.91046	7.84463	7.57087	7.40643	7.39858	ring finger protein 39
NFIL3	0.0349222	-0.0738018	-0.665035	7.85538	36.9475	2.41343e-06	3.49004e-05	7.38648	7.28551	7.31332	8.04623	8.08296	7.96787	7.93404	8.08724	8.18054	8.11363	7.96291	7.90387	nuclear factor	interleukin 3 regulated
MACC1	0.223796	0.692571	-0.309211	5.95137	36.9116	2.4261e-06	3.50624e-05	5.94907	6.22692	6.18911	5.64576	5.51106	5.38681	5.77636	5.77098	5.66768	6.41018	6.34248	6.54007	metastasis associated in colon cancer 1
LRRC59	0.405828	0.200034	-0.447096	11.9465	36.8888	2.43416e-06	3.51576e-05	11.8934	11.7723	11.7723	11.6518	11.6807	11.6293	12.026	12.0578	12.0953	12.2823	12.2712	12.2258	leucine rich repeat containing 59
GOT2	0.235677	-0.0769754	-0.607473	12.0721	36.8739	2.43947e-06	3.5213e-05	11.7237	11.6046	11.5825	12.1174	12.1551	11.9847	12.2575	12.3675	12.3392	12.2896	12.2206	12.2231	glutamic-oxaloacetic transaminase 2	mitochondrial (aspartate aminotransferase 2)
DYNLL1	0.312474	-0.0820835	-0.630643	8.34182	36.8459	2.44944e-06	3.53356e-05	7.85705	8.01431	7.84637	8.22249	8.35366	8.34234	8.55292	8.70936	8.59363	8.57786	8.49147	8.54034	dynein	light chain	LC8-type 1
B3GALT1	-0.749045	-0.225265	1.14162	4.90887	36.7943	2.46798e-06	3.55815e-05	5.48353	5.40551	5.50653	5.44584	5.27011	5.17768	4.29079	4.58853	4.76718	4.0796	4.41168	4.47943	UDP-Gal:betaGlcNAc beta 1	3-galactosyltransferase	polypeptide 1
WNT4	0.736727	-0.122223	-0.842471	7.91241	36.75	2.48402e-06	3.57911e-05	7.293	7.48633	7.43155	7.67641	7.50295	7.71543	8.35808	8.42734	8.31954	8.04391	8.19309	8.50129	wingless-type MMTV integration site family	member 4
TBC1D3	-0.281102	0.122266	0.659192	8.33154	36.7456	2.48562e-06	3.57927e-05	8.71159	8.77946	8.95933	8.29819	8.34491	8.30622	7.96053	8.06871	8.07677	8.07911	8.12829	8.26541	TBC1 domain family	member 3
LOC93622	-0.248898	0.623964	-0.960269	9.48276	36.7413	2.48718e-06	3.57935e-05	9.05999	9.0429	8.93406	9.52061	9.77827	9.49368	9.2359	9.47065	9.33931	10.0289	10.032	9.85688	Morf4 family associated protein 1-like 1 pseudogene
TIMM44	0.452044	0.116611	-0.402908	8.26056	36.6948	2.50418e-06	3.60165e-05	8.11941	8.1746	8.09508	7.95568	7.9986	7.93755	8.39399	8.41596	8.43802	8.5277	8.58849	8.48162	translocase of inner mitochondrial membrane 44 homolog (yeast)
TIGD6	-0.355126	-0.24873	-0.220913	8.15671	36.6831	2.50847e-06	3.60564e-05	7.71732	7.84517	7.77116	8.49582	8.78011	8.53201	8.16232	8.31274	8.2675	7.98235	8.00819	8.00583	tigger transposable element derived 6
ECE1	0.333237	-0.306775	-0.34492	10.1435	36.6632	2.5158e-06	3.614e-05	9.78646	9.83237	9.82551	10.1266	10.0921	10.1811	10.4489	10.539	10.4115	10.1811	10.1667	10.1313	endothelin converting enzyme 1
PPP1R18	0.616926	0.201075	-0.618696	7.91711	36.6437	2.52301e-06	3.61783e-05	7.88665	7.64025	7.59667	7.55148	7.51013	7.46404	8.01649	8.12498	8.23497	8.39489	8.28401	8.30076	protein phosphatase 1	regulatory subunit 18
PPP1R18	0.616926	0.201075	-0.618696	7.91711	36.6437	2.52301e-06	3.61783e-05	7.88665	7.64025	7.59667	7.55148	7.51013	7.46404	8.01649	8.12498	8.23497	8.39489	8.28401	8.30076	protein phosphatase 1	regulatory subunit 18
PPP1R18	0.616926	0.201075	-0.618696	7.91711	36.6437	2.52301e-06	3.61783e-05	7.88665	7.64025	7.59667	7.55148	7.51013	7.46404	8.01649	8.12498	8.23497	8.39489	8.28401	8.30076	protein phosphatase 1	regulatory subunit 18
NPEPPS	-0.491247	0.230813	0.737597	9.37299	36.5641	2.55266e-06	3.65815e-05	9.87391	9.90352	9.97892	9.53479	9.56005	9.23004	8.90993	8.91801	9.02319	9.17247	9.31637	9.05473	aminopeptidase puromycin sensitive
CLDN23	0.710565	0.250567	-0.599172	6.90656	36.5499	2.55797e-06	3.66356e-05	6.77639	6.70403	6.7999	6.42865	6.47097	6.29482	7.18351	7.03169	7.11093	7.39277	7.13862	7.54644	claudin 23
HOXC10	-0.123579	0.302241	0.32004	8.78487	36.5393	2.56198e-06	3.6671e-05	9.12607	9.16276	9.14653	8.553	8.70148	8.68478	8.51479	8.54616	8.50758	8.78498	8.8315	8.85876	homeobox C10
PI4KAP2	-0.364518	0.214784	0.709219	8.934	36.5305	2.56528e-06	3.66815e-05	9.34387	9.43563	9.66703	8.97263	9.01623	8.77921	8.5629	8.4987	8.61292	8.71619	8.78366	8.81902	phosphatidylinositol 4-kinase	catalytic	alpha pseudogene 2
CHD1L	-0.237064	0.0152109	-0.629268	9.31383	36.5292	2.56578e-06	3.66815e-05	8.82074	8.77691	8.773	9.70318	9.6831	9.53773	9.22677	9.52797	9.45808	9.49675	9.40207	9.35963	chromodomain helicase DNA binding protein 1-like
WTAP	-0.0869508	-0.0898287	-0.501135	10.2393	36.5235	2.56794e-06	3.66903e-05	9.81187	9.76413	9.81442	10.5087	10.5275	10.388	10.3081	10.3629	10.4923	10.2703	10.3584	10.2651	Wilms tumor 1 associated protein
ACTN1	0.41207	0.26334	-0.932897	7.65822	36.5154	2.571e-06	3.67122e-05	7.05632	7.23381	7.28958	7.28321	7.48035	7.58861	7.86443	7.8343	7.88965	7.97053	8.18058	8.22729	actinin	alpha 1
PAN2	-0.50198	-0.265628	0.796119	8.92349	36.4312	2.60309e-06	3.71481e-05	9.23654	9.24716	9.30311	9.21189	9.29657	9.19281	8.6499	8.79512	8.75032	8.6864	8.31321	8.39884	PAN2 poly(A) specific ribonuclease subunit homolog (S. cerevisiae)
C14orf182	0.359302	0.0788858	-0.885991	7.09985	36.386	2.62048e-06	3.7374e-05	6.77016	6.53633	6.38737	7.08738	6.93271	7.01718	7.37979	7.40332	7.33207	7.53263	7.34474	7.47447	chromosome 14 open reading frame 182
PLCB1	0.749693	0.0573721	-0.741247	6.46849	36.3784	2.62342e-06	3.73935e-05	6.18889	6.08249	6.11461	6.1817	6.02414	5.98269	6.68656	7.05736	6.69369	6.87779	6.78779	6.94414	phospholipase C	beta 1 (phosphoinositide-specific)
SLC2A12	-0.691562	-0.234854	1.37317	5.3801	36.356	2.63211e-06	3.7495e-05	6.27191	6.12716	5.95993	5.64958	5.99319	5.37596	4.91317	5.03954	4.99134	4.82407	4.91089	4.50452	solute carrier family 2 (facilitated glucose transporter)	member 12
EIF1AD	0.452703	0.188202	-0.454533	10.2535	36.3425	2.63739e-06	3.75478e-05	10.1155	10.0765	10.1678	9.87211	10.0419	9.88657	10.3691	10.3799	10.4098	10.6069	10.5765	10.5399	eukaryotic translation initiation factor 1A domain containing
CGN	0.300234	0.559415	-0.972847	6.82945	36.3327	2.6412e-06	3.75797e-05	6.43865	6.56638	6.35871	6.3666	6.79394	6.54279	6.83408	6.9328	6.83716	7.34458	7.43334	7.50435	cingulin
ABHD11	0.398201	0.421381	-0.248851	10.0202	36.2472	2.67481e-06	3.80126e-05	10.0996	10.1281	10.2036	9.45133	9.54878	9.71906	10.0677	9.91034	9.93571	10.3734	10.3465	10.458	abhydrolase domain containing 11
ZNF579	-0.168445	-0.165062	-0.329904	8.28595	36.2262	2.68314e-06	3.81046e-05	7.92193	7.89179	7.92791	8.5248	8.54429	8.66278	8.40191	8.39509	8.42953	8.20256	8.1937	8.33508	zinc finger protein 579
USP53	-0.575027	-0.112623	-0.350915	8.74468	36.2229	2.68448e-06	3.81046e-05	8.19776	8.25531	8.39121	9.34831	9.28805	9.32361	8.56742	8.9037	8.76376	8.58186	8.50243	8.81273	ubiquitin specific peptidase 53
PEA15	0.431911	0.0233251	-0.461515	11.922	36.2161	2.68717e-06	3.81202e-05	11.7344	11.6233	11.7288	11.7365	11.7087	11.6602	12.1475	12.1349	12.1187	12.1754	12.1465	12.1492	phosphoprotein enriched in astrocytes 15
SNAR-C1	0.279789	0.137488	-1.02706	8.42337	36.201	2.69321e-06	3.81604e-05	7.62823	7.78992	7.95715	8.4006	8.3436	8.46043	8.84493	8.65292	8.54616	8.64587	8.89176	8.91884	small ILF3/NF90-associated RNA C1
SNAR-C1	0.279789	0.137488	-1.02706	8.42337	36.201	2.69321e-06	3.81604e-05	7.62823	7.78992	7.95715	8.4006	8.3436	8.46043	8.84493	8.65292	8.54616	8.64587	8.89176	8.91884	small ILF3/NF90-associated RNA C1
NOG	-0.51872	0.319131	-0.798821	7.21284	36.1901	2.69753e-06	3.8199e-05	6.58568	6.54676	6.79839	7.4352	7.8398	7.65106	7.07946	7.22477	7.06567	7.45102	7.43458	7.44169	noggin
NCALD	0.777557	-1.00856	-0.338169	5.69236	36.1808	2.70127e-06	3.82293e-05	5.24646	5.11727	5.02281	5.47693	5.86704	5.75008	6.25293	6.72377	6.45003	5.65718	5.36676	5.37711	neurocalcin delta
HAS3	0.207651	0.320738	0.254628	7.48511	36.1529	2.71249e-06	3.83653e-05	7.83529	8.00307	7.82673	7.05779	6.99185	7.26641	7.27516	7.33439	7.32943	7.65678	7.64213	7.60231	hyaluronan synthase 3
PNPLA2	0.464932	0.0453287	-0.53711	8.9166	36.1436	2.71622e-06	3.83748e-05	8.57136	8.67581	8.71082	8.68715	8.64028	8.7111	9.20279	9.04596	9.18458	9.15964	9.21358	9.1961	patatin-like phospholipase domain containing 2
MIR29C	0.132927	-0.580794	-0.880226	7.96728	36.1432	2.71638e-06	3.83748e-05	6.71661	7.05134	7.38188	8.24787	8.63083	8.25541	8.37183	8.62407	8.53698	8.06761	7.83256	7.89032	microRNA 29c
TMEM231	-0.448897	-0.271033	0.799076	8.09221	36.1391	2.71803e-06	3.83754e-05	8.3713	8.43094	8.52909	8.22311	8.53789	8.3329	7.86053	8.01424	7.87243	7.72436	7.59358	7.61616	transmembrane protein 231
ARHGEF9	-0.461913	-0.164585	0.692076	8.68777	36.1313	2.72119e-06	3.83974e-05	9.08444	8.89101	9.05173	8.95861	8.99364	8.8782	8.35812	8.54185	8.54473	8.39098	8.24953	8.31044	Cdc42 guanine nucleotide exchange factor (GEF) 9
PIK3IP1	-0.688746	0.189803	0.895721	6.2756	36.0789	2.74245e-06	3.86745e-05	6.82629	6.737	7.04703	6.30343	6.66871	6.44784	5.82167	5.8514	5.68068	6.1542	5.92265	5.84631	phosphoinositide-3-kinase interacting protein 1
NBR1	-0.221746	-0.310115	0.67303	9.47882	36.0716	2.74544e-06	3.86939e-05	9.67523	9.82978	9.81427	9.61207	9.6482	9.63551	9.33181	9.50708	9.39164	9.10736	9.08342	9.10942	neighbor of BRCA1 gene 1
DDR1	0.218832	-0.149231	-0.55214	10.9651	36.058	2.751e-06	3.87266e-05	10.5776	10.552	10.4637	10.9938	11.035	11.0121	11.1178	11.2804	11.2991	11.1473	11.0926	11.0098	discoidin domain receptor tyrosine kinase 1
DDR1	0.218832	-0.149231	-0.55214	10.9651	36.058	2.751e-06	3.87266e-05	10.5776	10.552	10.4637	10.9938	11.035	11.0121	11.1178	11.2804	11.2991	11.1473	11.0926	11.0098	discoidin domain receptor tyrosine kinase 1
BATF	0.173175	0.814098	-0.638649	6.56851	36.0514	2.75371e-06	3.87419e-05	6.44435	6.58165	6.59359	6.3197	5.94026	6.31376	6.42316	6.28667	6.38342	7.14694	7.26995	7.11865	basic leucine zipper transcription factor	ATF-like
LMCD1	0.196911	0.356139	0.0607492	7.90197	35.9796	2.78332e-06	3.91123e-05	8.21154	8.13059	8.18236	7.59665	7.51746	7.56899	7.71803	7.71301	7.84278	8.02784	8.12172	8.19269	LIM and cysteine-rich domains 1
HMGCR	-0.136995	0.408242	-0.680554	10.4293	35.9723	2.78636e-06	3.9132e-05	10.1529	10.0669	10.0466	10.4898	10.5792	10.4253	10.3301	10.3599	10.3934	10.8289	10.728	10.7512	3-hydroxy-3-methylglutaryl-CoA reductase
DLGAP1-AS1	-0.865762	-0.215891	-0.0265115	7.16106	35.968	2.78812e-06	3.91337e-05	6.86969	6.7727	6.80799	8.07141	8.06181	7.64165	7.07543	7.06234	7.03982	6.69612	6.74548	7.08831	DLGAP1 antisense RNA 1
RPL12	0.0682878	0.483539	-0.967	7.05637	35.953	2.7944e-06	3.91987e-05	6.80787	6.56059	6.40143	6.98311	7.00761	7.0247	7.1231	6.97093	7.12625	7.51818	7.57005	7.58267	ribosomal protein L12
PMP22	-0.930632	-0.257608	1.58114	6.58291	35.9397	2.79992e-06	3.92263e-05	7.81094	7.11764	7.29334	6.85334	7.11794	7.07194	5.86094	6.1118	6.27858	6.10257	5.74666	5.62927	peripheral myelin protein 22
CEBPB	0.525914	0.184455	-0.309821	8.43185	35.9378	2.80071e-06	3.92263e-05	8.49689	8.42913	8.34355	8.04818	7.92145	8.0983	8.61218	8.49986	8.53364	8.71036	8.76002	8.72866	CCAAT/enhancer binding protein (C/EBP)	beta
HCG27	-0.75085	0.13756	-0.271341	6.67188	35.9364	2.80129e-06	3.92263e-05	6.51076	6.32987	6.2077	7.26305	7.28853	7.15065	6.60695	6.3602	6.48253	6.66619	6.53541	6.66076	HLA complex group 27 (non-protein coding)
ACOT6	-0.137451	-0.36917	-1.01617	8.02731	35.9228	2.80699e-06	3.9283e-05	7.23828	6.8838	7.01663	8.63304	8.67377	8.40026	8.05061	8.58059	8.66352	8.28422	8.04629	7.85669	acyl-CoA thioesterase 6
RMND1	-0.467091	-0.117305	1.49872	7.50088	35.9158	2.80994e-06	3.93013e-05	8.62125	8.36281	8.36445	7.53265	7.74235	7.33053	6.79195	7.29505	7.11725	7.19252	7.00866	6.65115	required for meiotic nuclear division 1 homolog (S. cerevisiae)
MIR635	0.140299	-0.0976876	-1.2504	6.41394	35.8758	2.82679e-06	3.95138e-05	5.52926	5.25715	5.6007	6.36657	7.03847	6.60543	6.72421	6.82344	6.88371	6.86386	6.70167	6.57277	microRNA 635
RRP36	0.395661	0.254242	-0.538252	9.65107	35.8663	2.83081e-06	3.95469e-05	9.53857	9.45545	9.42622	9.46989	9.31829	9.29711	9.75236	9.80145	9.71846	9.98497	9.99111	10.0589	ribosomal RNA processing 36 homolog (S. cerevisiae)
LRRK2	-0.765755	0.112887	1.269	5.3281	35.8557	2.83529e-06	3.95863e-05	6.14413	6.20148	6.08895	5.47939	5.78456	5.3222	4.60824	4.99802	4.68262	5.0039	4.55596	5.06769	leucine-rich repeat kinase 2
METTL7A	-0.549497	-0.493512	1.10332	8.35951	35.8164	2.85202e-06	3.97965e-05	8.98434	8.78636	8.6379	8.66535	8.91323	8.64908	8.03719	8.35025	8.19173	7.8668	7.71791	7.51392	methyltransferase like 7A
FAHD2CP	-0.506462	-0.671864	0.539601	7.15256	35.795	2.86116e-06	3.98959e-05	7.15056	6.86616	7.26741	7.79607	7.78686	7.61738	7.14271	7.37144	7.16678	6.55982	6.70184	6.40367	fumarylacetoacetate hydrolase domain containing 2C	pseudogene
C18orf8	0.529274	0.109874	-0.692807	8.9033	35.7919	2.86248e-06	3.98959e-05	8.63077	8.48383	8.59824	8.66048	8.68637	8.52697	9.01439	9.24391	9.20333	9.35502	9.17206	9.26419	chromosome 18 open reading frame 8
POC5	-0.541555	-0.124029	-0.208398	8.13271	35.7876	2.86434e-06	3.98986e-05	7.93754	7.57733	7.82216	8.66474	8.66614	8.62809	8.063	8.08318	8.18812	8.05981	7.94483	7.95758	POC5 centriolar protein homolog (Chlamydomonas)
OAS1	0.0105189	0.7642	-0.2677	6.71792	35.7477	2.88149e-06	4.0114e-05	6.95718	6.97562	6.77281	6.2481	6.43455	6.50191	6.53823	6.35659	6.3213	7.19382	7.2103	7.10459	2'-5'-oligoadenylate synthetase 1	40/46kDa
GLS2	-0.501324	-0.165713	0.978641	7.26942	35.7237	2.89191e-06	4.02356e-05	7.60409	7.89074	7.89082	7.36168	7.60909	7.48006	6.83723	7.12721	6.98241	6.93911	6.73834	6.77227	glutaminase 2 (liver	mitochondrial)
UQCRB	0.0533072	0.193741	-1.12653	7.04162	35.7048	2.90013e-06	4.03265e-05	6.3507	6.40537	6.16468	7.12348	7.37315	7.06256	7.04162	7.25675	7.42074	7.58403	7.41597	7.30033	ubiquinol-cytochrome c reductase binding protein
ATAD2	0.0287222	0.295372	-0.735358	10.708	35.6943	2.9047e-06	4.03665e-05	10.2303	10.3202	10.3834	10.6853	10.8107	10.6717	10.6902	10.834	10.7297	11.0867	11.0452	11.0081	ATPase family	AAA domain containing 2
LFNG	0.270229	-0.247182	0.701509	8.88517	35.6865	2.90809e-06	4.03901e-05	9.41117	9.31792	9.33671	8.55693	8.57393	8.76127	8.80504	8.92518	8.97259	8.62759	8.74821	8.58548	LFNG O-fucosylpeptide 3-beta-N-acetylglucosaminyltransferase
STARD10	-0.183473	-0.234115	0.740572	8.33787	35.6823	2.90994e-06	4.03923e-05	8.6134	8.8389	8.7388	8.31273	8.41465	8.49478	8.19613	8.22876	8.24685	7.97003	7.99608	8.00328	StAR-related lipid transfer (START) domain containing 10
BMPR1B	-0.570404	0.163126	0.51187	7.73202	35.6632	2.91828e-06	4.047e-05	8.15631	8.05576	7.95257	8.06449	7.8854	7.90098	7.40863	7.36153	7.36949	7.61916	7.50202	7.50786	bone morphogenetic protein receptor	type IB
KRT32	0.746374	0.181982	-1.6043	5.88773	35.6579	2.92062e-06	4.047e-05	5.1612	4.62176	5.1033	5.68829	5.56565	5.66015	6.05158	6.38862	6.71302	6.73975	6.32809	6.63133	keratin 32
MBTD1	-0.600516	-0.0941221	0.584668	8.33155	35.6416	2.92779e-06	4.05458e-05	8.52689	8.56034	8.63136	8.64754	8.81895	8.58201	7.97179	8.18348	8.09168	8.0554	7.98935	7.91984	mbt domain containing 1
ADAMTS17	0.693702	-0.202054	-0.883147	6.88358	35.6324	2.93181e-06	4.0578e-05	6.37967	6.46921	6.03198	6.61421	6.7343	6.70685	7.2729	7.46951	7.39405	6.99193	7.23564	7.30273	ADAM metallopeptidase with thrombospondin type 1 motif	17
C1orf64	0.206138	-0.236772	1.08403	5.79761	35.6049	2.94397e-06	4.07147e-05	6.61099	6.65021	6.37014	5.69565	5.41502	5.36048	5.60847	5.7981	5.683	5.39263	5.68234	5.30428	chromosome 1 open reading frame 64
PDE12	0.510426	0.174493	-0.564965	7.69375	35.6024	2.9451e-06	4.07147e-05	7.434	7.52527	7.49535	7.34736	7.50393	7.24347	7.91881	7.83051	7.87672	8.1208	7.99994	8.02878	phosphodiesterase 12
GADD45G	-0.0998736	-0.152216	-0.497523	7.42975	35.564	2.96216e-06	4.09141e-05	7.00178	6.95062	6.91419	7.71148	7.77623	7.62772	7.76711	7.52541	7.52328	7.40904	7.45959	7.49052	growth arrest and DNA-damage-inducible	gamma
GPD1L	-0.283667	-0.524933	0.515942	9.13098	35.5622	2.96295e-06	4.09141e-05	9.17175	9.25299	9.12892	9.37396	9.55344	9.50424	9.0455	9.24052	9.29462	8.65609	8.69423	8.65552	glycerol-3-phosphate dehydrogenase 1-like
SLC7A2	-0.765995	-0.0930882	0.706453	10.0289	35.5508	2.96804e-06	4.09607e-05	10.2597	10.3763	10.3261	10.5182	10.5299	10.3718	9.50807	9.9126	9.70132	9.57012	9.52038	9.75223	solute carrier family 7 (cationic amino acid transporter	y+ system)	member 2
SETD3	0.0864239	-0.163762	-0.57622	11.3047	35.5431	2.97151e-06	4.09849e-05	10.8735	10.7306	10.8326	11.4969	11.4622	11.4384	11.3952	11.6302	11.6312	11.415	11.4411	11.3093	SET domain containing 3
RHPN1-AS1	-0.674461	-0.155913	0.380777	7.74028	35.5133	2.98489e-06	4.11457e-05	7.8406	7.72216	7.77513	8.28233	8.36718	8.03716	7.59235	7.5796	7.49133	7.45352	7.34304	7.39899	RHPN1 antisense RNA 1 (head to head)
CDKN1B	-0.368061	0.312824	0.58484	9.73984	35.5067	2.98787e-06	4.11466e-05	10.3277	10.2829	10.1179	9.65407	9.84537	9.64034	9.24124	9.40022	9.39414	9.73812	9.68776	9.54819	cyclin-dependent kinase inhibitor 1B (p27	Kip1)
RERE	-0.297848	-0.444579	0.199203	9.00637	35.5055	2.98841e-06	4.11466e-05	8.85292	8.79109	8.93304	9.45845	9.47926	9.26902	9.08791	9.05014	9.17513	8.68793	8.68664	8.60487	arginine-glutamic acid dipeptide (RE) repeats
FOXA3	0.929165	-0.149512	-0.365465	8.0833	35.4839	2.99814e-06	4.12568e-05	8.12936	7.88421	7.88663	7.56428	7.58749	7.50588	8.31937	8.61367	8.51209	8.36149	8.44199	8.19311	forkhead box A3
LIN7B	0.260075	0.268398	-0.831036	7.25388	35.4686	3.00507e-06	4.13284e-05	6.66243	6.95781	6.86922	7.17031	7.12171	7.10512	7.49726	7.33889	7.34122	7.61381	7.62993	7.73882	lin-7 homolog B (C. elegans)
FITM2	-0.448023	-0.497921	0.568317	10.1939	35.4451	3.01578e-06	4.14517e-05	10.258	10.2552	10.2644	10.4594	10.7243	10.7268	10.0564	10.3449	10.1651	9.76067	9.62355	9.68838	fat storage-inducing transmembrane protein 2
DHX40	-0.383331	-0.31761	0.729945	9.0727	35.4305	3.02245e-06	4.15196e-05	9.33985	9.41694	9.33976	9.31587	9.45893	9.23474	8.90581	9.0545	8.89924	8.65352	8.73179	8.52141	DEAH (Asp-Glu-Ala-His) box polypeptide 40
ZIC2	-0.439926	-0.567688	0.574085	8.16823	35.4141	3.02992e-06	4.15983e-05	8.26622	8.09882	8.24987	8.68674	8.67523	8.55353	8.08233	8.30233	8.21106	7.62038	7.81873	7.45354	Zic family member 2
FOSL1	1.39579	-0.143078	-0.884141	7.25254	35.3899	3.04103e-06	4.17268e-05	6.88188	6.73141	6.98721	6.26034	6.36323	6.87124	7.91158	7.78829	7.9823	7.6294	7.56204	8.0615	FOS-like antigen 1
NSDHL	0.249317	0.145424	-0.62846	10.2751	35.3612	3.05427e-06	4.18844e-05	10.0409	9.89249	9.88293	10.1914	10.2094	10.1167	10.3857	10.4612	10.4184	10.5832	10.5582	10.5603	NAD(P) dependent steroid dehydrogenase-like
CNTNAP1	-0.323995	0.100482	0.679233	6.33572	35.3566	3.05643e-06	4.189e-05	6.92559	6.82548	6.69211	6.29378	6.48702	6.29521	5.99392	6.00491	6.1052	6.16455	6.17956	6.06136	contactin associated protein 1
PLD5	0.812866	-0.0750362	-0.682531	6.11116	35.3494	3.05976e-06	4.19115e-05	5.8299	5.64772	5.81725	5.78147	5.53976	5.80775	6.33752	6.6927	6.53735	6.3692	6.4882	6.48506	phospholipase D family	member 5
TOMM40	0.489689	0.284344	-0.702409	10.1678	35.2969	3.08421e-06	4.21998e-05	10.0344	9.77632	9.90599	9.7074	9.88951	9.90489	10.425	10.3031	10.2427	10.5559	10.6678	10.6002	translocase of outer mitochondrial membrane 40 homolog (yeast)
SOX18	0.581669	-0.0915981	-0.442983	7.9721	35.2966	3.08434e-06	4.21998e-05	7.68253	7.77434	7.76158	7.80145	7.57755	7.69817	8.24512	8.32138	8.25569	8.22805	8.16112	8.15822	SRY (sex determining region Y)-box 18
MTSS1	0.307272	-0.381122	-0.447524	8.93564	35.2433	3.10937e-06	4.25179e-05	8.37077	8.62272	8.46529	8.98446	8.98645	9.05198	9.21069	9.31355	9.42047	8.86419	8.95313	8.98402	metastasis suppressor 1
WDR54	-0.329694	-0.224398	0.608351	8.24875	35.2194	3.12071e-06	4.26423e-05	8.58262	8.471	8.47756	8.44601	8.52094	8.40146	8.034	8.18615	8.15918	7.89851	7.92875	7.87887	WD repeat domain 54
FLT3	-0.588847	-0.387408	1.13841	5.68051	35.2165	3.12204e-06	4.26423e-05	6.15708	6.28422	6.13891	6.15649	5.78472	6.15253	5.33594	5.47751	5.51374	5.27094	4.80791	5.08612	fms-related tyrosine kinase 3
ABCG1	0.280466	-0.797143	-0.00692634	9.76577	35.1978	3.13092e-06	4.27392e-05	9.32323	9.46463	9.50851	9.83138	9.89229	10.1435	10.199	10.1764	10.3332	9.36018	9.40585	9.55112	ATP-binding cassette	sub-family G (WHITE)	member 1
RDH10	0.332975	-0.0725591	-0.741996	8.93169	35.156	3.1509e-06	4.29872e-05	8.56158	8.34138	8.36352	8.91528	9.01936	8.77656	9.12452	9.2986	9.28701	9.18977	9.20472	9.09797	retinol dehydrogenase 10 (all-trans)
AK7	0.532645	-1.01085	0.0692883	6.50437	35.142	3.15765e-06	4.30548e-05	6.26507	6.28523	6.00192	6.6408	6.65523	6.48294	7.01037	7.3122	7.05434	5.96302	6.26516	6.11617	adenylate kinase 7
ANKS1B	-0.413131	-0.54277	0.517499	7.7203	35.1286	3.1641e-06	4.31181e-05	7.68709	7.68308	7.8311	8.19712	8.34066	7.9787	7.69173	7.86854	7.71681	7.22848	7.25235	7.16794	ankyrin repeat and sterile alpha motif domain containing 1B
ERC1	0.327747	-0.136915	-0.530595	9.13978	35.1078	3.17411e-06	4.32281e-05	8.72742	8.70941	8.8291	9.12947	9.11911	9.03664	9.35195	9.51442	9.40209	9.28568	9.24077	9.33126	ELKS/RAB6-interacting/CAST family member 1
B3GNT2	0.339705	0.0850949	-0.884406	8.28741	35.1044	3.17579e-06	4.32281e-05	7.8938	7.76888	7.59205	8.20395	8.21103	8.21858	8.44104	8.6747	8.53692	8.73021	8.47918	8.69856	UDP-GlcNAc:betaGal beta-1	3-N-acetylglucosaminyltransferase 2
PIP5K1C	0.568931	-0.464277	-0.33607	8.60428	35.0911	3.18222e-06	4.32909e-05	8.31523	8.34316	8.12858	8.35414	8.57697	8.5501	9.05064	9.05463	9.08273	8.6513	8.57164	8.57223	phosphatidylinositol-4-phosphate 5-kinase	type I	gamma
SLC41A1	0.337207	-0.717287	0.229467	9.6095	35.0794	3.1879e-06	4.33434e-05	9.4959	9.54701	9.47885	9.64648	9.72259	9.60453	9.86793	10.0487	10.0686	9.31944	9.28617	9.22775	solute carrier family 41	member 1
CTDSPL	-0.126931	-0.391111	-0.144695	8.94493	35.0733	3.19087e-06	4.33592e-05	8.62085	8.60141	8.60511	9.28689	9.33327	9.19542	8.99757	9.21834	9.21887	8.80212	8.74942	8.7099	CTD (carboxy-terminal domain	RNA polymerase II	polypeptide A) small phosphatase-like
FAM86C2P	-0.0570034	-0.383156	0.865426	9.26646	35.0591	3.19778e-06	4.34153e-05	9.64907	9.69225	9.78779	9.25016	9.38867	9.21449	9.08905	9.38062	9.21264	8.85656	8.88516	8.79111	family with sequence similarity 86	member A pseudogene
FBXL20	-0.633412	-0.178935	0.435385	9.09308	35.0573	3.19864e-06	4.34153e-05	9.17523	9.05325	9.28691	9.53237	9.61465	9.49926	8.79645	9.00921	8.94038	8.63813	8.80458	8.76652	F-box and leucine-rich repeat protein 20
HBP1	-0.82388	0.0654595	0.774829	6.27242	35.0499	3.20227e-06	4.34399e-05	6.6935	6.64499	6.7024	6.58513	6.8436	6.56293	5.57974	6.04673	5.89355	5.90002	5.8829	5.93348	HMG-box transcription factor 1
FAM103A1	0.0508468	0.00743121	-0.65853	10.2792	35.037	3.20859e-06	4.35009e-05	9.89841	9.73924	9.76767	10.46	10.418	10.3281	10.329	10.5082	10.5214	10.4913	10.479	10.4106	family with sequence similarity 103	member A1
DAB2IP	0.133455	-0.141452	-0.51502	7.80432	35.0226	3.21564e-06	4.35718e-05	7.37062	7.34338	7.42807	7.83602	7.88298	7.99212	8.07894	8.02521	8.00733	7.95245	7.80533	7.92935	DAB2 interacting protein
FAAH	0.201605	-0.23229	-0.42885	8.46971	35.0146	3.21958e-06	4.36004e-05	8.0703	8.09978	8.07692	8.45917	8.62189	8.54454	8.78508	8.71966	8.72567	8.4954	8.45459	8.58355	fatty acid amide hydrolase
NBEA	0.590848	-0.587938	-0.508934	7.63985	34.9973	3.2281e-06	4.3691e-05	6.88058	7.16012	7.29498	7.5842	7.7484	7.52114	8.1088	8.31965	8.19784	7.59883	7.711	7.55264	neurobeachin
ARMC12	0.142898	-0.173947	-0.65163	6.11195	34.9898	3.2318e-06	4.37163e-05	5.45263	5.68276	5.58054	6.21533	6.25846	6.29019	6.42455	6.45478	6.31334	6.15456	6.12176	6.3945	armadillo repeat containing 12
VPS18	0.5305	0.0260498	-0.440194	8.11617	34.9515	3.25076e-06	4.39479e-05	7.90392	7.98523	7.90585	7.71068	7.89268	7.84258	8.29681	8.3964	8.34424	8.38047	8.33747	8.39765	vacuolar protein sorting 18 homolog (S. cerevisiae)
B4GALT1	0.473214	0.592392	-0.700395	10.2649	34.8972	3.27793e-06	4.42722e-05	9.95999	10.3547	10.1477	9.82954	9.83859	9.69869	10.1927	10.3099	10.2838	10.9118	10.6765	10.9754	UDP-Gal:betaGlcNAc beta 1	4- galactosyltransferase	polypeptide 1
RTN4RL1	0.259363	-0.0619421	-0.714221	8.54467	34.8961	3.27846e-06	4.42722e-05	7.98833	8.08043	8.05985	8.44325	8.55466	8.6811	8.76474	8.97107	8.72129	8.7772	8.69984	8.79423	reticulon 4 receptor-like 1
HOOK1	0.191547	0.237759	-0.916544	8.37409	34.8755	3.28885e-06	4.43799e-05	7.88804	7.91875	7.75356	8.40172	8.45879	8.16156	8.47746	8.68124	8.438	8.80657	8.7352	8.76821	hook homolog 1 (Drosophila)
RRAGC	-0.0480175	-0.088298	-0.773845	8.15099	34.8729	3.29016e-06	4.43799e-05	7.68521	7.43071	7.42744	8.40984	8.60517	8.25883	8.32566	8.38103	8.42311	8.29671	8.17019	8.398	Ras-related GTP binding C
GALNT14	0.0241036	0.663164	-0.750402	7.03852	34.8536	3.29992e-06	4.44865e-05	6.88549	6.83414	6.72036	6.7537	6.94612	6.92958	6.83476	6.89754	6.9694	7.68129	7.44664	7.56326	UDP-N-acetyl-alpha-D-galactosamine:polypeptide N-acetylgalactosaminyltransferase 14 (GalNAc-T14)
ALS2CR8	-0.49085	-0.299105	0.65221	8.01614	34.8468	3.30332e-06	4.45072e-05	8.17761	8.25988	8.26161	8.36285	8.51597	8.23352	7.79158	7.90935	7.93886	7.62569	7.46616	7.65063	amyotrophic lateral sclerosis 2 (juvenile) chromosome region	candidate 8
EPN3	0.541374	0.379718	-0.180092	8.89812	34.8375	3.30804e-06	4.45314e-05	9.01855	9.14485	9.10135	8.44943	8.13577	8.45654	9.01808	8.78273	8.86506	9.20531	9.295	9.30471	epsin 3
IL17RA	0.447074	-0.198122	-0.493011	10.084	34.8359	3.30884e-06	4.45314e-05	9.72018	9.67737	9.78326	9.9718	9.93491	10.0063	10.3693	10.5336	10.3513	10.1808	10.1763	10.3027	interleukin 17 receptor A
YAP1	0.172516	0.351598	-0.743856	8.699	34.8317	3.31099e-06	4.45352e-05	8.29552	8.37023	8.41435	8.64398	8.56343	8.53192	8.69575	8.85504	8.70609	9.06713	9.03367	9.21087	Yes-associated protein 1
TMEM39A	0.241278	-0.0655951	-0.506392	10.144	34.8032	3.3255e-06	4.47052e-05	9.8281	9.77939	9.76769	10.0648	10.1848	10.1177	10.3508	10.3559	10.3844	10.305	10.3352	10.2541	transmembrane protein 39A
LOC100131234	-0.0149018	0.853919	-0.215016	6.2431	34.7634	3.34593e-06	4.49485e-05	6.57165	6.47692	6.46664	5.82124	6.05947	5.76251	5.81984	6.07925	5.69942	6.71251	6.65106	6.79669	familial acute myelogenous leukemia related factor
GINS2	0.443322	-0.0397013	-0.732694	11.04	34.7606	3.34737e-06	4.49485e-05	10.7349	10.4701	10.5392	10.9569	10.9902	10.7844	11.2937	11.4157	11.352	11.3109	11.4004	11.231	GINS complex subunit 2 (Psf2 homolog)
NBPF14	-0.288071	0.196477	-0.762662	9.84033	34.7367	3.35967e-06	4.50883e-05	9.29309	9.39411	9.19647	10.2591	10.264	9.92339	9.88025	9.87588	9.8261	10.0484	10.069	10.0542	neuroblastoma breakpoint family	member 14
HTT	0.157532	0.498318	-0.851295	9.21471	34.7263	3.36508e-06	4.51356e-05	8.65569	8.89152	9.04715	9.06521	9.07801	9.03747	9.22921	9.2559	9.16818	9.7157	9.70121	9.73134	huntingtin
CLPTM1L	0.154737	-0.245913	-0.611724	9.87296	34.7133	3.37181e-06	4.52004e-05	9.37213	9.3129	9.30464	9.94906	9.93134	10.218	10.0305	10.2579	10.2742	9.94074	9.96239	9.92171	CLPTM1-like
LOC100289341	-0.703241	0.0429241	0.339454	7.25868	34.7012	3.3781e-06	4.52593e-05	7.40122	7.32308	7.35247	7.58257	7.81664	7.64015	6.90459	7.06303	6.96201	7.10864	6.97055	6.97921	uncharacterized LOC100289341
ARF6	0.147878	-0.0283386	-0.543704	11.9175	34.6732	3.39266e-06	4.54185e-05	11.5502	11.4827	11.5647	11.9213	12.0241	11.9246	12.0365	12.134	12.1431	12.0635	12.0951	12.07	ADP-ribosylation factor 6
KDM6B	0.618585	0.075755	-0.32098	8.0471	34.6711	3.39378e-06	4.54185e-05	7.96925	7.94864	8.07877	7.65361	7.54613	7.67684	8.17543	8.2353	8.3216	8.27212	8.26205	8.42543	lysine (K)-specific demethylase 6B
VPS52	-0.351521	-0.0861647	0.514375	10.7097	34.6488	3.40544e-06	4.55482e-05	10.9603	10.9701	10.9631	10.8671	10.938	10.8584	10.5031	10.5264	10.5793	10.4534	10.5024	10.3946	vacuolar protein sorting 52 homolog (S. cerevisiae)
C12orf49	0.519698	-0.266669	-0.498936	10.5554	34.6452	3.40734e-06	4.55482e-05	10.1119	10.1449	10.2765	10.2815	10.4761	10.5135	10.8974	10.982	10.9507	10.7105	10.6021	10.7176	chromosome 12 open reading frame 49
MINK1	0.329385	0.319838	-0.313945	9.19081	34.6386	3.41082e-06	4.55482e-05	9.13798	9.22462	9.23025	8.82709	8.84287	8.91705	9.19325	9.15794	9.22398	9.54976	9.44646	9.53846	misshapen-like kinase 1
C7orf63	-0.773226	-0.29286	0.429956	4.96178	34.6319	3.41436e-06	4.55482e-05	4.89086	4.927	5.01568	5.57659	5.69699	5.46835	4.68195	5.08376	4.65655	4.56974	4.52039	4.45354	chromosome 7 open reading frame 63
DDR1	0.213584	-0.158527	-0.536991	10.841	34.631	3.41482e-06	4.55482e-05	10.4756	10.4271	10.3346	10.8709	10.9164	10.8958	11.0064	11.1505	11.167	11.0174	10.9661	10.8648	discoidin domain receptor tyrosine kinase 1
UTP15	0.390908	-0.1383	-0.480446	9.07968	34.6295	3.41561e-06	4.55482e-05	8.78651	8.75388	8.70339	9.02184	9.0317	8.87375	9.3454	9.40951	9.3451	9.26195	9.20892	9.21424	UTP15	U3 small nucleolar ribonucleoprotein	homolog (S. cerevisiae)
ZNF652	-0.296821	0.00102147	-0.697472	10.7472	34.6268	3.41706e-06	4.55482e-05	9.9612	10.1891	10.3009	11.2067	11.2097	11.0146	10.7194	11.0022	10.819	10.7949	10.8848	10.8639	zinc finger protein 652
RIMKLB	-0.464077	0.198496	0.651548	8.79938	34.6236	3.41874e-06	4.55482e-05	9.23964	9.28568	9.2885	8.96128	8.93908	8.75555	8.2406	8.46828	8.5548	8.67803	8.56486	8.61628	ribosomal modification protein rimK-like family member B
GALNT6	0.402068	0.184232	-0.442994	11.0289	34.613	3.42431e-06	4.55969e-05	10.8483	10.901	10.9187	10.7242	10.7084	10.8054	11.137	11.2044	11.1029	11.3675	11.2866	11.343	UDP-N-acetyl-alpha-D-galactosamine:polypeptide N-acetylgalactosaminyltransferase 6 (GalNAc-T6)
SRGAP1	-0.241496	0.00654008	-0.594016	10.4115	34.6017	3.43029e-06	4.56512e-05	9.74729	9.97068	10.0086	10.8253	10.7341	10.6541	10.4828	10.5261	10.4801	10.4053	10.4997	10.6036	SLIT-ROBO Rho GTPase activating protein 1
FOXJ1	-0.0597811	-0.345593	0.786001	8.19602	34.5481	3.4588e-06	4.60049e-05	8.66191	8.52302	8.60842	8.25203	8.23144	8.168	8.21686	8.20085	8.05441	7.89687	7.68843	7.85005	forkhead box J1
NAT1	-0.499948	-0.0589151	0.866718	6.47737	34.5195	3.47413e-06	4.61831e-05	6.9848	6.85625	7.07783	6.73863	6.68001	6.57668	6.0085	6.36283	6.12414	6.10868	6.20886	6.0012	N-acetyltransferase 1 (arylamine N-acetyltransferase)
HECA	-0.334138	-0.0891612	-0.468364	7.55923	34.5119	3.47824e-06	4.6212e-05	7.08626	7.02191	7.13136	7.85778	8.06876	7.98798	7.51191	7.80181	7.59838	7.48092	7.64096	7.52274	headcase homolog (Drosophila)
SNORA54	-0.752293	-0.223194	-0.551536	7.45087	34.5058	3.48149e-06	4.62294e-05	6.47181	6.92162	6.8192	8.05228	8.49579	8.24563	7.43592	7.57261	7.52828	7.13368	7.13482	7.59874	small nucleolar RNA	H/ACA box 54
KITLG	-0.419446	0.462221	0.740239	8.31543	34.4956	3.48699e-06	4.62768e-05	9.06063	9.10925	8.8207	8.05295	8.41761	8.17098	7.58678	7.9926	7.80383	8.30978	8.26778	8.19231	KIT ligand
GYG1	0.399184	-0.0316885	-0.787219	6.72374	34.4213	3.52739e-06	4.6787e-05	6.31534	6.13184	6.20466	6.55256	6.7397	6.61874	6.87919	7.20945	7.01992	7.08151	6.9541	6.97789	glycogenin 1
RNF152	-0.115969	0.38024	0.561863	7.9691	34.2962	3.5966e-06	4.76758e-05	8.52054	8.58042	8.55392	7.57348	7.90566	7.69734	7.41461	7.78878	7.62519	8.0196	7.99357	7.95612	ring finger protein 152
SNORA79	-0.74065	0.271014	-0.978137	5.83978	34.293	3.5984e-06	4.76758e-05	5.27501	4.92593	4.96862	6.48569	6.84012	6.18707	5.78298	5.77665	5.73131	5.9329	5.96921	6.20187	small nucleolar RNA	H/ACA box 79
ZSCAN30	0.117909	-0.331681	0.921034	6.21365	34.2181	3.6406e-06	4.82082e-05	6.72846	6.63426	6.94147	5.95021	6.15589	6.0763	6.05811	6.26979	6.20823	5.83687	5.93662	5.7676	zinc finger and SCAN domain containing 30
SETBP1	-0.765417	0.0961737	0.914834	7.77692	34.2002	3.65079e-06	4.83163e-05	8.03413	8.37424	8.55096	7.9804	8.26325	7.9789	7.28232	7.36529	7.27869	7.37628	7.35612	7.48242	SET binding protein 1
HDAC5	-0.208296	-0.472044	0.65915	8.17204	34.1879	3.6578e-06	4.83573e-05	8.39634	8.34872	8.38986	8.3051	8.49603	8.39737	8.20921	8.25403	8.11036	7.74286	7.80624	7.60838	histone deacetylase 5
HHAT	-0.550554	-0.283375	0.856221	7.80644	34.1869	3.65837e-06	4.83573e-05	8.0533	8.19829	8.25625	7.99961	8.34107	8.10028	7.43853	7.6987	7.65207	7.40074	7.27585	7.26259	hedgehog acyltransferase
LOC554249	-0.559664	-0.144734	0.443995	7.29126	34.1841	3.65997e-06	4.83573e-05	7.47847	7.27702	7.48044	7.66027	7.65184	7.70503	7.02899	7.17015	7.13901	7.02149	6.99274	6.88972	uncharacterized LOC554249
SOX4	0.00244592	-0.00441084	-0.693538	10.7858	34.174	3.66573e-06	4.84067e-05	10.2238	10.2103	10.3579	10.8019	10.9916	11.0851	10.9276	11.0351	10.9233	10.9988	10.8757	10.9982	SRY (sex determining region Y)-box 4
C12orf5	0.726496	-0.261481	-0.104396	8.65386	34.1648	3.671e-06	4.84495e-05	8.63279	8.59082	8.65572	8.31363	8.33376	8.15009	8.96232	9.06683	8.94782	8.77803	8.76555	8.64894	chromosome 12 open reading frame 5
PI4K2A	0.261763	0.251772	-0.598552	8.74703	34.1542	3.67706e-06	4.85026e-05	8.52093	8.4768	8.47059	8.55314	8.64253	8.52771	8.80244	8.91991	8.78631	9.13633	9.06813	9.05951	phosphatidylinositol 4-kinase type 2 alpha
SPATA20	-0.200847	-0.304575	0.660746	8.81298	34.149	3.68006e-06	4.85154e-05	9.02671	9.18353	9.10788	8.8995	8.9082	9.04444	8.75899	8.78517	8.70544	8.42252	8.42744	8.48591	spermatogenesis associated 20
VEGFC	0.19913	0.122996	-0.809979	6.39782	34.0756	3.72254e-06	4.90484e-05	5.88019	5.75045	6.0742	6.40737	6.47465	6.28638	6.61632	6.62882	6.52064	6.723	6.68001	6.73177	vascular endothelial growth factor C
GSTM3	0.441049	0.139761	-0.658329	7.11744	34.04	3.74332e-06	4.9295e-05	6.81018	6.82597	6.77537	6.85111	6.87216	6.92081	7.31949	7.40918	7.23855	7.53337	7.55013	7.303	glutathione S-transferase mu 3 (brain)
PLA2G12A	-0.197165	-0.390402	0.386264	9.90062	34.0032	3.76496e-06	4.95317e-05	9.96745	9.94604	9.92399	10.1017	10.2124	10.1272	9.92964	9.96037	9.95988	9.53335	9.58462	9.56072	phospholipase A2	group XIIA
NDRG4	-0.18152	-0.409617	0.590079	7.44583	34.0024	3.76545e-06	4.95317e-05	7.51671	7.69428	7.7036	7.64439	7.62052	7.65286	7.40692	7.4856	7.48069	7.06833	7.02315	7.05287	NDRG family member 4
TXNDC11	0.0903668	-0.169569	-0.437655	9.7956	33.9905	3.77249e-06	4.9597e-05	9.48071	9.36693	9.36785	9.88204	9.95321	9.93081	9.93852	10.0497	10.0489	9.86508	9.86516	9.79822	thioredoxin domain containing 11
DGCR8	0.165236	0.432536	-0.701625	8.19904	33.9226	3.81291e-06	5.00906e-05	7.85508	7.92619	8.00993	7.98509	8.1582	7.95947	8.146	8.23576	8.21671	8.60686	8.70036	8.58886	DiGeorge syndrome critical region gene 8
PDCD11	0.568533	0.152528	-0.313216	8.88782	33.9204	3.81423e-06	5.00906e-05	8.77022	8.96237	8.88134	8.37278	8.5472	8.4704	8.96645	9.11921	9.01033	9.15182	9.2022	9.19955	programmed cell death 11
GATM	-0.533342	-0.62151	0.726801	7.52184	33.9043	3.82387e-06	5.01896e-05	7.73802	7.47114	7.65939	7.93455	8.23761	7.98054	7.34817	7.73572	7.46878	6.91517	6.79464	6.97834	glycine amidinotransferase (L-arginine:glycine amidinotransferase)
LARP4	0.732641	0.165563	-0.623235	9.66551	33.8936	3.83032e-06	5.02257e-05	9.53951	9.4939	9.35865	9.31766	9.28407	8.96543	9.91487	9.93153	9.91869	10.1153	10.1998	9.94668	La ribonucleoprotein domain family	member 4
AFMID	-0.0916343	-0.58691	-0.0454921	7.63326	33.8927	3.83083e-06	5.02257e-05	7.4117	7.24112	7.19552	8.02761	8.12566	7.86718	7.81733	7.85832	8.0699	7.36374	7.28868	7.3324	arylformamidase
AZGP1	0.275467	0.240323	-0.768272	9.45481	33.8888	3.83319e-06	5.02291e-05	9.11577	9.14182	8.94532	9.32602	9.35782	9.27651	9.63385	9.54633	9.60657	9.85368	9.95531	9.69872	alpha-2-glycoprotein 1	zinc-binding
OR2B6	-0.0863602	-0.082235	1.2063	5.53067	33.8368	3.86468e-06	5.06139e-05	6.1397	6.40657	6.5718	5.25259	5.39059	5.36177	5.47761	4.99066	5.27759	5.02816	5.10895	5.36204	olfactory receptor	family 2	subfamily B	member 6
INPP4B	-0.49499	0.814056	0.376808	5.8686	33.8245	3.87218e-06	5.06844e-05	6.48943	6.44451	6.36951	5.783	5.92389	5.50894	5.05312	5.32571	5.35203	6.25957	5.91014	6.00332	inositol polyphosphate-4-phosphatase	type II	105kDa
MICB	0.392133	0.220161	0.291204	9.04997	33.8059	3.88357e-06	5.08056e-05	9.56849	9.33125	9.52971	8.38727	8.57836	8.75333	8.9656	8.9534	8.97635	9.17095	9.18879	9.1961	MHC class I polypeptide-related sequence B
PRKD2	0.452314	0.171406	-0.0533461	8.76066	33.7976	3.88863e-06	5.08439e-05	8.87531	8.91938	8.9636	8.29034	8.43512	8.32171	8.75504	8.84176	8.80731	8.97802	8.89314	9.04718	protein kinase D2
SLC27A4	0.256167	0.607439	-0.555477	9.08793	33.781	3.89879e-06	5.09403e-05	9.0111	9.17604	8.9301	8.64894	8.79162	8.75231	9.01177	9.10175	8.84784	9.5938	9.52045	9.66943	solute carrier family 27 (fatty acid transporter)	member 4
PPP3CA	0.0773885	0.449766	-0.983348	10.6331	33.7786	3.90027e-06	5.09403e-05	10.3111	10.1446	9.96388	10.5725	10.7333	10.4823	10.6033	10.7977	10.6194	11.1638	11.0959	11.1099	protein phosphatase 3	catalytic subunit	alpha isozyme
CEP290	-0.493238	0.0216462	0.791868	6.98944	33.7738	3.90323e-06	5.09512e-05	7.45999	7.43558	7.51701	7.26493	7.25956	6.92726	6.63206	6.74449	6.59549	6.64387	6.60056	6.79254	centrosomal protein 290kDa
ABCD4	-0.431413	-0.211601	1.16392	6.89794	33.762	3.91052e-06	5.10185e-05	7.50861	7.56752	7.59554	6.84005	7.35848	6.91042	6.44446	6.62033	6.74993	6.30753	6.49939	6.373	ATP-binding cassette	sub-family D (ALD)	member 4
SALL2	-0.389871	-0.0105546	0.812984	6.56923	33.7579	3.91304e-06	5.10234e-05	7.29093	7.00855	6.92919	6.59441	6.65685	6.73973	6.24482	6.30165	6.27491	6.33311	6.30779	6.14882	sal-like 2 (Drosophila)
SCAND2P	-0.667959	0.122637	-0.254011	6.74625	33.723	3.93469e-06	5.12776e-05	6.40599	6.32505	6.61917	7.15819	7.28165	7.30836	6.4944	6.624	6.62592	6.70293	6.76313	6.64618	SCAN domain containing 2 pseudogene
RASA4	-0.649877	-0.358307	1.16014	6.27921	33.718	3.93774e-06	5.12895e-05	6.88	6.84052	6.70255	6.3082	6.90391	6.75508	6.07748	5.91445	6.02563	5.70209	5.48545	5.7551	RAS p21 protein activator 4
MYO1B	-0.183087	-0.485961	0.0111239	8.55321	33.6986	3.94987e-06	5.14194e-05	8.27897	8.26634	8.27308	8.96239	8.77633	9.05344	8.64308	8.8504	8.74943	8.30207	8.28705	8.19589	myosin IB
AUNIP	0.808085	0.485875	-0.940442	7.49401	33.6943	3.95251e-06	5.14258e-05	7.1043	7.4344	7.16222	6.76038	6.72111	7.15887	7.48175	7.90188	7.68098	8.21356	8.07604	8.23263	aurora kinase A and ninein interacting protein
RASA4	-0.404252	-0.0343433	0.574074	7.61595	33.6653	3.97072e-06	5.16345e-05	8.00415	7.9381	7.84256	7.83519	7.75757	7.7856	7.32795	7.35106	7.4866	7.39982	7.34197	7.32079	RAS p21 protein activator 4
KRT5	0.522203	0.179177	-1.38014	5.82271	33.6594	3.97441e-06	5.16543e-05	5.15161	4.65191	5.21972	5.75301	5.64591	5.6606	6.05181	6.47082	6.10349	6.48368	6.48002	6.19995	keratin 5
BCAP29	0.258656	0.233653	-0.873368	7.5757	33.6344	3.99014e-06	5.18306e-05	7.16452	6.99746	7.14452	7.59485	7.55559	7.29923	7.68144	7.73998	7.80423	7.90085	8.08862	7.93714	B-cell receptor-associated protein 29
LRRC26	0.767921	-0.0325135	-0.649066	10.5746	33.6189	3.99997e-06	5.19037e-05	10.0541	10.2851	10.4514	10.1277	10.1196	10.2843	11.0849	10.8694	10.881	10.918	10.9029	10.917	leucine rich repeat containing 26
HNRNPA1P33	1.14449	-0.050473	-0.615186	5.5311	33.6187	4.00012e-06	5.19037e-05	5.33543	5.28547	5.37087	4.68822	4.78851	5.07856	5.66563	6.2287	6.09443	5.89587	5.9488	5.99267	heterogeneous nuclear ribonucleoprotein A1 pseudogene 33
MOCOS	0.375207	-0.317476	-0.475784	8.73785	33.6073	4.00732e-06	5.1969e-05	8.25023	8.28449	8.41351	8.80644	8.71873	8.67721	9.04729	9.24626	9.03445	8.81626	8.83796	8.72135	molybdenum cofactor sulfurase
XYLT2	-0.0790295	-0.379009	0.754451	9.26949	33.6034	4.00981e-06	5.1973e-05	9.57676	9.59753	9.7039	9.23431	9.29665	9.45799	9.30207	9.26299	9.1868	8.81231	8.88087	8.92165	xylosyltransferase II
CPNE2	0.5053	0.086572	-0.518063	10.3317	33.5918	4.01715e-06	5.20212e-05	10.1855	10.0479	10.1047	10.0014	9.98089	10.1345	10.544	10.6013	10.4874	10.6156	10.7129	10.5639	copine II
GTF2IRD2	-0.324057	-0.601781	0.805673	7.98243	33.5907	4.01789e-06	5.20212e-05	8.16701	8.18051	8.26682	8.23395	8.46672	8.27416	7.87235	8.15937	7.97094	7.57198	7.34971	7.27563	GTF2I repeat domain containing 2
MYLIP	-0.336472	0.140987	0.652675	8.21875	33.572	4.02984e-06	5.21476e-05	8.70846	8.6762	8.69923	8.23575	8.40797	8.06861	7.80584	7.97762	7.91945	8.0393	8.02696	8.05962	myosin regulatory light chain interacting protein
DDR1	0.211749	-0.161254	-0.519796	10.811	33.55	4.04389e-06	5.23011e-05	10.4414	10.4075	10.3317	10.8869	10.8637	10.8378	10.9497	11.1392	11.1347	10.9495	10.9431	10.8473	discoidin domain receptor tyrosine kinase 1
DNAJB2	0.370404	0.346033	-0.539969	7.16584	33.5154	4.06613e-06	5.25603e-05	7.05227	7.03546	6.9917	6.93284	6.72582	6.89138	7.1181	7.22538	7.31777	7.58583	7.56867	7.54485	DnaJ (Hsp40) homolog	subfamily B	member 2
ASAP3	0.243633	0.26304	-0.796857	8.44405	33.5037	4.0737e-06	5.26296e-05	7.97246	8.14693	7.99712	8.24936	8.30897	8.42873	8.54445	8.59704	8.57647	8.8599	8.69473	8.95246	ArfGAP with SH3 domain	ankyrin repeat and PH domain 3
DTX1	0.746941	-0.460237	-0.392878	6.96797	33.461	4.10148e-06	5.2952e-05	6.62461	6.6622	6.60299	6.88115	6.60821	6.71895	7.58261	7.4915	7.37503	6.85764	7.09938	7.1114	deltex homolog 1 (Drosophila)
WDR76	0.253191	0.440387	-0.549219	9.18072	33.4585	4.10309e-06	5.2952e-05	9.07576	9.02996	9.05117	8.93294	8.9362	8.85467	9.22642	9.14258	9.11439	9.71538	9.61622	9.47295	WD repeat domain 76
HNRNPA1	-0.132912	0.144806	0.675178	9.52936	33.4416	4.1141e-06	5.30654e-05	10.1436	9.95329	10.1279	9.47753	9.46836	9.21765	9.26907	9.3175	9.17822	9.50573	9.35001	9.34348	heterogeneous nuclear ribonucleoprotein A1
PELI1	-0.122056	0.179512	0.55321	7.06437	33.4174	4.13e-06	5.32418e-05	7.61976	7.50555	7.49025	6.9268	6.92212	6.93464	6.63459	6.89969	6.88311	6.97546	6.94065	7.03982	pellino E3 ubiquitin protein ligase 1
PTRF	0.527538	0.0591225	-0.636887	5.82409	33.4051	4.13809e-06	5.33173e-05	5.4736	5.45585	5.59417	5.55243	5.58664	5.53522	6.11648	5.93158	6.20885	6.12575	6.06668	6.24184	polymerase I and transcript release factor
BRD2	-0.240872	0.424891	0.555245	6.8141	33.3944	4.14514e-06	5.33765e-05	7.35635	7.40407	7.38787	6.6353	6.78112	6.51408	6.41735	6.2488	6.54174	6.66881	6.99434	6.8194	bromodomain containing 2
ZNF597	0.484151	-0.156271	-0.526169	9.38624	33.3914	4.14716e-06	5.33765e-05	8.99818	8.9914	9.11395	9.08719	9.34204	9.26918	9.70507	9.70078	9.745	9.53358	9.53891	9.60956	zinc finger protein 597
PTPN12	0.669364	0.186469	-0.295032	8.16798	33.3698	4.16143e-06	5.35313e-05	8.32089	8.09962	8.20134	7.57001	7.82418	7.54525	8.26801	8.31002	8.36951	8.42358	8.59334	8.49002	protein tyrosine phosphatase	non-receptor type 12
RANGAP1	0.32843	0.475466	-0.440073	9.57397	33.3309	4.1873e-06	5.38351e-05	9.57192	9.66326	9.45607	9.11986	9.30497	9.17495	9.50547	9.61657	9.46303	9.94643	9.97717	10.0879	Ran GTPase activating protein 1
NBPF9	-0.244161	0.122738	-0.633092	11.3847	33.3043	4.20514e-06	5.40354e-05	10.794	10.922	11.0146	11.6297	11.7159	11.6485	11.3828	11.4193	11.4596	11.5171	11.4302	11.6826	neuroblastoma breakpoint family	member 9
TIMM22	0.330701	-0.365877	-0.37657	10.5392	33.2535	4.23945e-06	5.44469e-05	10.2259	10.032	10.2115	10.4849	10.6796	10.5401	10.9133	10.8791	10.9043	10.5546	10.5401	10.5045	translocase of inner mitochondrial membrane 22 homolog (yeast)
TET3	0.511873	0.34187	-0.821145	8.41502	33.2454	4.24494e-06	5.44882e-05	7.89713	8.08279	8.31427	8.03766	8.1175	8.04124	8.55485	8.62416	8.55301	8.78601	8.93109	9.04052	tet methylcytosine dioxygenase 3
ING4	-0.592232	-0.468598	0.896617	8.23513	33.1786	4.29056e-06	5.50343e-05	8.77422	8.33216	8.46932	8.65956	8.8351	8.57367	7.94084	8.16853	8.18227	7.73169	7.58596	7.56819	inhibitor of growth family	member 4
IRGQ	0.212509	0.0229845	-0.536785	7.80218	33.1743	4.29347e-06	5.50343e-05	7.41755	7.50151	7.47358	7.72615	7.7331	7.83726	7.98817	7.98555	7.96032	8.00321	7.97832	8.02146	immunity-related GTPase family	Q
SAT1	0.144507	0.238681	-0.922055	10.1008	33.173	4.2944e-06	5.50343e-05	9.76342	9.50465	9.42623	10.1945	10.1809	9.9355	10.2425	10.2964	10.2055	10.5215	10.4521	10.4868	spermidine/spermine N1-acetyltransferase 1
AP1S3	0.448689	0.432384	-0.604234	6.96127	33.1568	4.30559e-06	5.5148e-05	6.86766	6.82813	6.81358	6.55689	6.7391	6.38285	7.00087	7.06276	6.96128	7.32483	7.45834	7.5389	adaptor-related protein complex 1	sigma 3 subunit
KCTD2	0.166491	-0.391118	-0.25332	9.62845	33.1262	4.32672e-06	5.5389e-05	9.19647	9.33022	9.32689	9.66931	9.78769	9.83042	9.94971	9.88671	9.95048	9.55929	9.49833	9.55592	potassium channel tetramerisation domain containing 2
FURIN	0.0617438	-0.173683	-0.368847	8.5474	33.1183	4.33225e-06	5.543e-05	8.2201	8.16978	8.2082	8.70625	8.66279	8.6714	8.76603	8.78333	8.67631	8.54793	8.57945	8.57724	furin (paired basic amino acid cleaving enzyme)
MIR501	-0.133682	-0.271521	-1.01302	6.0221	33.1002	4.34483e-06	5.55613e-05	5.00307	4.76154	5.51485	6.39654	6.50056	6.63702	6.2255	6.58277	6.3248	6.094	6.09198	6.13253	microRNA 501
PRCP	-0.277529	-0.341128	0.579912	7.34332	33.0906	4.35154e-06	5.56172e-05	7.58659	7.50795	7.52038	7.61605	7.58524	7.52986	7.22683	7.28476	7.38697	7.01995	6.98827	6.86696	prolylcarboxypeptidase (angiotensinase C)
LANCL1	-0.198918	-0.382941	0.570512	9.1141	33.0554	4.37618e-06	5.59022e-05	9.30909	9.31714	9.27612	9.26833	9.3204	9.34766	9.07036	9.09549	9.17378	8.78023	8.78326	8.62731	LanC lantibiotic synthetase component C-like 1 (bacterial)
RBM18	0.381821	-0.0307148	-0.517685	8.26975	33.0317	4.39293e-06	5.60862e-05	7.96086	7.91761	8.00627	8.1625	8.08624	8.13573	8.56965	8.53545	8.42484	8.42517	8.53339	8.47924	RNA binding motif protein 18
C6orf132	0.426161	0.377509	0.0234738	7.14991	33.0221	4.39968e-06	5.61335e-05	7.58969	7.44624	7.3525	6.50679	6.82391	6.57631	6.97575	7.05649	7.15326	7.37367	7.42626	7.51808	chromosome 6 open reading frame 132
POU3F1	-0.0670466	-0.569646	0.124886	7.01044	33.0198	4.40134e-06	5.61335e-05	6.79115	6.78406	6.83234	7.34349	7.33128	7.26819	7.14504	7.17119	7.4256	6.66733	6.71931	6.64625	POU class 3 homeobox 1
CLDN4	1.05141	0.210554	-0.515986	6.00991	33.0119	4.40695e-06	5.61665e-05	6.1833	5.76742	6.02243	4.96847	5.50407	5.26267	6.35416	6.28441	6.25087	6.66073	6.37777	6.48261	claudin 4
STXBP1	-0.159725	-0.2029	0.702265	10.0572	33.0063	4.41087e-06	5.61665e-05	10.5026	10.3409	10.484	10.0813	10.1102	10.1171	9.8468	9.98814	9.99451	9.70903	9.82572	9.686	syntaxin binding protein 1
EIF2D	-0.348641	-0.274148	0.569842	9.88739	33.0062	4.41098e-06	5.61665e-05	10.2024	10.0667	10.0024	10.0897	10.2249	10.1159	9.76651	9.81342	9.8046	9.51747	9.56714	9.47747	eukaryotic translation initiation factor 2D
BMPER	-0.396439	-0.23211	0.892921	6.20231	32.985	4.42605e-06	5.63283e-05	6.67287	6.79094	6.5067	6.50327	6.38784	6.28628	5.82933	6.00997	6.14878	5.74888	5.81249	5.73038	BMP binding endothelial regulator
NIPAL3	0.0229112	-0.610275	0.0887775	10.4149	32.9653	4.4401e-06	5.6477e-05	10.241	10.1512	10.1542	10.639	10.795	10.6081	10.5924	10.7714	10.747	10.179	10.0945	10.0065	NIPA-like domain containing 3
ATL2	0.384642	0.299085	-1.23865	7.74979	32.9589	4.44473e-06	5.65059e-05	6.93199	7.12587	7.14166	7.63229	7.85925	7.37275	7.76575	8.12355	8.12891	8.42034	8.19413	8.30099	atlastin GTPase 2
PLA2G2A	0.324927	0.883079	-1.08657	6.62074	32.953	4.4489e-06	5.65288e-05	6.37212	6.2913	6.32234	6.31141	6.09465	6.21538	6.53786	6.4562	6.60216	7.81023	7.20845	7.22678	phospholipase A2	group IIA (platelets	synovial fluid)
SAMHD1	0.425822	0.394376	-1.06325	7.58818	32.9469	4.45334e-06	5.6555e-05	7.1323	7.28254	6.86833	7.21742	7.53836	7.25653	7.64796	7.90284	7.73897	8.20938	8.13871	8.12482	SAM domain and HD domain 1
MMP16	-0.268041	-0.00921663	0.721639	5.82894	32.9243	4.46958e-06	5.67311e-05	6.38044	6.19484	6.32037	5.9498	5.68419	5.92851	5.52729	5.65427	5.57682	5.57228	5.60298	5.55547	matrix metallopeptidase 16 (membrane-inserted)
ZNF44	0.430959	0.22259	-0.437801	6.03986	32.9094	4.48035e-06	5.68376e-05	6.00053	5.89797	5.89313	5.68922	5.64757	5.80758	6.12233	6.16372	6.1512	6.3709	6.29698	6.43714	zinc finger protein 44
CAST	0.079267	0.343464	-0.640833	8.98645	32.9028	4.48512e-06	5.68678e-05	8.77968	8.65974	8.65271	8.89073	8.96411	8.89159	8.97052	9.06514	8.94857	9.3597	9.30617	9.34874	calpastatin
PGAP2	-0.344715	-0.232402	0.634131	8.17242	32.8809	4.501e-06	5.7015e-05	8.39154	8.47958	8.4658	8.33737	8.50207	8.32644	7.94965	8.11844	8.06366	7.8591	7.76164	7.8138	post-GPI attachment to proteins 2
NEBL	-0.0508222	0.380297	-0.898074	7.37967	32.8802	4.5015e-06	5.7015e-05	6.8191	6.88645	6.94513	7.38396	7.64423	7.32828	7.35198	7.50073	7.35129	7.79383	7.68434	7.86673	nebulette
QPRT	-0.396595	-0.338124	0.69155	9.2717	32.8656	4.51214e-06	5.71195e-05	9.66822	9.41068	9.48755	9.42087	9.66806	9.60704	9.1689	9.20455	9.13273	8.8763	8.7846	8.83091	quinolinate phosphoribosyltransferase
A4GALT	0.0473598	0.138132	0.659897	6.77959	32.8197	4.54576e-06	5.75145e-05	7.24993	7.46554	7.35079	6.47013	6.33483	6.72514	6.61045	6.5234	6.53833	6.69575	6.63244	6.75838	alpha 1	4-galactosyltransferase
IL4R	0.637075	0.14219	-0.448665	8.84101	32.7763	4.57779e-06	5.78891e-05	8.70403	8.74985	8.75074	8.30164	8.38481	8.52636	9.05974	9.02664	9.03765	9.19308	9.02181	9.33572	interleukin 4 receptor
AHI1	0.173392	-0.470701	-0.282646	7.41136	32.7551	4.59351e-06	5.80572e-05	7.05111	6.98657	6.98446	7.7051	7.61839	7.43851	7.64967	7.87513	7.75737	7.27472	7.27312	7.32223	Abelson helper integration site 1
RNGTT	0.632521	0.147536	-0.384801	8.18787	32.7511	4.59646e-06	5.80638e-05	8.17845	8.08315	8.13189	7.73595	7.82371	7.64807	8.21316	8.52867	8.36346	8.56241	8.4938	8.49169	RNA guanylyltransferase and 5'-phosphatase
ELOVL6	0.135904	-0.285537	-0.44548	8.24014	32.71	4.6272e-06	5.84211e-05	7.89317	7.80184	7.69669	8.36972	8.50602	8.30131	8.47392	8.60687	8.50397	8.30214	8.22768	8.19833	ELOVL fatty acid elongase 6
IFITM4P	-0.274911	-0.294095	0.489302	5.59034	32.6889	4.64308e-06	5.85597e-05	5.75064	5.74886	5.72513	5.81018	5.79869	5.85488	5.51486	5.55348	5.57067	5.27531	5.31678	5.16464	interferon induced transmembrane protein 4 pseudogene
KIAA0319L	-0.264654	-0.309584	0.580234	9.12287	32.6721	4.65574e-06	5.86884e-05	9.26503	9.32384	9.4224	9.30848	9.34217	9.34264	8.99299	9.05712	9.14922	8.79877	8.72328	8.74852	KIAA0319-like
MICA	0.338805	0.263823	-0.222698	8.21913	32.6572	4.66705e-06	5.87873e-05	8.20591	8.25106	8.34918	7.87506	7.89092	7.90039	8.26394	8.2278	8.19104	8.4917	8.48473	8.49782	MHC class I polypeptide-related sequence A
CSGALNACT2	0.236788	0.00939804	-0.962137	8.21527	32.6521	4.67093e-06	5.87873e-05	7.74343	7.47549	7.45377	8.2828	8.39866	8.13908	8.30201	8.6476	8.5813	8.63149	8.47123	8.45639	chondroitin sulfate N-acetylgalactosaminyltransferase 2
GRAMD1C	-0.615989	-0.0606677	0.988758	6.16127	32.652	4.67097e-06	5.87873e-05	6.62194	6.85398	6.67961	6.51861	6.45736	6.24326	5.78825	5.85961	5.7234	5.95461	5.76705	5.4676	GRAM domain containing 1C
FZD2	-0.201903	-0.114989	0.923135	6.89067	32.6217	4.69409e-06	5.90471e-05	7.38484	7.56541	7.47489	7.00653	6.79938	6.8005	6.79572	6.47369	6.7313	6.62921	6.41247	6.61406	frizzled family receptor 2
LOC100216479	-1.13198	0.379352	1.10222	5.81004	32.5948	4.71462e-06	5.92741e-05	6.56593	6.58199	6.48224	6.4832	6.09494	6.00326	4.71221	5.31943	5.15382	5.44296	5.68715	5.1934	uncharacterized LOC100216479
ELF5	-0.221188	0.913885	-0.848186	6.42683	32.5899	4.7184e-06	5.92904e-05	6.08041	6.26351	6.23309	6.28169	6.34892	6.41287	6.38591	6.00717	5.98684	7.11081	7.04889	6.96187	E74-like factor 5 (ets domain transcription factor)
STARD13	-0.683387	0.0998644	-0.35331	6.99221	32.566	4.73677e-06	5.949e-05	6.39913	6.7219	6.69791	7.38783	7.58001	7.66161	6.85385	6.91702	6.80842	6.88255	6.98834	7.00798	StAR-related lipid transfer (START) domain containing 13
GLIS2	0.540869	0.0424589	-0.0693991	8.2678	32.552	4.74759e-06	5.95945e-05	8.29282	8.38228	8.4415	7.76341	7.9046	7.9068	8.35241	8.41582	8.42919	8.42396	8.46367	8.43717	GLIS family zinc finger 2
TAOK3	0.330052	0.284812	-0.041541	7.32095	32.5422	4.75521e-06	5.96588e-05	7.43579	7.56893	7.53943	6.91157	6.93457	6.97804	7.21215	7.38726	7.21493	7.58835	7.54789	7.53253	TAO kinase 3
ZER1	-0.175482	-0.342966	0.719746	8.68977	32.5316	4.76339e-06	5.97301e-05	8.97226	9.05725	9.01319	8.72346	8.92788	8.78746	8.54759	8.75399	8.61077	8.28372	8.31757	8.28217	zyg-11 related	cell cycle regulator
NT5C2	-0.431057	0.308378	0.519641	10.1486	32.5256	4.76807e-06	5.97574e-05	10.7057	10.5718	10.4766	10.1804	10.2695	10.1133	9.75204	9.86066	9.65738	10.162	9.9848	10.0484	5'-nucleotidase	cytosolic II
MIR622	0.316153	0.480213	-0.054469	8.84997	32.4886	4.79695e-06	6.00878e-05	9.03559	9.15314	9.19605	8.40592	8.3063	8.44686	8.82091	8.56015	8.72649	9.05816	9.34545	9.14457	microRNA 622
MPP5	0.339845	0.362	-0.315039	8.04981	32.4799	4.80379e-06	6.01419e-05	8.07253	8.08703	8.07893	7.71095	7.73525	7.63187	7.94323	8.1532	8.00118	8.379	8.34235	8.46226	membrane protein	palmitoylated 5 (MAGUK p55 subfamily member 5)
ARHGAP21	0.276175	0.425983	-0.418108	8.32846	32.4525	4.82532e-06	6.03795e-05	8.23181	8.35031	8.30863	8.01677	8.02892	7.99291	8.17766	8.34054	8.34893	8.69498	8.64941	8.80069	Rho GTPase activating protein 21
MIR378D2	-0.154372	0.150829	-0.775128	5.17325	32.4493	4.82783e-06	6.03795e-05	4.50589	4.62619	4.7541	5.45562	5.4288	5.33777	5.18555	5.24084	5.33269	5.47592	5.22587	5.50977	microRNA 378d-2
RAB40B	-0.368607	-0.374881	0.970387	8.89738	32.4385	4.83635e-06	6.04544e-05	9.30627	9.35528	9.37517	9.16689	9.13021	9.05893	8.52819	8.96458	8.75744	8.42273	8.49248	8.21036	RAB40B	member RAS oncogene family
TBC1D2B	0.0628368	-0.448896	-0.312098	7.64068	32.4198	4.85114e-06	6.06075e-05	7.22676	7.24123	7.12559	7.92485	8.01621	7.747	7.91852	8.10707	7.85098	7.55085	7.45098	7.52805	TBC1 domain family	member 2B
PLEK2	0.449642	-0.0906482	-0.524618	7.25316	32.4125	4.85698e-06	6.06455e-05	6.8883	6.90328	6.98878	7.19713	7.05522	7.02487	7.50346	7.49204	7.63064	7.50683	7.44347	7.40391	pleckstrin 2
DYRK3	0.292617	-0.853599	0.105713	7.71604	32.389	4.87564e-06	6.07987e-05	7.5305	7.54377	7.25076	7.89469	7.93305	7.86309	8.03738	8.27705	8.25426	7.47744	7.26961	7.26084	dual-specificity tyrosine-(Y)-phosphorylation regulated kinase 3
TP53	-0.275039	0.047916	0.493313	9.96093	32.3878	4.87663e-06	6.07987e-05	10.3465	10.2652	10.2467	10.0309	10.0171	10.0118	9.74063	9.77407	9.71996	9.84321	9.80386	9.73134	tumor protein p53
IDH1	0.130561	0.285434	-0.653768	8.26057	32.3819	4.88134e-06	6.08257e-05	7.99782	7.96858	7.8704	8.19046	8.19788	8.16179	8.24568	8.36851	8.32762	8.68012	8.57988	8.53812	isocitrate dehydrogenase 1 (NADP+)	soluble
SAMD4A	0.311677	0.539846	-0.921297	6.49202	32.3591	4.89961e-06	6.10215e-05	5.97235	6.26037	6.21394	6.17548	6.13222	6.34828	6.50192	6.60258	6.48651	7.02879	6.92192	7.25985	sterile alpha motif domain containing 4A
ENPP3	-0.260346	-0.305272	0.0922287	5.59191	32.3458	4.91026e-06	6.11222e-05	5.43762	5.44983	5.44263	5.99655	5.89457	5.85913	5.64607	5.65484	5.6683	5.34891	5.30026	5.40422	ectonucleotide pyrophosphatase/phosphodiesterase 3
RGCC	-0.0581833	0.225593	-1.37689	5.45896	32.3399	4.91504e-06	6.11479e-05	4.54261	4.20275	4.82827	5.6543	5.59335	5.95441	5.85755	5.72279	5.44718	5.84762	5.81546	6.04122	regulator of cell cycle
LOC100506257	-0.168849	-0.28766	-0.885112	6.22586	32.3369	4.91744e-06	6.11479e-05	5.66938	5.3967	5.06186	6.49694	6.76956	6.88631	6.43762	6.6241	6.58454	6.0978	6.24647	6.43901	uncharacterized LOC100506257
ADRB1	-0.0016389	-0.194397	-0.757724	7.97264	32.3151	4.93503e-06	6.13346e-05	7.42515	7.2982	7.19688	8.29248	8.35843	8.13059	8.00754	8.45248	8.31656	8.17101	8.01672	8.00567	adrenoceptor beta 1
TICAM1	0.572227	0.23452	-0.390376	8.21867	32.3071	4.9415e-06	6.13831e-05	8.24602	8.06224	8.25036	7.90967	7.70612	7.69371	8.40538	8.24907	8.37175	8.55505	8.52669	8.64801	toll-like receptor adaptor molecule 1
ZNF260	0.467014	0.0516496	-0.484985	9.18045	32.3014	4.94613e-06	6.14086e-05	8.93363	8.92911	9.01512	8.96162	8.91547	8.89974	9.31331	9.44234	9.42222	9.49785	9.34772	9.48725	zinc finger protein 260
LOC100131434	-0.612371	-0.278048	0.780381	7.35184	32.2967	4.94997e-06	6.14244e-05	7.72399	7.50867	7.70235	7.62653	7.98378	7.65481	6.9995	7.22256	7.20595	6.81076	6.88025	6.90286	uncharacterized LOC100131434
MPPED1	-0.191409	-0.4114	0.919077	6.49535	32.2858	4.95884e-06	6.15025e-05	6.77106	7.10241	6.91985	6.5065	6.67193	6.66608	6.29331	6.42672	6.55026	5.9647	6.01129	6.06009	metallophosphoesterase domain containing 1
MIA-RAB4B	-0.163542	-0.206422	0.71464	8.69301	32.2724	4.96977e-06	6.1606e-05	8.92429	9.14047	9.18993	8.76103	8.77773	8.68191	8.58209	8.5714	8.57655	8.40094	8.33689	8.37294	MIA-RAB4B readthrough
LOXL1	-0.394336	-0.3019	0.810943	8.54196	32.2673	4.9739e-06	6.16253e-05	8.7302	8.98947	8.98225	8.80302	8.70146	8.85331	8.40232	8.47565	8.29681	7.99945	8.04496	8.22468	lysyl oxidase-like 1
ANKRD26	-0.260317	0.015702	0.711536	6.99024	32.2454	4.99179e-06	6.18149e-05	7.39764	7.51438	7.48797	6.98612	7.08112	6.93198	6.76706	6.67464	6.77658	6.72467	6.92441	6.6163	ankyrin repeat domain 26
NMI	0.14844	0.622915	-0.609268	6.99652	32.2282	5.00595e-06	6.19581e-05	7.05801	6.78639	6.82	6.66627	6.85358	6.65828	6.89098	6.8278	6.90468	7.54978	7.45664	7.48578	N-myc (and STAT) interactor
TBCK	-0.442396	0.0185586	0.61819	8.4611	32.2083	5.02238e-06	6.21291e-05	8.82547	8.7879	8.85689	8.56659	8.77171	8.5489	8.11333	8.24465	8.20203	8.30522	8.16977	8.1407	TBC1 domain containing kinase
NABP1	0.451125	-0.0139562	-0.752845	6.76172	32.2006	5.02875e-06	6.21758e-05	6.26382	6.36227	6.28259	6.69226	6.769	6.39445	7.02001	7.05357	7.13551	7.10087	6.98109	7.08525	nucleic acid binding protein 1
C20orf96	0.641788	-0.219083	-0.116832	7.87141	32.1762	5.049e-06	6.23938e-05	7.78936	7.79305	7.92166	7.50066	7.61259	7.4732	8.19434	8.17707	8.14041	7.92722	7.94198	7.98536	chromosome 20 open reading frame 96
LOC644794	-1.08195	0.0735363	0.813402	8.72984	32.1619	5.06086e-06	6.25081e-05	8.99495	9.00493	9.31863	9.33773	9.50219	9.06361	8.04215	8.28431	8.33123	8.43898	8.07315	8.36617	uncharacterized LOC644794
DLG5	0.119281	-0.107637	-0.568549	10.6658	32.1275	5.08958e-06	6.28303e-05	10.1351	10.2385	10.2725	10.6908	10.7494	10.8767	10.7854	10.9742	10.9151	10.7554	10.7695	10.8268	discs	large homolog 5 (Drosophila)
KLHL7-AS1	-0.80613	-0.183776	0.774036	7.06111	32.086	5.12454e-06	6.32292e-05	7.45858	7.27913	7.30692	7.4993	7.78517	7.40778	6.61088	6.9947	6.66827	6.66212	6.54975	6.51065	KLHL7 antisense RNA 1 (head to head)
WDR1	0.393739	0.264482	-0.62498	10.0669	32.0493	5.15575e-06	6.35814e-05	9.77655	9.8977	9.81222	9.8203	9.7435	9.82294	10.0847	10.2465	10.2367	10.3713	10.4014	10.5887	WD repeat domain 1
ZNF526	0.233758	0.0286838	-0.579002	8.78413	32.0417	5.16218e-06	6.36278e-05	8.47561	8.43511	8.35726	8.71915	8.66908	8.82943	8.97368	9.00778	8.93747	8.98506	8.97299	9.04693	zinc finger protein 526
IL13RA1	0.314118	0.118675	-0.519017	10.986	32.0267	5.17504e-06	6.37534e-05	10.7335	10.7351	10.7353	10.8362	10.8714	10.7549	11.0958	11.1283	11.1808	11.296	11.2093	11.2556	interleukin 13 receptor	alpha 1
MIR193A	-0.0489513	-0.187375	-0.616509	5.67782	32.0231	5.1781e-06	6.37582e-05	5.07148	5.06305	5.19402	5.8138	6.10182	5.97144	6.035	5.83914	5.86606	5.88379	5.70402	5.59026	microRNA 193a
C10orf114	0.142942	-0.138688	-0.557367	5.87218	32.0001	5.19783e-06	6.39681e-05	5.33958	5.44459	5.47746	5.93315	6.00957	5.97824	6.18967	5.97089	6.18923	6.0449	5.92674	5.96209	chromosome 10 open reading frame 114
CIB2	0.436385	-0.0573476	-0.598365	7.56707	31.9781	5.21675e-06	6.41507e-05	7.18134	7.12757	7.28724	7.33955	7.44544	7.46914	7.81415	7.83697	7.91217	7.8857	7.84197	7.66358	calcium and integrin binding family member 2
FGD6	-0.19534	0.685198	0.0436655	7.8159	31.9766	5.21804e-06	6.41507e-05	8.19855	8.07117	8.15751	7.48318	7.80517	7.53832	7.46694	7.3992	7.3745	8.19026	7.99139	8.11459	FYVE	RhoGEF and PH domain containing 6
SNORD51	0.278842	0.129199	-0.83115	7.8549	31.9349	5.25422e-06	6.45623e-05	7.39139	7.28996	7.41618	7.64964	7.98694	7.73027	8.01087	8.06116	8.13135	8.29934	8.10041	8.19123	small nucleolar RNA	C/D box 51
NDNL2	0.480331	-0.0477198	-0.703615	7.81332	31.9227	5.26487e-06	6.46599e-05	7.51053	7.41309	7.22187	7.65544	7.75275	7.55031	8.02139	8.17559	8.20252	8.12922	8.11827	8.00885	necdin-like 2
TENM2	-0.440088	-0.390829	1.10712	6.2892	31.9088	5.277e-06	6.47288e-05	6.55196	6.81958	7.07076	6.43532	6.58415	6.59421	6.10168	6.11575	6.076	5.8589	5.74942	5.51263	teneurin transmembrane protein 2
PIGV	-0.539604	0.0491953	0.651718	7.95642	31.9088	5.27701e-06	6.47288e-05	8.35713	8.40397	8.24359	8.21611	8.22867	8.07599	7.62924	7.75355	7.51917	7.81383	7.57705	7.65867	phosphatidylinositol glycan anchor biosynthesis	class V
CNTNAP3	-0.392927	-0.371221	-0.326808	6.68725	31.9069	5.27862e-06	6.47288e-05	6.19215	5.94737	6.33539	7.28543	7.41482	7.04752	6.67688	6.96343	6.92868	6.48853	6.46661	6.50018	contactin associated protein-like 3
EXOC8	0.163201	-0.0113768	-0.687521	9.34197	31.8931	5.2908e-06	6.48449e-05	8.94251	8.77665	8.86517	9.34327	9.55301	9.29514	9.47342	9.6376	9.57	9.53752	9.51934	9.59003	exocyst complex component 8
PRKAR1B	0.313779	-0.132051	-0.55618	6.67124	31.8663	5.31438e-06	6.50741e-05	6.35485	6.14818	6.29655	6.61161	6.61958	6.69175	6.96353	6.98984	6.91089	6.9221	6.74261	6.8034	protein kinase	cAMP-dependent	regulatory	type I
BEX4	-0.55082	-0.380969	0.88681	7.06676	31.864	5.31633e-06	6.50741e-05	7.39497	7.564	7.25207	7.5236	7.53668	7.28569	6.87064	7.06028	6.76258	6.50811	6.65126	6.39124	brain expressed	X-linked 4
LPCAT4	-0.364421	0.479467	0.275541	8.47861	31.8625	5.31768e-06	6.50741e-05	8.93946	8.74339	8.81882	8.40871	8.55379	8.36741	8.11362	8.06138	8.06164	8.6603	8.51165	8.50309	lysophosphatidylcholine acyltransferase 4
SLC41A2	0.23601	0.644078	-1.18667	8.87588	31.8519	5.32705e-06	6.51554e-05	8.52714	8.30685	8.26675	8.66688	8.86455	8.48907	8.70793	9.15843	8.86216	9.65959	9.48139	9.51977	solute carrier family 41	member 2
[truncated: 214 more rows]
