# Supplementary material for: The unique transcriptional response produced by concurrent estrogen and progesterone treatment in breast cancer cells results in upregulation of growth factor pathways and switching from a Luminal A to a Basal-like subtype
Source: BMC Cancer. 2015 Oct 24;15:791. doi: 10.1186/s12885-015-1819-3 (PMC4620010; doi:10.1186/s12885-015-1819-3)
Supplement: Additional file 13: — Validation of E2 primed P4 regulated genes in an independent sample set. ZR75-1 cells (5 x 105 cells per well in 6 well plates) were treated in triplicate with 72 h 10nM E2 followed by 4, 8 or 16 h 10nM P4 treatment. Expression relative to housekeeping gene GAPDH expression. (XLS 726 kb) [file 12885_2015_1819_MOESM13_ESM.xls]

## Sheet: Additional file 13
	Supplementary figure 4: Validation of E2 primed P4 regulated genes in an independent sample set. ZR75-1 cells (5 x 105 cells per well in 6 well plates) were treated in triplicate with 72h 10nM E2 followed by 4, 8 or 16h 10nM P4 treatment. Expression relative to housekeeping gene GAPDH expression.
