# Supplementary material for: The unique transcriptional response produced by concurrent estrogen and progesterone treatment in breast cancer cells results in upregulation of growth factor pathways and switching from a Luminal A to a Basal-like subtype
Source: BMC Cancer. 2015 Oct 24;15:791. doi: 10.1186/s12885-015-1819-3 (PMC4620010; doi:10.1186/s12885-015-1819-3)
Supplement: Additional file 14: — Significantly enriched pathways in response to a timecourse of P4 treatment in E2 pretreated ZR-75-1 cells. (XLS 26 kb) [file 12885_2015_1819_MOESM14_ESM.xls]

## Sheet: Additional file 14
Pathway Name	Pathway Id	Source Name	Organism	Pathway uploaded gene count	Genes in InnateDB for this entity	Genes Ratio	p-value (corrected)	Gene Symbols
EGFR1	15908	NETPATH	9606	105	472	0.22	4.1684e-10	ACTB ; ACTN1 ; ANXA1 ; ANXA2 ; ARHGAP32 ; ASAP1 ; ASAP3 ; ATP1A1 ; BAIAP2 ; BCAR1 ; BCL2 ; CALD1 ; CASKIN2 ; CAV1 ; CBLB ; CD59 ; CDH2 ; CDV3 ; CEBPB ; CRIM1 ; CRK ; DOCK4 ; DSG2 ; DSP ; DYNLL1 ; DYRK1B ; DYRK3 ; EFNB2 ; EGF ; EGFR ; ELF3 ; ELMO2 ; EPHA2 ; EPHA4 ; EPHB3 ; EPHB4 ; EPN3 ; EPPK1 ; ERRFI1 ; FAM59A ; FOS ; FOXO4 ; GAB1 ; GPRC5A ; GRB10 ; GRB14 ; HNRNPA1 ; HTT ; IRS2 ; JAK2 ; JUN ; JUP…
Pathways in cancer	4397	KEGG	9606	70	323	0.22	7.20594e-06	AKT3 ; AR ; BCL2 ; BCL2L1 ; BIRC2 ; BIRC3 ; BMP4 ; CBLB ; CCND1 ; CCNE1 ; CDKN1B ; CDKN2B ; CHUK ; CRK ; DAPK2 ; E2F1 ; E2F3 ; EGF ; EGFR ; EPAS1 ; FGF18 ; FGF2 ; FLT3 ; FN1 ; FOS ; FZD1 ; FZD2 ; FZD4 ; FZD5 ; FZD8 ; GSTP1 ; HIF1A ; IGF1R ; ITGAV ; JUN ; JUP ; KITLG ; LAMC2 ; LEF1 ; MECOM ; MET ; MYC ; NFKBIA ; PDGFA ; PIAS3 ; PIK3R2 ; PIK3R3 ; PLD1 ; RALBP1 ; RARA ; RASSF5 ; RXRG ; STAT1 ; STAT3…
Direct p53 effectors	15209	PID NCI	9606	37	128	0.29	7.08831e-06	AIFM2 ; BAK1 ; BCL2 ; BCL6 ; BTG2 ; C12orf5 ; CAV1 ; DDB2 ; DDIT4 ; DGCR8 ; DKK1 ; DUSP5 ; EGFR ; EPHA2 ; FOXA1 ; GADD45A ; GDF15 ; HSPA1A ; HTT ; JUN ; LIF ; MCL1 ; MET ; NDRG1 ; PCBP4 ; PRDM1 ; RGCC ; SERPINB5 ; SFN ; SNAI2 ; TAP1 ; TGFA ; TNFRSF10A ; TNFRSF10D ; TP53 ; VDR ; ZNF385A ;
Stabilization and expansion of the E-cadherin adherens junction	15724	PID NCI	9606	18	41	0.44	2.35719e-05	ACTN1 ; AQP3 ; ARF6 ; CAMSAP3 ; DIAPH1 ; EFNA1 ; EGF ; EGFR ; ENAH ; EPHA2 ; IGF1R ; MET ; MLLT4 ; PIP5K1C ; PVRL2 ; VASP ; VCL ; ZYX ;
IL6-mediated signaling events	15826	PID NCI	9606	18	43	0.42	4.57732e-05	BCL2L1 ; CEBPB ; CEBPD ; FOS ; HCK ; IL6R ; IL6ST ; JAK2 ; JUN ; JUNB ; LBP ; LMO4 ; MCL1 ; MYC ; PIAS3 ; PRKCD ; STAT1 ; STAT3 ;
Pancreatic cancer	593	KEGG	9606	23	70	0.33	0.000148741	AKT3 ; ARHGEF6 ; BCL2L1 ; CCND1 ; CHUK ; E2F1 ; E2F3 ; EGF ; EGFR ; PIK3R2 ; PIK3R3 ; PLD1 ; RALBP1 ; STAT1 ; STAT3 ; TGFA ; TGFB1 ; TGFB2 ; TGFB3 ; TGFBR1 ; TGFBR2 ; TP53 ; VEGFC ;
Cholesterol biosynthesis	13471	REACTOME	9606	11	20	0.55	0.000290478	CYP51A1 ; DHCR24 ; DHCR7 ; HMGCR ; HMGCS1 ; IDI1 ; MSMO1 ; MVD ; NSDHL ; PMVK ; SQLE ;
Prostate cancer	544	KEGG	9606	25	88	0.28	0.000758687	AKT3 ; AR ; BCL2 ; CCND1 ; CCNE1 ; CDKN1B ; CHUK ; CREB3L1 ; CREB3L2 ; E2F1 ; E2F3 ; EGF ; EGFR ; GSTP1 ; IGF1R ; LEF1 ; NFKBIA ; PDGFA ; PDPK1 ; PIK3R2 ; PIK3R3 ; TCF7L1 ; TCF7L2 ; TGFA ; TP53 ;
Terpenoid backbone biosynthesis	443	KEGG	9606	9	15	0.6	0.000782241	ACAT2 ; FDPS ; HMGCR ; HMGCS1 ; HMGCS2 ; IDI1 ; MVD ; PDSS1 ; PMVK ;
Small cell lung cancer	527	KEGG	9606	24	84	0.29	0.000837206	AKT3 ; BCL2 ; BCL2L1 ; BIRC2 ; BIRC3 ; CCND1 ; CCNE1 ; CDKN1B ; CDKN2B ; CHUK ; E2F1 ; E2F3 ; FN1 ; ITGAV ; LAMC2 ; MYC ; NFKBIA ; PIAS3 ; PIK3R2 ; PIK3R3 ; RXRG ; TP53 ; TRAF4 ; TRAF5 ;
AP-1 transcription factor network	15318	PID NCI	9606	20	67	0.3	0.00214245	BCL2L11 ; CCL2 ; CCND1 ; CDKN1B ; CYR61 ; EDN1 ; EGR1 ; ELF1 ; ESR1 ; FOS ; FOSL1 ; HIF1A ; JUN ; JUNB ; MT2A ; MYB ; MYC ; TCF7L2 ; TGFB1 ; TP53 ;
Chronic myeloid leukemia	582	KEGG	9606	21	73	0.29	0.00229419	AKT3 ; BCL2L1 ; CBLB ; CCND1 ; CDKN1B ; CHUK ; CRK ; E2F1 ; E2F3 ; MECOM ; MYC ; NFKBIA ; PIK3R2 ; PIK3R3 ; STAT5A ; TGFB1 ; TGFB2 ; TGFB3 ; TGFBR1 ; TGFBR2 ; TP53 ;
Adherens junction	505	KEGG	9606	20	73	0.27	0.00655557	ACTB ; ACTN1 ; BAIAP2 ; EGFR ; IGF1R ; LEF1 ; LMO7 ; MET ; MLLT4 ; PTPRJ ; PTPRM ; PVRL2 ; PVRL4 ; SNAI1 ; SNAI2 ; TCF7L1 ; TCF7L2 ; TGFBR1 ; TGFBR2 ; VCL ;
Endocytosis	4386	KEGG	9606	40	199	0.2	0.00798443	ADRB1 ; ADRBK2 ; AGAP2 ; ARAP2 ; ARF6 ; ARFGAP3 ; ARRB1 ; ASAP1 ; ASAP2 ; ASAP3 ; CAV1 ; CBLB ; CHMP1B ; CXCR4 ; DNAJC6 ; EGF ; EGFR ; EHD4 ; EPN3 ; ERBB4 ; F2R ; HSPA2 ; IGF1R ; MET ; NEDD4 ; NEDD4L ; PIP5K1C ; PLD1 ; RAB11FIP1 ; RAB31 ; RAB4A ; RABEP1 ; SH3GL2 ; SMAD6 ; SMURF1 ; TGFB1 ; TGFB2 ; TGFB3 ; TGFBR1 ; TGFBR2 ;
MAPK signaling pathway	487	KEGG	9606	50	268	0.19	0.00808652	AKT3 ; ARRB1 ; CACNA1H ; CHUK ; CRK ; DUSP14 ; DUSP16 ; DUSP3 ; DUSP4 ; DUSP5 ; DUSP8 ; EGF ; EGFR ; FGF18 ; FGF2 ; FOS ; GADD45A ; GADD45B ; GADD45G ; GNA12 ; HSPA2 ; IL1R1 ; JUN ; MAP3K1 ; MAP3K12 ; MAP3K6 ; MAP3K9 ; MAPT ; MECOM ; MRAS ; MYC ; NR4A1 ; PDGFA ; PLA2G12A ; PLA2G2A ; PPP3CA ; RAPGEF2 ; RASGRF2 ; RASGRP1 ; RPS6KA6 ; RRAS2 ; STK3 ; TAOK3 ; TGFB1 ; TGFB2 ; TGFB3 ; TGFBR1 ; TGFBR2 ; T…
FoxO family signaling	15266	PID NCI	9606	11	29	0.38	0.00964461	BCL2L11 ; BCL6 ; CDKN1B ; CHUK ; FBXO32 ; FOXO4 ; G6PC ; GADD45A ; SGK1 ; USP7 ; ZFAND5 ;
CD40/CD40L signaling	14909	PID NCI	9606	10	25	0.4	0.010923	BCL2L1 ; BIRC2 ; BIRC3 ; CBLB ; JUN ; MAP3K1 ; MYC ; NFKBIA ; STAT5A ; TNFAIP3 ;
TGF-beta signaling pathway	465	KEGG	9606	21	84	0.25	0.01341	ACVR1 ; ACVR2A ; BMP4 ; BMPR1B ; CDKN2B ; E2F4 ; ID1 ; ID3 ; INHBB ; LTBP1 ; MYC ; NOG ; PPP2CB ; SMAD6 ; SMURF1 ; TGFB1 ; TGFB2 ; TGFB3 ; TGFBR1 ; TGFBR2 ; THBS1 ;
Osteopontin-mediated events	15887	PID NCI	9606	10	26	0.38	0.0144121	BCAR1 ; CD44 ; CHUK ; FOS ; ITGAV ; JUN ; MAP3K1 ; NFKBIA ; SYK ; VAV3 ;
Colorectal cancer	442	KEGG	9606	17	62	0.27	0.0145687	AKT3 ; BCL2 ; CCND1 ; FOS ; JUN ; LEF1 ; MYC ; PIK3R2 ; PIK3R3 ; TCF7L1 ; TCF7L2 ; TGFB1 ; TGFB2 ; TGFB3 ; TGFBR1 ; TGFBR2 ; TP53 ;
FOXA1 transcription factor network	15723	PID NCI	9606	12	36	0.33	0.0154875	AP1B1 ; AR ; CDKN1B ; CEBPB ; ESR1 ; FOS ; FOXA1 ; JUN ; NRIP1 ; PISD ; SERPINA1 ; XBP1 ;
IL4	15920	NETPATH	9606	19	74	0.26	0.0150665	ADRBK2 ; BCL2L1 ; CEBPB ; CHUK ; CXCR4 ; HIST2H3D ; IL13RA1 ; IL4R ; IRS1 ; IRS2 ; JAK2 ; NFKBIA ; PIK3R2 ; PRKCD ; STAT1 ; STAT3 ; STAT5A ; STAT6 ; SYK ;
Synthesis of very long-chain fatty acyl-CoAs	15716	PID NCI	9606	7	14	0.5	0.0148735	ACSL1 ; ACSL3 ; ACSL4 ; ELOVL1 ; ELOVL2 ; ELOVL6 ; ELOVL7 ;
Aldosterone-regulated sodium reabsorption	8110	KEGG	9606	13	42	0.31	0.0169475	ATP1A1 ; ATP1B1 ; HSD11B2 ; IRS1 ; IRS2 ; NEDD4L ; PDPK1 ; PIK3R2 ; PIK3R3 ; SCNN1A ; SCNN1G ; SFN ; SGK1 ;
BCR	15916	NETPATH	9606	32	159	0.2	0.0206391	ATP2B4 ; BCAR1 ; BCL2 ; BCL2L11 ; BCL6 ; BLNK ; CASP7 ; CBLB ; CCNE1 ; CD22 ; CHST15 ; CHUK ; CRK ; FOS ; GAB1 ; HCK ; HDAC5 ; ITPR1 ; JUN ; JUNB ; MALT1 ; NFKBIA ; PDPK1 ; PIK3R2 ; PIP5K1C ; PRKCD ; REL ; RRAS2 ; STAT1 ; STAT3 ; SYK ; VASP ;
TCR	15915	NETPATH	9606	46	256	0.18	0.0205894	ADA ; ANXA2 ; ARHGEF2 ; ARHGEF6 ; ATP1A1 ; CASKIN2 ; CBLB ; CEBPB ; CGN ; CHUK ; CISH ; CRK ; DGKA ; DIAPH1 ; DNAJB1 ; DPYSL2 ; DTX1 ; DUSP3 ; DYRK1B ; EGR1 ; ELMO1 ; ENAH ; EVL ; FOS ; ITPR1 ; JUN ; MALT1 ; MAP3K1 ; NFKBIA ; NR4A1 ; PAG1 ; PIK3R2 ; PRKCD ; PRKD2 ; PTPN12 ; RASGRP1 ; REL ; SHB ; STAT1 ; STAT5A ; STK39 ; SYK ; TXNRD1 ; VASP ; VAV3 ; WDR1 ;
SHP2 signaling	15583	PID NCI	9606	13	44	0.3	0.0250797	EGF ; EGFR ; GAB1 ; IGF1R ; IL6R ; IL6ST ; IRS1 ; JAK2 ; LMO4 ; MLLT4 ; PAG1 ; SDC2 ; STAT1 ;
Cytokine-cytokine receptor interaction	515	KEGG	9606	47	266	0.18	0.0246279	ACVR1 ; ACVR2A ; BMP4 ; BMPR1B ; CCL2 ; CCL20 ; CCL28 ; CLCF1 ; CTF1 ; CXCL10 ; CXCL12 ; CXCR4 ; CXCR7 ; EDA2R ; EGF ; EGFR ; FLT3 ; IL13RA1 ; IL17RA ; IL1R1 ; IL20 ; IL20RA ; IL4R ; IL6R ; IL6ST ; INHBB ; KITLG ; LIF ; LIFR ; LTBR ; MET ; PDGFA ; PRLR ; RELT ; TGFB1 ; TGFB2 ; TGFB3 ; TGFBR1 ; TGFBR2 ; TNFRSF10A ; TNFRSF10D ; TNFRSF12A ; TNFRSF1A ; TNFRSF21 ; TNFSF10 ; TNFSF12 ; VEGFC ;
IL6	15922	NETPATH	9606	20	85	0.24	0.0267932	AR ; CEBPB ; FOS ; FOXO4 ; GAB1 ; HCK ; HNRNPA1 ; IL6R ; IL6ST ; JAK2 ; JUN ; MAPT ; NFKBIA ; PIAS3 ; PIK3R2 ; PRKCD ; SGK1 ; STAT1 ; STAT3 ; STAT5A ;
ALK1 signaling events	15251	PID NCI	9606	8	20	0.4	0.0278464	ACVR1 ; ACVR2A ; CAV1 ; ID1 ; TGFB1 ; TGFB3 ; TGFBR1 ; TGFBR2 ;
TGF beta Receptor	15911	NETPATH	9606	40	219	0.18	0.0285446	AR ; BCAR1 ; CAV1 ; CCND1 ; CCNE1 ; CD44 ; CDC25A ; CHUK ; CRK ; E2F4 ; ESR1 ; FOS ; FOXO4 ; GIPC1 ; JUN ; JUNB ; KLF10 ; LEF1 ; MYC ; NEDD4L ; NFKBIA ; PDPK1 ; PIK3R2 ; PRKAR1B ; SDC2 ; SIK1 ; SKIL ; SMAD6 ; SMURF1 ; SOX9 ; TGFB1 ; TGFB2 ; TGFB3 ; TGFBR1 ; TGFBR2 ; TGFBR3 ; TGIF1 ; TP53 ; VDR ; YAP1 ;
Activation of Gene Expression by SREBP (SREBF)	13469	REACTOME	9606	12	40	0.3	0.0295087	CYP51A1 ; DHCR7 ; ELOVL6 ; FDPS ; HMGCR ; HMGCS1 ; IDI1 ; MVD ; PMVK ; PRIC285 ; SQLE ; TBL1X ;
Steroids metabolism ( Steroids metabolism )	9713	INOH	9606	7	16	0.44	0.0290335	DHCR7 ; FDPS ; HMGCR ; IDI1 ; MVD ; PMVK ; SQLE ;
Mucin type O-Glycan biosynthesis	508	KEGG	9606	10	30	0.33	0.0300371	B4GALT5 ; GALNT1 ; GALNT12 ; GALNT14 ; GALNT2 ; GALNT6 ; GCNT1 ; ST3GAL1 ; ST3GAL2 ; ST6GALNAC1 ;
Acute myeloid leukemia	424	KEGG	9606	15	57	0.26	0.02988	AKT3 ; CCND1 ; CHUK ; FLT3 ; JUP ; LEF1 ; MYC ; PIK3R2 ; PIK3R3 ; PIM2 ; RARA ; STAT3 ; STAT5A ; TCF7L1 ; TCF7L2 ;
IL2	15918	NETPATH	9606	19	81	0.23	0.0305865	BCL2 ; CCNE1 ; CISH ; CRK ; ETS2 ; IRS1 ; IRS2 ; JAK2 ; JUN ; NMI ; PIK3R2 ; PIK3R3 ; PLCB1 ; SGK1 ; SHB ; STAT1 ; STAT3 ; STAT5A ; SYK ;
Pertussis toxin-insensitive ccr5 signaling in macrophage	4060	PID BIOCARTA	9606	5	9	0.56	0.040116	CCL2 ; CXCL12 ; CXCR4 ; FOS ; JUN ;
Beta5 beta6 beta7 and beta8 integrin cell surface interactions	15811	PID NCI	9606	7	17	0.41	0.0391156	CYR61 ; FN1 ; ITGAV ; ITGB6 ; PLAUR ; SDC1 ; TGFBR1 ;
P53 signaling pathway	4126	PID BIOCARTA	9606	6	13	0.46	0.042043	BCL2 ; CCND1 ; CCNE1 ; E2F1 ; GADD45A ; TP53 ;
BMAL1:CLOCK/NPAS2 Activates Circadian Expression	13670	REACTOME	9606	11	37	0.3	0.0421962	BHLHE40 ; CCRN4L ; CRY1 ; CRY2 ; DBP ; NAMPT ; NR1D1 ; PER1 ; PER2 ; PRIC285 ; TBL1X ;
Circadian rhythm - mammal	526	KEGG	9606	8	22	0.36	0.0411243	BHLHE40 ; CRY1 ; CRY2 ; FBXL3 ; NR1D1 ; PER1 ; PER2 ; RORB ;
Growth hormone receptor signaling	13072	REACTOME	9606	8	22	0.36	0.0411243	CISH ; IRS1 ; IRS2 ; JAK2 ; PRLR ; STAT1 ; STAT3 ; STAT5A ;
Inhibition of cellular proliferation by gleevec	3946	PID BIOCARTA	9606	8	22	0.36	0.0411243	BCL2 ; FOS ; JAK2 ; JUN ; MAP3K1 ; MYC ; STAT1 ; STAT5A ;
C-MYB transcription factor network	15398	PID NCI	9606	18	78	0.23	0.0413722	ADA ; BCL2 ; BIRC3 ; CCND1 ; CDKN1B ; CEBPB ; ETS2 ; GATA3 ; HES1 ; KITLG ; LEF1 ; MAT2A ; MYB ; MYC ; PIAS3 ; PPID ; PPP3CA ; ZFHX3 ;
Jak-STAT signaling pathway	568	KEGG	9606	29	150	0.19	0.041158	AKT3 ; BCL2L1 ; CBLB ; CCND1 ; CISH ; CLCF1 ; CTF1 ; IL13RA1 ; IL20 ; IL20RA ; IL4R ; IL6R ; IL6ST ; JAK2 ; LIF ; LIFR ; MYC ; PIAS3 ; PIK3R2 ; PIK3R3 ; PRLR ; SPRED1 ; SPRY1 ; SPRY2 ; SPRY4 ; STAT1 ; STAT3 ; STAT5A ; STAT6 ;
IL-6 signaling pathway(JAK1 JAK2 STAT3) ( IL-6 signaling(JAK1 JAK2 STAT3) )	10205	INOH	9606	4	6	0.67	0.0413833	IL6R ; IL6ST ; JAK2 ; STAT3 ;
Linoleic acid (LA) metabolism	13488	REACTOME	9606	4	6	0.67	0.0413833	ABCD1 ; ACSL1 ; ELOVL2 ; FADS1 ;
Signaling by TGF beta	14975	PID NCI	9606	4	6	0.67	0.0413833	FURIN ; TGFB1 ; TGFBR1 ; TGFBR2 ;
Apoptosis	485	KEGG	9606	19	85	0.22	0.0410536	AKT3 ; BCL2 ; BCL2L1 ; BIRC2 ; BIRC3 ; CASP7 ; CHUK ; IL1R1 ; IRAK1 ; NFKBIA ; PIK3R2 ; PIK3R3 ; PPP3CA ; PRKAR1B ; TNFRSF10A ; TNFRSF10D ; TNFRSF1A ; TNFSF10 ; TP53 ;
PDGFR-beta signaling pathway	15816	PID NCI	9606	19	85	0.22	0.0410536	BAIAP2 ; BCAR1 ; CRK ; DOCK4 ; FOS ; GAB1 ; GRB10 ; ITGAV ; JAK2 ; JUN ; MLLT4 ; MYC ; PAG1 ; PRKCD ; PTPRJ ; RAB4A ; SPHK1 ; STAT1 ; STAT3 ;
Glycerophospholipid metabolism	489	KEGG	9606	18	79	0.23	0.0418312	AGPAT9 ; CHKA ; DGKA ; DGKD ; DGKE ; DGKH ; GPD1L ; GPD2 ; LPCAT1 ; LPCAT3 ; LPCAT4 ; PCYT2 ; PISD ; PLA2G12A ; PLA2G2A ; PLD1 ; PPAP2A ; PPAP2B ;
Mets affect on macrophage differentiation	4075	PID BIOCARTA	9606	7	18	0.39	0.0429514	E2F1 ; E2F4 ; ETS2 ; ETV3 ; FOS ; HDAC5 ; JUN ;
Integrins in angiogenesis	15117	PID NCI	9606	12	44	0.27	0.0455011	BCAR1 ; CDKN1B ; FGF2 ; FN1 ; GPR124 ; IGF1R ; IRS1 ; ITGAV ; SDC1 ; TGFBR2 ; VAV3 ; VCL ;
Canonical NF-kappaB pathway	15469	PID NCI	9606	8	23	0.35	0.0450395	BIRC2 ; CHUK ; ERC1 ; MALT1 ; NFKBIA ; NOD2 ; TNFAIP3 ; TNFRSF1A ;
Ctcf: first multivalent nuclear factor	4040	PID BIOCARTA	9606	8	23	0.35	0.0450395	CDKN1B ; MYC ; SMAD6 ; TGFB1 ; TGFB2 ; TGFB3 ; TGFBR1 ; TGFBR2 ;
Nuclear Receptor transcription pathway	13739	REACTOME	9606	13	50	0.26	0.0458752	AR ; ESR1 ; NR1D1 ; NR1D2 ; NR1H3 ; NR4A1 ; NR4A2 ; NR5A2 ; PGR ; RARA ; RORB ; RXRG ; VDR ;
Alpha6Beta4Integrin	15905	NETPATH	9606	17	74	0.23	0.0451624	AR ; CLCA2 ; DSP ; EGFR ; FOS ; GAB1 ; IRS1 ; IRS2 ; JUN ; LAMC2 ; MET ; MST1R ; PIK3R2 ; PIK3R3 ; PRKCD ; RTKN ; SFN ;
IL-13 signaling pathway(JAK1 TYK2 STAT6) ( IL-13 signaling(JAK1 TYK2 STAT6) )	9838	INOH	9606	5	10	0.5	0.0459103	IL13RA1 ; IL4R ; IRS1 ; IRS2 ; STAT6 ;
LIF signaling pathway ( LIF signaling(JAK1 JAK2 STAT3) )	9770	INOH	9606	5	10	0.5	0.0459103	IL6ST ; JAK2 ; LIF ; LIFR ; STAT3 ;
Overview of telomerase protein component gene htert transcriptional regulation	3983	PID BIOCARTA	9606	5	10	0.5	0.0459103	ESR1 ; MXD1 ; MYC ; TP53 ; WT1 ;
Fc gamma R-mediated phagocytosis	4359	KEGG	9606	20	94	0.21	0.0486693	AKT3 ; ARF6 ; ASAP1 ; ASAP2 ; ASAP3 ; CRK ; HCK ; MYO10 ; PIK3R2 ; PIK3R3 ; PIP5K1C ; PLD1 ; PPAP2A ; PPAP2B ; PRKCD ; SCIN ; SPHK1 ; SYK ; VASP ; VAV3 ;
NRAGE signals death through JNK	13200	REACTOME	9606	12	45	0.27	0.0473466	AKAP13 ; ARHGEF2 ; ARHGEF6 ; ARHGEF9 ; BCL2L11 ; FGD3 ; FGD4 ; ITSN1 ; NET1 ; PLEKHG2 ; RASGRF2 ; VAV3 ;
Signaling events mediated by PTP1B	15198	PID NCI	9606	12	45	0.27	0.0473466	BCAR1 ; CAV1 ; CDH2 ; CRK ; EGF ; EGFR ; IRS1 ; JAK2 ; PRLR ; SPRY2 ; STAT3 ; STAT5A ;
LKB1 signaling events	15286	PID NCI	9606	10	34	0.29	0.0475196	CAB39 ; ESR1 ; EZR ; MAP2 ; MAPT ; MARK2 ; MYC ; SIK1 ; SIK3 ; TP53 ;
Steroid biosynthesis	596	KEGG	9606	7	19	0.37	0.0496634	C5orf4 ; CYP51A1 ; DHCR24 ; DHCR7 ; MSMO1 ; NSDHL ; SQLE ;
