# Supplementary material for: The unique transcriptional response produced by concurrent estrogen and progesterone treatment in breast cancer cells results in upregulation of growth factor pathways and switching from a Luminal A to a Basal-like subtype
Source: BMC Cancer. 2015 Oct 24;15:791. doi: 10.1186/s12885-015-1819-3 (PMC4620010; doi:10.1186/s12885-015-1819-3)
Supplement: Additional file 15: — SIgnificantly enriched pathways in response to 4 hours of P4 treatment in E2 pretreated cells. (XLS 22 kb) [file 12885_2015_1819_MOESM15_ESM.xls]

## Sheet: Additional file 15
A: SIGNIFICANTLY ENRICHED PATHWAYS IN GENES UPREGULATED BY 4H BY P4
Pathway Name	Pathway Id	Source Name	Organism	Pathway uploaded gene count	Genes in InnateDB for this entity	Genes Ratio	p-value (corrected)	Gene Symbols
EGFR1	15908	NETPATH	9606	49	472	0.1	0.000320426	ACTB ; ANXA1 ; ANXA2 ; ARHGAP32 ; ASAP3 ; ATP1A1 ; BCAR1 ; CALD1 ; CASKIN2 ; CAV1 ; CBLB ; CD59 ; CRK ; DOCK4 ; DYNLL1 ; DYRK3 ; EGF ; EGFR ; ELMO2 ; EPPK1 ; ERRFI1 ; FOS ; FOXO4 ; GAB1 ; GRB10 ; IRS2 ; JAK2 ; KRT5 ; MAP3K1 ; MPRIP ; PDLIM1 ; PDPK1 ; PIAS3 ; PKP2 ; PLEKHA6 ; PTK6 ; PYGB ; RALBP1 ; REPS1 ; S100A10 ; SH3GL2 ; SHB ; SPRY2 ; STAT1 ; STAT3 ; STAT5A ; TGIF1 ; VASP ; VCL ;
CD40/CD40L signaling	14909	PID NCI	9606	8	25	0.32	0.00588834	BCL2L1 ; BIRC2 ; BIRC3 ; CBLB ; MAP3K1 ; NFKBIA ; STAT5A ; TNFAIP3 ;
PDGFR-beta signaling pathway	15816	PID NCI	9606	14	85	0.16	0.00724403	BCAR1 ; CRK ; DOCK4 ; FOS ; GAB1 ; GRB10 ; ITGAV ; JAK2 ; MLLT4 ; PAG1 ; PTPRJ ; RAB4A ; STAT1 ; STAT3 ;
FoxO family signaling	15266	PID NCI	9606	8	29	0.28	0.00784982	BCL2L11 ; BCL6 ; FOXO4 ; G6PC ; GADD45A ; SGK1 ; USP7 ; ZFAND5 ;
IL6-mediated signaling events	15826	PID NCI	9606	10	43	0.23	0.00788747	BCL2L1 ; CEBPD ; FOS ; IL6R ; IL6ST ; JAK2 ; MCL1 ; PIAS3 ; STAT1 ; STAT3 ;
IL-6 signaling pathway(JAK1 JAK2 STAT3) ( IL-6 signaling(JAK1 JAK2 STAT3) )	10205	INOH	9606	4	6	0.67	0.00803467	IL6R ; IL6ST ; JAK2 ; STAT3 ;
Interleukin-6 signaling	13079	REACTOME	9606	5	11	0.45	0.00894987	IL6R ; IL6ST ; JAK2 ; STAT1 ; STAT3 ;
Pathways in cancer	4397	KEGG	9606	33	323	0.1	0.00914629	BCL2L1 ; BIRC2 ; BIRC3 ; CBLB ; CCNE1 ; CRK ; EGF ; EGFR ; FGF18 ; FGF2 ; FOS ; FZD1 ; FZD4 ; FZD5 ; FZD8 ; GSTP1 ; ITGAV ; LEF1 ; NFKBIA ; PDGFA ; PIAS3 ; RALBP1 ; STAT1 ; STAT3 ; STAT5A ; TCEB1 ; TCF7L1 ; TGFA ; TGFBR1 ; TGFBR2 ; TRAF5 ; VEGFC ; WNT9A ;
Direct p53 effectors	15209	PID NCI	9606	17	128	0.13	0.0120413	BCL6 ; BTG2 ; CAV1 ; DDIT4 ; DKK1 ; EGFR ; GADD45A ; MCL1 ; NDRG1 ; PCBP4 ; PRDM1 ; RGCC ; SNAI2 ; TGFA ; TNFRSF10A ; TNFRSF10D ; VDR ;
Aldosterone-regulated sodium reabsorption	8110	KEGG	9606	9	42	0.21	0.0128135	ATP1A1 ; ATP1B1 ; HSD11B2 ; IRS2 ; NEDD4L ; PDPK1 ; SCNN1A ; SCNN1G ; SGK1 ;
Adherens junction	505	KEGG	9606	12	73	0.16	0.0133798	ACTB ; EGFR ; LEF1 ; LMO7 ; MLLT4 ; PTPRJ ; SNAI1 ; SNAI2 ; TCF7L1 ; TGFBR1 ; TGFBR2 ; VCL ;
SHP2 signaling	15583	PID NCI	9606	9	44	0.2	0.0139954	EGF ; EGFR ; GAB1 ; IL6R ; IL6ST ; JAK2 ; MLLT4 ; PAG1 ; STAT1 ;
Endocytosis	4386	KEGG	9606	22	199	0.11	0.0145784	ADRB1 ; ADRBK2 ; ARF6 ; ARRB1 ; ASAP2 ; ASAP3 ; CAV1 ; CBLB ; CHMP1B ; CXCR4 ; EGF ; EGFR ; EHD4 ; F2R ; HSPA2 ; NEDD4L ; RAB11FIP1 ; RAB4A ; SH3GL2 ; SMURF1 ; TGFBR1 ; TGFBR2 ;
Mammalian Notch signaling pathway ( Notch signaling pathway Diagram )	10192	INOH	9606	6	20	0.3	0.0148305	DLL1 ; FURIN ; JAG1 ; MAML2 ; MAML3 ; NOTCH2 ;
Signaling events mediated by PTP1B	15198	PID NCI	9606	9	45	0.2	0.0154557	BCAR1 ; CAV1 ; CRK ; EGF ; EGFR ; JAK2 ; SPRY2 ; STAT3 ; STAT5A ;
Internalization of ErbB1	15162	PID NCI	9606	7	29	0.24	0.0178341	CBLB ; EGF ; EGFR ; ITSN1 ; LRIG1 ; SH3GL2 ; SPRY2 ;
Stabilization and expansion of the E-cadherin adherens junction	15724	PID NCI	9606	8	41	0.2	0.0288228	ARF6 ; DIAPH1 ; EGF ; EGFR ; ENAH ; MLLT4 ; VASP ; VCL ;
IL6	15922	NETPATH	9606	12	85	0.14	0.0293536	FOS ; FOXO4 ; GAB1 ; IL6R ; IL6ST ; JAK2 ; NFKBIA ; PIAS3 ; SGK1 ; STAT1 ; STAT3 ; STAT5A ;
MAPK signaling pathway	487	KEGG	9606	26	268	0.1	0.0296648	ARRB1 ; CRK ; DUSP4 ; EGF ; EGFR ; FGF18 ; FGF2 ; FOS ; GADD45A ; GADD45B ; GADD45G ; GNA12 ; HSPA2 ; MAP3K1 ; MAP3K6 ; MRAS ; PDGFA ; PLA2G12A ; PPP3CA ; RAPGEF2 ; RASGRP1 ; RRAS2 ; STK3 ; TGFBR1 ; TGFBR2 ; TNFRSF1A ;
LIF signaling pathway ( LIF signaling(JAK1 JAK2 STAT3) )	9770	INOH	9606	4	10	0.4	0.030536	IL6ST ; JAK2 ; LIFR ; STAT3 ;
Signaling events mediated by Stem cell factor receptor (c-Kit)	15404	PID NCI	9606	9	52	0.17	0.0307039	GAB1 ; GRB10 ; JAK2 ; PDPK1 ; SNAI2 ; SPRED1 ; STAT1 ; STAT3 ; STAT5A ;
Canonical Notch signaling pathway ( Notch signaling pathway Diagram )	10283	INOH	9606	6	24	0.25	0.0320709	DLL1 ; FURIN ; JAG1 ; MAML2 ; MAML3 ; NOTCH2 ;
PAR1-mediated thrombin signaling events	15229	PID NCI	9606	6	25	0.24	0.0334273	ADRBK2 ; AKAP13 ; ARRB1 ; F2R ; GNA12 ; VASP ;
Signaling events mediated by VEGFR1 and VEGFR2	15504	PID NCI	9606	9	60	0.15	0.0386917	AKAP1 ; CAV1 ; GAB1 ; GRB10 ; ITGAV ; PDPK1 ; PTPRJ ; SHB ; VCL ;
GAB1 signalosome	13212	REACTOME	9606	4	11	0.36	0.0390291	EGF ; EGFR ; GAB1 ; PAG1 ;
Osteopontin-mediated events	15887	PID NCI	9606	6	26	0.23	0.0399352	BCAR1 ; CD44 ; FOS ; ITGAV ; MAP3K1 ; NFKBIA ;
Signaling events mediated by TCPTP	15420	PID NCI	9606	7	36	0.19	0.040422	EGF ; EGFR ; GAB1 ; RAB4A ; STAT1 ; STAT3 ; STAT5A ;
TNF receptor signaling pathway	15154	PID NCI	9606	7	36	0.19	0.040422	BIRC2 ; BIRC3 ; CAV1 ; MAP3K1 ; STAT1 ; TNFAIP3 ; TNFRSF1A ;
TSH	15927	NETPATH	9606	11	82	0.13	0.0434944	ANXA1 ; ATP1A1 ; CCNE1 ; GNA12 ; IRS2 ; JAK2 ; NFKBIA ; PDPK1 ; STAT1 ; STAT3 ; VASP ;
ALK1 signaling events	15251	PID NCI	9606	5	20	0.25	0.0437045	ACVR1 ; ACVR2A ; CAV1 ; TGFBR1 ; TGFBR2 ;
Cholesterol biosynthesis	13471	REACTOME	9606	5	20	0.25	0.0437045	DHCR24 ; DHCR7 ; HMGCR ; NSDHL ; PMVK ;
Egf signaling pathway	4162	PID BIOCARTA	9606	5	20	0.25	0.0437045	EGF ; EGFR ; MAP3K1 ; STAT1 ; STAT3 ;
Pancreatic cancer	593	KEGG	9606	10	70	0.14	0.0437271	BCL2L1 ; EGF ; EGFR ; RALBP1 ; STAT1 ; STAT3 ; TGFA ; TGFBR1 ; TGFBR2 ; VEGFC ;
Signaling by EGFR	15509	PID NCI	9606	3	6	0.5	0.0448669	EGF ; EGFR ; LRIG1 ;
Signaling by TGF beta	14975	PID NCI	9606	3	6	0.5	0.0448669	FURIN ; TGFBR1 ; TGFBR2 ;
Activation of Gene Expression by SREBP (SREBF)	13469	REACTOME	9606	7	40	0.18	0.0453719	DHCR7 ; ELOVL6 ; FDPS ; HMGCR ; PMVK ; PRIC285 ; TBL1X ;
PDGFR-alpha signaling pathway	15770	PID NCI	9606	5	21	0.24	0.0454929	CAV1 ; CRK ; FOS ; ITGAV ; SHB ;
IL12-mediated signaling events	15185	PID NCI	9606	9	58	0.16	0.0471803	FOS ; GADD45B ; GADD45G ; HLA-DRA ; HLX ; JAK2 ; STAT1 ; STAT3 ; STAT5A ;
BCR	15916	NETPATH	9606	17	159	0.11	0.0476267	BCAR1 ; BCL2L11 ; BCL6 ; BLNK ; CBLB ; CCNE1 ; CHST15 ; CRK ; FOS ; GAB1 ; NFKBIA ; PDPK1 ; REL ; RRAS2 ; STAT1 ; STAT3 ; VASP ;
Negative feedback regulation of JAK STAT pathway by (JAK degradation signaling) ( JAK-STAT pathway and regulation pathway Diagram )	9989	INOH	9606	4	12	0.33	0.0487749	JAK2 ; STAT1 ; STAT3 ; STAT5A ;
Synthesis of very long-chain fatty acyl-CoAs	15716	PID NCI	9606	4	14	0.29	0.0488401	ACSL1 ; ACSL3 ; ELOVL1 ; ELOVL6 ;
Arginine and proline metabolism	462	KEGG	9606	8	53	0.15	0.0494671	AMD1 ; CKB ; GATM ; GLUL ; GOT1 ; GOT2 ; P4HA2 ; SAT1 ;
Keratinocyte differentiation	4032	PID BIOCARTA	9606	8	53	0.15	0.0494671	BIRC2 ; BIRC3 ; EGF ; EGFR ; FOS ; MAP3K1 ; NFKBIA ; TNFRSF1A ;
B: SIGNIFICANTLY ENRICHED PATHWAYS IN GENES DOWNREGULATED BY 4H BY P4
Pathway Name	Pathway Id	Source Name	Organism	Pathway uploaded gene count	Genes in InnateDB for this entity	Genes Ratio	p-value (corrected)	Gene Symbols
AP-1 transcription factor network	15318	PID NCI	9606	13	67	0.19	4.8696e-06	CCL2 ; CCND1 ; CDKN1B ; EDN1 ; EGR1 ; ESR1 ; HIF1A ; JUNB ; MYB ; MYC ; TCF7L2 ; TGFB1 ; TP53 ;
EGFR1	15908	NETPATH	9606	30	472	0.06	0.00083558	BCL2 ; CDV3 ; CEBPB ; ELF3 ; EPHA2 ; EPHA4 ; EPHB3 ; EPN3 ; FAM59A ; GPRC5A ; HNRNPA1 ; JUP ; KRT18 ; MET ; MINK1 ; MYC ; OTUD6B ; PIK3R3 ; PLD1 ; PLEKHA6 ; PRKCD ; PTPN12 ; SPRY1 ; STIP1 ; STXBP1 ; TENC1 ; TJP2 ; TNS4 ; TP53 ; VAV3 ;
Colorectal cancer	442	KEGG	9606	9	62	0.15	0.00359864	BCL2 ; CCND1 ; MYC ; PIK3R3 ; TCF7L2 ; TGFB1 ; TGFB2 ; TGFB3 ; TP53 ;
Overview of telomerase protein component gene htert transcriptional regulation	3983	PID BIOCARTA	9606	4	10	0.4	0.00793555	ESR1 ; MYC ; TP53 ; WT1 ;
ATF-2 transcription factor network	15253	PID NCI	9606	8	56	0.14	0.00682352	BCL2 ; CCND1 ; DUSP5 ; ESR1 ; HES1 ; JUNB ; SERPINB5 ; TGFB2 ;
C-MYB transcription factor network	15398	PID NCI	9606	9	78	0.12	0.0112878	BCL2 ; CCND1 ; CDKN1B ; CEBPB ; GATA3 ; HES1 ; KITLG ; MYB ; MYC ;
Cytokine-cytokine receptor interaction	515	KEGG	9606	18	266	0.07	0.0102232	BMP4 ; CCL2 ; CCL20 ; CCL28 ; CLCF1 ; CXCL10 ; CXCL12 ; EDA2R ; IL1R1 ; IL20 ; IL4R ; KITLG ; MET ; RELT ; TGFB1 ; TGFB2 ; TGFB3 ; TNFSF10 ;
Malaria	10359	KEGG	9606	7	48	0.15	0.010392	CCL2 ; ITGAL ; MET ; SDC2 ; TGFB1 ; TGFB2 ; TGFB3 ;
Validated nuclear estrogen receptor alpha network	15063	PID NCI	9606	8	64	0.13	0.00988438	CCND1 ; CEBPB ; ESR1 ; LMO4 ; MYC ; NRIP1 ; PGR ; XBP1 ;
Ctcf: first multivalent nuclear factor	4040	PID BIOCARTA	9606	5	23	0.22	0.0100038	CDKN1B ; MYC ; TGFB1 ; TGFB2 ; TGFB3 ;
Pathways in cancer	4397	KEGG	9606	20	323	0.06	0.00943076	BCL2 ; BMP4 ; CCND1 ; CDKN1B ; DAPK2 ; FZD2 ; HIF1A ; JUP ; KITLG ; MET ; MYC ; PIK3R3 ; PLD1 ; RARA ; TCF7L2 ; TGFB1 ; TGFB2 ; TGFB3 ; TP53 ; TRAF4 ;
FOXA1 transcription factor network	15723	PID NCI	9606	6	36	0.17	0.0093502	CDKN1B ; CEBPB ; ESR1 ; FOXA1 ; NRIP1 ; XBP1 ;
Chronic myeloid leukemia	582	KEGG	9606	8	73	0.11	0.0170151	CCND1 ; CDKN1B ; MYC ; PIK3R3 ; TGFB1 ; TGFB2 ; TGFB3 ; TP53 ;
Notch-mediated HES/HEY network	15284	PID NCI	9606	6	43	0.14	0.0215625	CDKN1B ; HES1 ; HEY2 ; HIF1A ; MYB ; RBBP8 ;
Regulation of Telomerase	15864	PID NCI	9606	7	65	0.11	0.0360912	CCND1 ; CDKN1B ; ESR1 ; MYC ; TGFB1 ; WT1 ; ZNFX1 ;
LKB1 signaling events	15286	PID NCI	9606	5	34	0.15	0.0409893	ESR1 ; MARK2 ; MYC ; SIK3 ; TP53 ;
Cell adhesion molecules (CAMs)	440	KEGG	9606	10	128	0.08	0.0382144	CD22 ; CLDN1 ; CLDN23 ; CLDN4 ; CNTNAP1 ; ITGAL ; NRCAM ; OCLN ; PVRL2 ; SDC2 ;
Direct p53 effectors	15209	PID NCI	9606	10	128	0.08	0.0382144	BCL2 ; C12orf5 ; DUSP5 ; EPHA2 ; FOXA1 ; GDF15 ; MET ; SERPINB5 ; TP53 ; ZNF385A ;
FOXA transcription factor networks	15412	PID NCI	9606	2	3	0.67	0.0402724	FOXA1 ; FOXA3 ;
Pancreatic cancer	593	KEGG	9606	7	70	0.1	0.0417849	CCND1 ; PIK3R3 ; PLD1 ; TGFB1 ; TGFB2 ; TGFB3 ; TP53 ;
