# Supplementary material for: The unique transcriptional response produced by concurrent estrogen and progesterone treatment in breast cancer cells results in upregulation of growth factor pathways and switching from a Luminal A to a Basal-like subtype
Source: BMC Cancer. 2015 Oct 24;15:791. doi: 10.1186/s12885-015-1819-3 (PMC4620010; doi:10.1186/s12885-015-1819-3)
Supplement: Additional file 16: — SIgnificantly enriched pathways by gene response cluster. (XLS 40 kb) [file 12885_2015_1819_MOESM16_ESM.xls]

## Sheet: Additional file 16
A. SIGNIFICANTLY ENRICHED PATHWAYS IN CLUSTER 1 GENES
Pathway Name	Pathway Id	Source Name	Organism	Pathway uploaded gene count	Genes in InnateDB for this entity	Genes Ratio	p-value (corrected)	Gene Symbols
Notch-mediated HES/HEY network	15284	PID NCI	9606	5	43	0.12	0.0379339	CDKN1B ; HEY2 ; HIF1A ; MYB ; RBBP8 ;
Integrins in angiogenesis	15117	PID NCI	9606	5	44	0.11	0.0379405	CDKN1B ; FN1 ; IGF1R ; IRS1 ; VAV3 ;
Regulation of bad phosphorylation	4146	PID BIOCARTA	9606	4	23	0.17	0.0384464	ADCY1 ; BCL2 ; IGF1R ; KITLG ;
Pathways in cancer	4397	KEGG	9606	15	323	0.05	0.0388628	BCL2 ; BMP4 ; CDKN1B ; DAPK2 ; FN1 ; FZD2 ; HIF1A ; IGF1R ; KITLG ; MECOM ; MYC ; PIK3R3 ; RARA ; TCF7L2 ; TGFB3 ;
Overview of telomerase protein component gene htert transcriptional regulation	3983	PID BIOCARTA	9606	3	10	0.3	0.040637	ESR1 ; MYC ; WT1 ;
Fibronectin matrix formation	13390	REACTOME	9606	2	3	0.67	0.0425297	FN1 ; ITGA5 ;
Nuclear Receptor transcription pathway	13739	REACTOME	9606	6	50	0.12	0.0461601	ESR1 ; NR1D1 ; NR1H3 ; NR5A2 ; PGR ; RARA ;
Molecules associated with elastic fibres	13388	REACTOME	9606	4	22	0.18	0.0483428	BMP4 ; LTBP1 ; LTBP4 ; TGFB3 ;
FOXA1 transcription factor network	15723	PID NCI	9606	5	36	0.14	0.0495447	CDKN1B ; ESR1 ; FOXA1 ; NRIP1 ; XBP1 ;
B. SIGNIFICANTLY ERICHED PATHWAYS IN CLUSTER 2 GENES
Pathway Name	Pathway Id	Source Name	Organism	Pathway uploaded gene count	Genes in InnateDB for this entity	Genes Ratio	p-value (corrected)	Gene Symbols
EGFR1	15908	NETPATH	9606	20	472	0.04	0.000374917	CEBPB ; DSG2 ; EFNB2 ; EPHA2 ; EPHB3 ; EPHB4 ; EPN3 ; GPRC5A ; KRT18 ; MINK1 ; NEDD4 ; OTUD6B ; PLEKHA6 ; PRKCD ; PTPN12 ; S100A14 ; SPRY1 ; STIP1 ; TJP2 ; TOM1L2 ;
EphrinB-EPHB pathway	15759	PID NCI	9606	3	6	0.5	0.00359086	EFNB2 ; EPHB3 ; EPHB4 ;
Cholesterol biosynthesis	13471	REACTOME	9606	4	20	0.2	0.00639464	CYP51A1 ; IDI1 ; MVD ; SQLE ;
Tight junction interactions	13837	REACTOME	9606	4	30	0.13	0.0245582	CLDN1 ; CLDN23 ; CLDN7 ; MPP5 ;
Steroids metabolism ( Steroids metabolism )	9713	INOH	9606	3	16	0.19	0.0261397	IDI1 ; MVD ; SQLE ;
Synthesis of PA	13504	REACTOME	9606	3	16	0.19	0.0261397	AGPAT9 ; LPCAT1 ; PLA2G2A ;
Activation of Gene Expression by SREBP (SREBF)	13469	REACTOME	9606	4	40	0.1	0.0296663	CYP51A1 ; IDI1 ; MVD ; SQLE ;
Terpenoid backbone biosynthesis	443	KEGG	9606	3	15	0.2	0.0300151	IDI1 ; MVD ; PDSS1 ;
Tight junction	522	KEGG	9606	7	132	0.05	0.0304258	CLDN1 ; CLDN23 ; CLDN7 ; EPB41 ; MPP5 ; PRKCD ; TJP2 ;
Cholesterol biosynthesis	14929	PID NCI	9606	3	18	0.17	0.032707	CYP51A1 ; MVD ; SQLE ;
Alpha-synuclein signaling	14934	PID NCI	9606	3	22	0.14	0.039634	KLK6 ; PRKCD ; SYK ;
Glycerophospholipid metabolism	489	KEGG	9606	5	79	0.06	0.0407136	AGPAT9 ; GPD2 ; LPCAT1 ; PCYT2 ; PLA2G2A ;
IL4	15920	NETPATH	9606	5	74	0.07	0.0417535	CEBPB ; IL13RA1 ; IL4R ; PRKCD ; SYK ;
Nectin/Necl trans heterodimerization	13835	REACTOME	9606	2	7	0.29	0.0418547	PVRL2 ; PVRL4 ;
Acyl chain remodelling of PG	13507	REACTOME	9606	2	8	0.25	0.0430394	LPCAT1 ; PLA2G2A ;
O-linked glycosylation of mucins	13368	REACTOME	9606	4	53	0.08	0.0440023	B3GNT3 ; B4GALT5 ; GALNT14 ; GALNT6 ;
Glycosphingolipid biosynthesis - lacto and neolacto series	552	KEGG	9606	3	26	0.12	0.0454966	B3GNT3 ; B4GALT1 ; FUT3 ;
Trk receptor signaling mediated by PI3K and PLC-gamma	14893	PID NCI	9606	3	26	0.12	0.0454966	CCND1 ; EGR1 ; PRKCD ;
ATF-2 transcription factor network	15253	PID NCI	9606	4	56	0.07	0.0484826	CCND1 ; DUSP5 ; DUSP8 ; TGFB2 ;
COPII (Coat Protein 2) Mediated Vesicle Transport	13364	REACTOME	9606	2	9	0.22	0.0493839	PREB ; SEC24A ;
C. SIGNIFICANTLY ENRICHED PATHWAYS IN CLUSTER 3 GENES
Pathway Name	Pathway Id	Source Name	Organism	Pathway uploaded gene count	Genes in InnateDB for this entity	Genes Ratio	p-value (corrected)	Gene Symbols
Stabilization and expansion of the E-cadherin adherens junction	15724	PID NCI	9606	9	41	0.22	6.19756e-05	ACTN1 ; AQP3 ; ARF6 ; CAMSAP3 ; EFNA1 ; ENAH ; PIP5K1C ; VASP ; ZYX ;
Cholesterol biosynthesis	13471	REACTOME	9606	5	20	0.25	0.00955637	DHCR24 ; DHCR7 ; HMGCR ; HMGCS1 ; MSMO1 ;
Canonical NF-kappaB pathway	15469	PID NCI	9606	5	23	0.22	0.00983029	BIRC2 ; CHUK ; ERC1 ; MALT1 ; TNFAIP3 ;
EGFR1	15908	NETPATH	9606	24	472	0.05	0.010628	ACTN1 ; ANXA1 ; ANXA2 ; ARHGAP32 ; ASAP1 ; ASAP3 ; BAIAP2 ; CDH2 ; DYNLL1 ; GRB10 ; JUN ; KRT5 ; MAP3K1 ; MPRIP ; PKP2 ; PTK6 ; PTRF ; PYGB ; REPS1 ; SDC1 ; TNS3 ; TNS4 ; TRIM29 ; VASP ;
Cholesterol biosynthesis	14929	PID NCI	9606	4	18	0.22	0.0300945	DHCR24 ; DHCR7 ; HMGCS1 ; MSMO1 ;
Mets affect on macrophage differentiation	4075	PID BIOCARTA	9606	4	18	0.22	0.0300945	E2F4 ; ETS2 ; ETV3 ; JUN ;
T cell receptor signaling pathway	4156	PID BIOCARTA	9606	6	53	0.11	0.0479076	ARAP2 ; ASAP1 ; ASAP2 ; JUN ; MAP3K1 ; PPP3CA ;
D. SIGNIFICANTLY ENRICHED PATHWAYS IN CLUSTER 4 GENES
Pathway Name	Pathway Id	Source Name	Organism	Pathway uploaded gene count	Genes in InnateDB for this entity	Genes Ratio	p-value (corrected)	Gene Symbols
Signaling events mediated by PTP1B	15198	PID NCI	9606	6	45	0.13	0.00802788	CAV1 ; EGF ; EGFR ; JAK2 ; SPRY2 ; STAT5A ;
ALK1 signaling events	15251	PID NCI	9606	4	20	0.2	0.00879717	ACVR1 ; CAV1 ; ID1 ; TGFBR2 ;
Sprouty regulation of tyrosine kinase signals	4142	PID BIOCARTA	9606	4	20	0.2	0.00879717	EGF ; EGFR ; SPRY2 ; SPRY4 ;
EGFR downregulation	15350	PID NCI	9606	4	17	0.24	0.00892507	EGF ; EGFR ; SH3GL2 ; SPRY2 ;
Signaling by ERBB4	13265	REACTOME	9606	2	3	0.67	0.0107314	EGF ; EGFR ;
Internalization of ErbB1	15162	PID NCI	9606	4	29	0.14	0.0111916	EGF ; EGFR ; SH3GL2 ; SPRY2 ;
EGFR downregulation	13215	REACTOME	9606	4	26	0.15	0.0113147	EGF ; EGFR ; SH3GL2 ; SPRY2 ;
GAB1 signalosome	13212	REACTOME	9606	3	11	0.27	0.0121482	EGF ; EGFR ; PAG1 ;
Gab1 signalosome	15378	PID NCI	9606	3	11	0.27	0.0121482	EGF ; EGFR ; PAG1 ;
Il 3 signaling pathway	3967	PID BIOCARTA	9606	3	12	0.25	0.0128275	FOS ; JAK2 ; STAT5A ;
Aldosterone-regulated sodium reabsorption	8110	KEGG	9606	5	42	0.12	0.0130372	ATP1B1 ; HSD11B2 ; NEDD4L ; SCNN1G ; SGK1 ;
RhoA signaling pathway	15635	PID NCI	9606	4	31	0.13	0.013546	CYR61 ; DIAPH1 ; FOS ; SH3GL2 ;
Direct p53 effectors	15209	PID NCI	9606	8	128	0.06	0.0157229	CAV1 ; DDIT4 ; EGFR ; GADD45A ; PRDM1 ; RGCC ; SNAI2 ; TNFRSF10A ;
Grb2 events in EGFR signaling	15058	PID NCI	9606	2	4	0.5	0.0172804	EGF ; EGFR ;
Shc events in EGFR signaling	15775	PID NCI	9606	2	5	0.4	0.0240335	EGF ; EGFR ;
Beta3 integrin cell surface interactions	15634	PID NCI	9606	4	38	0.11	0.0245803	CYR61 ; PLAUR ; TGFBR2 ; THBS1 ;
Endocytosis	4386	KEGG	9606	9	199	0.05	0.0249306	CAV1 ; EGF ; EGFR ; EHD4 ; F2R ; HSPA2 ; NEDD4L ; SH3GL2 ; TGFBR2 ;
Signaling by EGFR	15509	PID NCI	9606	2	6	0.33	0.0323219	EGF ; EGFR ;
Synthesis of Lipoxins (LX)	13482	REACTOME	9606	2	6	0.33	0.0323219	ALOX5AP ; HPGD ;
SHP2 signaling	15583	PID NCI	9606	4	44	0.09	0.0347032	EGF ; EGFR ; JAK2 ; PAG1 ;
Inhibition of cellular proliferation by gleevec	3946	PID BIOCARTA	9606	3	22	0.14	0.0352922	FOS ; JAK2 ; STAT5A ;
GRB2 events in EGFR signaling	13214	REACTOME	9606	2	7	0.29	0.0362183	EGF ; EGFR ;
IL-3 signaling pathway(JAK1 JAK2 STAT5) ( IL-3 signaling(JAK1 JAK2 STAT5) )	9842	INOH	9606	2	7	0.29	0.0362183	JAK2 ; STAT5A ;
Signaling by EGFR	13216	REACTOME	9606	2	7	0.29	0.0362183	EGF ; EGFR ;
Netrin-mediated signaling events	15097	PID NCI	9606	3	26	0.12	0.038719	ELMO1 ; MYO10 ; UNC5B ;
Tpo signaling pathway	4124	PID BIOCARTA	9606	3	24	0.13	0.0387257	FOS ; JAK2 ; STAT5A ;
Cbl mediated ligand-induced downregulation of egf receptors pathway	4065	PID BIOCARTA	9606	2	8	0.25	0.0388823	EGF ; EGFR ;
Growth hormone signaling pathway(JAK2 STAT5) ( Growth hormone signaling(JAK2 STAT5) )	10097	INOH	9606	2	8	0.25	0.0388823	JAK2 ; STAT5A ;
SHC1 events in EGFR signaling	13213	REACTOME	9606	2	8	0.25	0.0388823	EGF ; EGFR ;
FGF signaling pathway	15346	PID NCI	9606	4	51	0.08	0.0395468	FOS ; KL ; PLAUR ; SPRY2 ;
Signaling events mediated by Stem cell factor receptor (c-Kit)	15404	PID NCI	9606	4	52	0.08	0.0399695	JAK2 ; SNAI2 ; SPRED1 ; STAT5A ;
Jak-STAT signaling pathway	568	KEGG	9606	7	150	0.05	0.0415145	IL20RA ; JAK2 ; LIFR ; SPRED1 ; SPRY2 ; SPRY4 ; STAT5A ;
Keratinocyte differentiation	4032	PID BIOCARTA	9606	4	53	0.08	0.0415897	BIRC3 ; EGF ; EGFR ; FOS ;
EGFR-dependent Endothelin signaling events	15405	PID NCI	9606	2	9	0.22	0.0417185	EGF ; EGFR ;
Regulation of pyruvate dehydrogenase (PDH) complex	13591	REACTOME	9606	2	9	0.22	0.0417185	PDHA1 ; PDK4 ;
Pathways in cancer	4397	KEGG	9606	11	323	0.03	0.0428519	BIRC3 ; EGF ; EGFR ; FGF18 ; FOS ; FZD5 ; FZD8 ; GSTP1 ; STAT5A ; TGFBR2 ; WNT9A ;
LIF signaling pathway ( LIF signaling(JAK1 JAK2 STAT3) )	9770	INOH	9606	2	10	0.2	0.0490945	JAK2 ; LIFR ;
Prolactin receptor signaling	13086	REACTOME	9606	2	10	0.2	0.0490945	JAK2 ; STAT5A ;
E. SIGNIFICANTLY ERICHED PATHWAYS IN CLUSTER 5 GENES
Pathway Name	Pathway Id	Source Name	Organism	Pathway uploaded gene count	Genes in InnateDB for this entity	Genes Ratio	p-value (corrected)	Gene Symbols
Canonical Wnt signaling pathway ( Canonical Wnt signaling pathway Diagram )	9882	INOH	9606	6	88	0.07	0.00320612	DKK1 ; FZD1 ; FZD4 ; LEF1 ; TCF7L1 ; TLE3 ;
IL-6 signaling pathway(JAK1 JAK2 STAT3) ( IL-6 signaling(JAK1 JAK2 STAT3) )	10205	INOH	9606	3	6	0.5	0.00343102	IL6R ; IL6ST ; STAT3 ;
Signaling with Wnt (Mammal) ( Mammalian Wnt signaling pathway Diagram )	10285	INOH	9606	5	55	0.09	0.00352279	FZD1 ; FZD4 ; LEF1 ; TCF7L1 ; TLE3 ;
FoxO family signaling	15266	PID NCI	9606	4	29	0.14	0.00457067	BCL2L11 ; BCL6 ; FOXO4 ; ZFAND5 ;
IGF1 pathway	15262	PID NCI	9606	4	29	0.14	0.00457067	BCAR1 ; CRK ; IRS2 ; PDPK1 ;
Signaling events regulated by Ret tyrosine kinase	15569	PID NCI	9606	4	36	0.11	0.00471316	BCAR1 ; CRK ; GFRA1 ; IRS2 ;
Signaling without Wnt (Mammal) ( Mammalian Wnt signaling pathway Diagram )	9977	INOH	9606	3	15	0.2	0.00488913	LEF1 ; TCF7L1 ; TLE3 ;
Inactivation of gsk3 by akt causes accumulation of b-catenin in alveolar macrophages	4022	PID BIOCARTA	9606	4	39	0.1	0.00606046	DKK1 ; FZD1 ; LEF1 ; PDPK1 ;
PDGFR-beta signaling pathway	15816	PID NCI	9606	6	85	0.07	0.0063531	BCAR1 ; CRK ; DOCK4 ; MLLT4 ; RAB4A ; STAT3 ;
Interleukin-6 signaling	13079	REACTOME	9606	3	11	0.27	0.00683534	IL6R ; IL6ST ; STAT3 ;
Adherens junction	505	KEGG	9606	5	73	0.07	0.0073868	LEF1 ; MLLT4 ; SNAI1 ; TCF7L1 ; TGFBR1 ;
IL6-mediated signaling events	15826	PID NCI	9606	4	43	0.09	0.0079031	BCL2L1 ; IL6R ; IL6ST ; STAT3 ;
Notch	15907	NETPATH	9606	5	76	0.07	0.00799611	DLL1 ; FURIN ; JAG1 ; LEF1 ; STAT3 ;
Mammalian Notch signaling pathway ( Notch signaling pathway Diagram )	10192	INOH	9606	3	20	0.15	0.00806843	DLL1 ; FURIN ; JAG1 ;
Ras signaling pathway	4082	PID BIOCARTA	9606	3	20	0.15	0.00806843	BCL2L1 ; FOXO4 ; PDPK1 ;
Pathways in cancer	4397	KEGG	9606	10	323	0.03	0.00875885	BCL2L1 ; CBLB ; CRK ; FZD1 ; FZD4 ; LEF1 ; STAT3 ; TCF7L1 ; TGFBR1 ; TRAF5 ;
BCR	15916	NETPATH	9606	8	159	0.05	0.00909735	BCAR1 ; BCL2L11 ; BCL6 ; CBLB ; CHST15 ; CRK ; PDPK1 ; STAT3 ;
Circadian rhythm - mammal	526	KEGG	9606	3	22	0.14	0.00946006	CRY2 ; FBXL3 ; PER2 ;
TGF beta Receptor	15911	NETPATH	9606	8	219	0.04	0.00974398	BCAR1 ; CRK ; FOXO4 ; LEF1 ; PDPK1 ; SMURF1 ; TGFBR1 ; TGIF1 ;
Proteolysis and signaling pathway of notch	3942	PID BIOCARTA	9606	2	6	0.33	0.00979406	DLL1 ; FURIN ;
Signaling by TGF beta	14975	PID NCI	9606	2	6	0.33	0.00979406	FURIN ; TGFBR1 ;
Segmentation clock	3960	PID BIOCARTA	9606	3	23	0.13	0.0103887	DKK1 ; DLL1 ; FZD1 ;
Canonical Notch signaling pathway ( Notch signaling pathway Diagram )	10283	INOH	9606	3	24	0.13	0.0105715	DLL1 ; FURIN ; JAG1 ;
Downregulation of TGF-beta receptor signaling	13267	REACTOME	9606	3	26	0.12	0.011098	MTMR4 ; SMURF1 ; TGFBR1 ;
Wnt signaling network	15193	PID NCI	9606	3	25	0.12	0.0111609	DKK1 ; FZD1 ; FZD4 ;
Constitutive Signaling by NOTCH1 t(7;9)(NOTCH1:M1580 K2555) Translocation Mutant	13717	REACTOME	9606	2	7	0.29	0.0112218	DLL1 ; JAG1 ;
Wnt lrp6 signalling	4059	PID BIOCARTA	9606	2	7	0.29	0.0112218	DKK1 ; FZD1 ;
EGFR1	15908	NETPATH	9606	12	472	0.03	0.0115284	BCAR1 ; CASKIN2 ; CBLB ; CRK ; DOCK4 ; ELMO2 ; FOXO4 ; IRS2 ; PDPK1 ; SHB ; STAT3 ; TGIF1 ;
Downstream signal transduction	13329	REACTOME	9606	3	27	0.11	0.0117293	BCAR1 ; CRK ; STAT3 ;
Multi-step regulation of transcription by pitx2	4152	PID BIOCARTA	9606	3	27	0.11	0.0117293	DKK1 ; FZD1 ; LEF1 ;
Basal cell carcinoma	570	KEGG	9606	4	55	0.07	0.011888	FZD1 ; FZD4 ; LEF1 ; TCF7L1 ;
Mammalian Wnt signaling pathway ( Mammalian Wnt signaling pathway Diagram )	9534	INOH	9606	6	81	0.07	0.0121499	DKK1 ; FZD1 ; FZD4 ; LEF1 ; TCF7L1 ; TLE3 ;
BH3-only proteins associate with and inactivate anti-apoptotic BCL-2 members	13405	REACTOME	9606	2	8	0.25	0.0123308	BCL2L1 ; BCL2L11 ;
p130Cas linkage to MAPK signaling for integrins	15470	PID NCI	9606	2	8	0.25	0.0123308	BCAR1 ; CRK ;
IL-7	15923	NETPATH	9606	3	28	0.11	0.0123777	CBLB ; IRS2 ; STAT3 ;
Role of erbb2 in signal transduction and oncology	4019	PID BIOCARTA	9606	3	28	0.11	0.0123777	IL6R ; PDPK1 ; STAT3 ;
TGF-beta receptor signaling activates SMADs	13268	REACTOME	9606	2	9	0.22	0.0153805	FURIN ; TGFBR1 ;
LIF signaling pathway ( LIF signaling(JAK1 JAK2 STAT3) )	9770	INOH	9606	2	10	0.2	0.0178326	IL6ST ; STAT3 ;
p130Cas linkage to MAPK signaling for integrins	13123	REACTOME	9606	2	10	0.2	0.0178326	BCAR1 ; CRK ;
Signaling events mediated by Hepatocyte Growth Factor Receptor (c-Met)	14943	PID NCI	9606	4	67	0.06	0.0182312	BCAR1 ; CRK ; PDPK1 ; SNAI1 ;
Signaling by NOTCH3	13298	REACTOME	9606	2	11	0.18	0.0207387	DLL1 ; JAG1 ;
Signaling by NOTCH4	13297	REACTOME	9606	2	11	0.18	0.0207387	DLL1 ; JAG1 ;
Regulation of nuclear beta catenin signaling and target gene transcription	15295	PID NCI	9606	4	72	0.06	0.0211452	DKK1 ; KLF4 ; LEF1 ; TCF7L1 ;
Chronic myeloid leukemia	582	KEGG	9606	4	73	0.05	0.0217572	BCL2L1 ; CBLB ; CRK ; TGFBR1 ;
AKT(PKB) activation signaling ( Insulin receptor signaling )	9920	INOH	9606	2	13	0.15	0.0262552	IRS2 ; PDPK1 ;
Il 6 signaling pathway	3992	PID BIOCARTA	9606	2	13	0.15	0.0262552	IL6R ; STAT3 ;
Signal attenuation	13210	REACTOME	9606	2	13	0.15	0.0262552	CRK ; IRS2 ;
IL2	15918	NETPATH	9606	4	81	0.05	0.0284898	CRK ; IRS2 ; SHB ; STAT3 ;
Receptor-ligand binding initiates the second proteolytic cleavage of Notch receptor	13343	REACTOME	9606	2	14	0.14	0.0287813	DLL1 ; JAG1 ;
Circadian Clock	13672	REACTOME	9606	3	42	0.07	0.0289938	CRY2 ; FBXL3 ; PER2 ;
IL6	15922	NETPATH	9606	4	85	0.05	0.029343	FOXO4 ; IL6R ; IL6ST ; STAT3 ;
Signaling events mediated by PTP1B	15198	PID NCI	9606	3	45	0.07	0.0295374	BCAR1 ; CRK ; STAT3 ;
Constitutive Signaling by NOTCH1 HD Domain Mutants	13716	REACTOME	9606	2	15	0.13	0.0297578	DLL1 ; JAG1 ;
HDL-mediated lipid transport	13515	REACTOME	9606	2	15	0.13	0.0297578	ABCA1 ; ABCG1 ;
HDL-mediated lipid transport	14946	PID NCI	9606	2	15	0.13	0.0297578	ABCA1 ; ABCG1 ;
SHP2 signaling	15583	PID NCI	9606	3	44	0.07	0.0301502	IL6R ; IL6ST ; MLLT4 ;
Negative feedback regulation of JAK STAT pathway by (cytokine receptor degradation signaling) ( JAK-STAT pathway and regulation pathway Diagram )	9645	INOH	9606	3	46	0.07	0.0304173	IL6R ; IL6ST ; STAT3 ;
Presenilin action in Notch and Wnt signaling	15094	PID NCI	9606	3	46	0.07	0.0304173	DKK1 ; DLL1 ; FZD1 ;
IL3	15919	NETPATH	9606	4	84	0.05	0.0306342	BCL2L1 ; BCL2L11 ; CRK ; STAT3 ;
TGF-beta signaling pathway	465	KEGG	9606	4	84	0.05	0.0306342	INHBB ; NOG ; SMURF1 ; TGFBR1 ;
TGF-beta receptor signaling in EMT (epithelial to mesenchymal transition)	13271	REACTOME	9606	2	16	0.13	0.0312384	SMURF1 ; TGFBR1 ;
TGF-beta receptor signaling	15571	PID NCI	9606	3	47	0.06	0.0313068	PDPK1 ; SMURF1 ; TGFBR1 ;
Akt signaling pathway	4177	PID BIOCARTA	9606	2	17	0.12	0.0341503	FOXO4 ; PDPK1 ;
CXCR4-mediated signaling events	15059	PID NCI	9606	3	50	0.06	0.0349868	BCAR1 ; CRK ; PDPK1 ;
Signaling events mediated by focal adhesion kinase	15260	PID NCI	9606	3	50	0.06	0.0349868	BCAR1 ; CRK ; RGNEF ;
Endocytosis	4386	KEGG	9606	6	199	0.03	0.0355343	ADRB1 ; CBLB ; CHMP1B ; RAB4A ; SMURF1 ; TGFBR1 ;
Integrin alphaIIb beta3 signaling	13124	REACTOME	9606	2	18	0.11	0.036061	PDPK1 ; RASGRP1 ;
Jak-STAT signaling pathway	568	KEGG	9606	5	150	0.03	0.0369815	BCL2L1 ; CBLB ; IL6R ; IL6ST ; STAT3 ;
Wnt signaling pathway	445	KEGG	9606	5	150	0.03	0.0369815	DKK1 ; FZD1 ; FZD4 ; LEF1 ; TCF7L1 ;
Endometrial cancer	506	KEGG	9606	3	52	0.06	0.0373376	LEF1 ; PDPK1 ; TCF7L1 ;
RAC1 signaling pathway	15344	PID NCI	9606	3	52	0.06	0.0373376	BCAR1 ; CRK ; STAT3 ;
Notch signaling pathway	15899	PID NCI	9606	3	53	0.06	0.0377776	DLL1 ; FURIN ; JAG1 ;
Melanogenesis	595	KEGG	9606	4	98	0.04	0.0379085	FZD1 ; FZD4 ; LEF1 ; TCF7L1 ;
AKT(PKB) activation signaling ( Insulin receptor signaling (Mammal) )	9772	INOH	9606	2	19	0.11	0.0379471	IRS2 ; PDPK1 ;
NOTCH2 Activation and Transmission of Signal to the Nucleus	13299	REACTOME	9606	2	19	0.11	0.0379471	DLL1 ; JAG1 ;
Acute myeloid leukemia	424	KEGG	9606	3	57	0.05	0.0420922	LEF1 ; STAT3 ; TCF7L1 ;
Effects of PIP2 hydrolysis	13133	REACTOME	9606	2	21	0.1	0.042148	DGKE ; RASGRP1 ;
PDGFR-alpha signaling pathway	15770	PID NCI	9606	2	21	0.1	0.042148	CRK ; SHB ;
Constitutive PI3K/AKT Signaling in Cancer	13715	REACTOME	9606	2	22	0.09	0.042494	FOXO4 ; PDPK1 ;
Glycosaminoglycan biosynthesis - chondroitin sulfate	454	KEGG	9606	2	22	0.09	0.042494	CHST14 ; CHST15 ;
Growth hormone receptor signaling	13072	REACTOME	9606	2	22	0.09	0.042494	IRS2 ; STAT3 ;
Stabilization and accumulation of cytoplasmic beta-catenin (Canonical) ( Canonical Wnt signaling pathway Diagram )	9780	INOH	9606	2	22	0.09	0.042494	FZD1 ; FZD4 ;
Stabilization and accumulation of cytoplasmic beta-catenin (Canonical) ( Mammalian Wnt signaling pathway Diagram )	10217	INOH	9606	2	22	0.09	0.042494	FZD1 ; FZD4 ;
Stabilization and accumulation of cytoplasmic beta-catenin (Mammal) ( Mammalian Wnt signaling pathway Diagram )	9636	INOH	9606	2	22	0.09	0.042494	FZD1 ; FZD4 ;
IL4-mediated signaling events	15439	PID NCI	9606	3	59	0.05	0.0425859	BCL2L1 ; BCL6 ; IRS2 ;
TGF-beta super family signaling pathway(canonical) ( TGF-beta super family signaling pathway(canonical) )	9542	INOH	9606	4	103	0.04	0.0431109	INHBB ; SMURF1 ; TGFBR1 ; TLE3 ;
Coregulation of Androgen receptor activity	15082	PID NCI	9606	3	60	0.05	0.0440399	CTDSP2 ; PATZ1 ; TGIF1 ;
Regulation of bad phosphorylation	4146	PID BIOCARTA	9606	2	23	0.09	0.0442869	BCL2L1 ; PDPK1 ;
Signaling by BMP	13304	REACTOME	9606	2	23	0.09	0.0442869	NOG ; SMURF1 ;
AndrogenReceptor	15906	NETPATH	9606	5	165	0.03	0.045194	IL6ST ; PATZ1 ; RNF14 ; STAT3 ; TGIF1 ;
Colorectal cancer	442	KEGG	9606	3	62	0.05	0.046016	LEF1 ; TCF7L1 ; TGFBR1 ;
Class I PI3K signaling events mediated by Akt	15022	PID NCI	9606	2	24	0.08	0.0460566	BCL2L1 ; PDPK1 ;
IL9	15924	NETPATH	9606	2	24	0.08	0.0460566	IRS2 ; STAT3 ;
CD40/CD40L signaling	14909	PID NCI	9606	2	25	0.08	0.049252	BCL2L1 ; CBLB ;
F. SIGNIFICANTLY ERICHED PATHWAYS IN CLUSTER 6 GENES
Pathway Name	Pathway Id	Source Name	Organism	Pathway uploaded gene count	Genes in InnateDB for this entity	Genes Ratio	p-value (corrected)	Gene Symbols
BMP signaling pathway ( TGF-beta BMP Diagram(MolecularVariation) )	9649	INOH	9606	3	27	0.11	0.0224685	BMPR1B ; MAML2 ; MAML3 ;
TGF-beta super family signaling pathway(canonical) ( TGF-beta super family signaling pathway(canonical) )	9542	INOH	9606	5	103	0.05	0.0309535	BMPR1B ; HDAC5 ; MAML2 ; MAML3 ; TGFB1 ;
Constitutive Signaling by NOTCH1 HD+PEST Domain Mutants	13720	REACTOME	9606	3	51	0.06	0.0412191	HDAC5 ; MAML2 ; MAML3 ;
Pancreatic secretion	10370	KEGG	9606	4	102	0.04	0.0447571	ADCY9 ; ATP2B4 ; CLCA2 ; PLA2G12A ;
NOTCH1 Intracellular Domain Regulates Transcription	13296	REACTOME	9606	3	47	0.06	0.0457109	HDAC5 ; MAML2 ; MAML3 ;
Constitutive Signaling by NOTCH1 PEST Domain Mutants	13718	REACTOME	9606	3	57	0.05	0.0493873	HDAC5 ; MAML2 ; MAML3 ;
