# Supplementary material for: The unique transcriptional response produced by concurrent estrogen and progesterone treatment in breast cancer cells results in upregulation of growth factor pathways and switching from a Luminal A to a Basal-like subtype
Source: BMC Cancer. 2015 Oct 24;15:791. doi: 10.1186/s12885-015-1819-3 (PMC4620010; doi:10.1186/s12885-015-1819-3)
Supplement: Additional file 17: — Assessment of the Estrogen primed, progesterone regulation of PAM50 genes. (XLS 386 kb) [file 12885_2015_1819_MOESM17_ESM.xls]

## Sheet: Additional file 17
	Assessment of the Estrogen primed, progesterone regulation of PAM50 genes .
	Degree of alteration in expression of the 31/50 genes that are significantly regulated upon P4 treatment in E2 primed cells.
